# Supplementary material for: Systematic identification of genes involved in divergent skeletal muscle growth rates of broiler and layer chickens
Source: BMC Genomics. 2009 Feb 22;10:87. doi: 10.1186/1471-2164-10-87 (PMC2656524; doi:10.1186/1471-2164-10-87)
Supplement: Additional file 2 — Annotation and expression values of the 543 differentially expressed genes between broilers and layers. This file provides the probe set annotations and expression values of the 543 differentially expressed genes at all examined time points. [file 1471-2164-10-87-S2.xls]

## Sheet: Additional File 2
Additional File 2 Annotation and expression values of the 543 differentially expressed probe sets between broilers and layers.
Probe set ID	GeneChip.Array	Species.Scientific.Name	Annotation.Date	Sequence.Type	Sequence.Source	Transcript.ID.Array.Design.	Target.Description	Representative.Public.ID	Archival.UniGene.Cluster	UniGene.ID	Genome.Version	Alignments	Gene.Title	Gene.Symbol	Chromosomal.Location	Unigene.Cluster.Type	Ensembl	Entrez.Gene	SwissProt	EC	OMIM	RefSeq.Protein.ID	RefSeq.Transcript.ID	FlyBase	AGI	WormBase	MGI.Name	RGD.Name	SGD.accession.number	Gene.Ontology.Biological.Process	Gene.Ontology.Cellular.Component	Gene.Ontology.Molecular.Function	Pathway	InterPro	Trans.Membrane	QTL	Annotation.Description	Annotation.Transcript.Cluster	Transcript.Assignments	Annotation.Notes	avg_exprs.l-1d	avg_exprs.b-1d	avg_exprs.l-2w	avg_exprs.b-2w	avg_exprs.l-4w	avg_exprs.b-4w	avg_exprs.l-6w	avg_exprs.b-6w	avg_exprs.l-8w
AY013303.CDS1.S1_s_at	Chicken Array	Gallus gallus	2008-03-17	Consensus sequence	Affymetrix Proprietary Database	AY013303.CDS1	Avian leukosis virus AY013303.CDS1 /DB_XREF=GI:13508437 /SEG=AY013303:+554,7085 /DEF=Avian leukosis virus strain ev-1, complete genome. Pr57 env polyprotein precursor /REP_ORG=Avian leukosis virus	---	---	---	May 2006 (WUSTL Gallus-gallus-2.1)	---	---	---	---	---	---	---	---	---	---	---	---	---	---	---	---	---	---	---	---	---	---	---	---	---	This probe set was annotated using the Design Representative Id based pipeline to a Affymetrix Proprietary Database identifier using 1 transcripts. // false // Design Representative Id // R		--- // --- // affx // --- // ---	---	9.87246	2.89724	9.8424	6.84146	9.63984	8.12778	10.0389	7.88579	10.6646
AY013303.CDS2.S1_s_at	Chicken Array	Gallus gallus	2008-03-17	Consensus sequence	Affymetrix Proprietary Database	AY013303.CDS2	Avian leukosis virus AY013303.CDS2 /DB_XREF=GI:13508436 /SEG=AY013303:+554,5067 /DEF=Avian leukosis virus strain ev-1, complete genome. truncated Pr160 gag-pol polyprotein precursor /NOTE=a +1 frameshift mutation causes premature termination; polyprotein derived from -1 ribosomal frameshift; ribosomal slippage /REP_ORG=Avian leukosis virus	---	---	---	May 2006 (WUSTL Gallus-gallus-2.1)	---	---	---	---	---	---	---	---	---	---	---	---	---	---	---	---	---	---	---	---	---	---	---	---	---	This probe set was annotated using the Design Representative Id based pipeline to a Affymetrix Proprietary Database identifier using 1 transcripts. // false // Design Representative Id // R		--- // --- // affx // --- // ---	XM_001231588 // refseq // 7 // Cross Hyb Matching Probes	10.5004	3.92826	10.1339	4.45762	7.99249	4.6272	9.98726	4.39281	7.93858
AY013303.CDS3.S1_s_at	Chicken Array	Gallus gallus	2008-03-17	Consensus sequence	Affymetrix Proprietary Database	AY013303.CDS3	Avian leukosis virus AY013303.CDS3 /DB_XREF=GI:13508435 /SEG=AY013303:+554,2659 /DEF=Avian leukosis virus strain ev-1, complete genome. Pr76 gag polyprotein precursor /NOTE=a +1 frameshift mutation causes premature termination; polyprotein derived from -1 ribosomal frameshift; ribosomal slippage /REP_ORG=Avian leukosis virus	---	---	---	May 2006 (WUSTL Gallus-gallus-2.1)	---	---	---	---	---	---	---	---	---	---	---	---	---	---	---	---	---	---	---	---	---	---	---	---	---	This probe set was annotated using the Design Representative Id based pipeline to a Affymetrix Proprietary Database identifier using 1 transcripts. // false // Design Representative Id // R		--- // --- // affx // --- // ---	---	4.7683	4.48684	4.73551	5.91453	5.027	7.02042	5.03342	6.52016	4.67565
Gga.10006.1.S1_at	Chicken Array	Gallus gallus	2008-03-17	Consensus sequence	GenBank	Gga.10006.1	gb:BU376269 /DB_XREF=gi:25884270 /DB_XREF=603587539F1 /CLONE=ChEST546m9 /TID=Gga.10006.1 /CNT=20 /FEA=EST /TIER=ConsEnd /STK=1 /UG=Gga.10006 /UG_TITLE=Transcribed sequence with strong similarity to protein sp:P48506 (H.sapiens) GSH1_HUMAN Glutamate--cysteine ligase catalytic subunit /REP_ORG=G. gallus	BU376269	Gga.10006	Gga.10006	May 2006 (WUSTL Gallus-gallus-2.1)	chr3:91028748-91029961 (+) // 96.41 //	glutamate-cysteine ligase, catalytic subunit	GCLC	---	---	---	421894	---	---	---	XP_419910.2	XM_419910	---	---	---	---	---	---	0006750 // glutathione biosynthetic process // inferred from electronic annotation	---	0004357 // glutamate-cysteine ligase activity // inferred from electronic annotation	---	---	---	---	This probe set was annotated using the Matching Probes based pipeline to a Entrez Gene identifier using 1 transcripts. // false // Matching Probes // A	XM_419910(10)	XM_419910 // PREDICTED: Gallus gallus similar to gamma-glutamylcysteine synthetase (LOC421894), mRNA. // refseq // 10 // ---	---	7.50723	7.92811	6.96021	5.9599	6.5972	6.00175	6.7042	5.80524	7.42683
Gga.10040.2.S1_at	Chicken Array	Gallus gallus	2008-03-17	Consensus sequence	GenBank	Gga.10040.2	gb:BM488477 /DB_XREF=gi:18609408 /DB_XREF=pgm2n.pk007.m10 /CLONE=pgm2n.pk007.m10 /TID=Gga.10040.2 /CNT=2 /FEA=EST /TIER=ConsEnd /STK=0 /UG=Gga.10040 /UG_TITLE=Transcribed sequence with weak similarity to protein sp:P49716 (H.sapiens) CEBD_HUMAN CCAATenhancer binding protein delta /REP_ORG=G. gallus	BM488477	Gga.10040	Gga.10040	May 2006 (WUSTL Gallus-gallus-2.1)	---	Transcribed locus, moderately similar to NP_037286.1 CCAAT/enhancer binding protein (C/EBP), delta [Rattus norvegicus]	---	---	est	---	---	---	---	---	---	---	---	---	---	---	---	---	---	---	---	---	---	---	---	This probe set was annotated using the Accession mapped clusters based pipeline to a UniGene identifier using 2 transcripts. // false // Accession mapped clusters // E	BM488477,CB018122	BM488477 // /DB_XREF=pgm2n.pk007.m10 /CLONE=pgm2n.pk007.m10 // gb // --- // --- /// CB018122 // /DB_XREF=pgn1c.pk019.d14 /CLONE=pgn1c.pk019.d14 // gb // --- // ---	---	9.90573	8.87489	8.96804	8.98807	8.77101	7.92949	8.52701	6.5213	8.08316
Gga.10069.1.A1_at	Chicken Array	Gallus gallus	2008-03-17	Consensus sequence	GenBank	Gga.10069.1	gb:BX935675.2 /DB_XREF=gi:46018721 /TID=Gga.10069.1 /CNT=1 /FEA=mRNA /TIER=ConsEnd /STK=0 /UG=Gga.10069 /UG_TITLE=Finished cDNA, clone ChEST324k16 /DEF=Gallus gallus finished cDNA, clone ChEST324k16. /REP_ORG=G. gallus	BX935675.2	Gga.10069	Gga.10069	May 2006 (WUSTL Gallus-gallus-2.1)	chr11:20494554-20496028 (+) // 65.83 //	Core-binding factor, runt domain, alpha subunit 2; translocated to, 3	RCJMB04_23o9	---	full length	---	415846	Q5F3B1	---	---	NP_001025751.1	NM_001030580	---	---	---	---	---	---	0006350 // transcription // inferred from electronic annotation /// 0006355 // regulation of transcription, DNA-dependent // inferred from electronic annotation /// 0030154 // cell differentiation // inferred from electronic annotation	0005634 // nucleus // inferred from electronic annotation /// 0005794 // Golgi apparatus // inferred from electronic annotation /// 0016020 // membrane // inferred from electronic annotation	0003700 // transcription factor activity // inferred from electronic annotation /// 0008270 // zinc ion binding // inferred from electronic annotation /// 0046872 // metal ion binding // inferred from electronic annotation	---	---	---	---	This probe set was annotated using the Accession mapped clusters based pipeline to a UniGene identifier using 1 transcripts. // false // Accession mapped clusters // E	BX935675	BX935675 // /DEF=Gallus gallus finished cDNA, clone ChEST324k16. // gb // --- // ---	NM_001030580 // refseq // 11 // Negative Strand Matching Probes	4.99671	5.77101	5.01545	5.6039	5.19149	5.73759	5.13276	5.56601	5.2667
Gga.10092.1.S1_at	Chicken Array	Gallus gallus	2008-03-17	Consensus sequence	GenBank	Gga.10092.1	gb:BU119518 /DB_XREF=gi:25328525 /DB_XREF=603142671F1 /CLONE=ChEST136n17 /TID=Gga.10092.1 /CNT=15 /FEA=mRNA /TIER=ConsEnd /STK=0 /UG=Gga.10092 /UG_TITLE=Finished cDNA, clone ChEST83j21 /REP_ORG=G. gallus	BU119518	Gga.10092	Gga.10092	May 2006 (WUSTL Gallus-gallus-2.1)	chr1:121889336-121918351 (-) // 97.08 //	patched domain containing 1	PTCHD1	---	---	ENSGALG00000016358	427995	---	---	---	XP_425565.2	XM_425565	---	---	---	---	---	---	---	0016021 // integral to membrane // inferred from electronic annotation	---	---	---	XP_425565.2 // span:165-182,191-213,223-245,266-288,303-325,392-414,590-612,617-639,649-671,684-706,721-743 // numtm:11 /// ENSGALP00000026339 // span:221-238,247-269,279-301,322-344,359-381,448-470,646-668,673-695,705-727,740-762,777-799 // numtm:11 /// GENSCAN00000020413 // span:95-117,132-154,222-244,420-442,447-469,479-501,514-536,551-573 // numtm:8	---	This probe set was annotated using the Matching Probes based pipeline to a Entrez Gene identifier using 2 transcripts. // false // Matching Probes // A	BX935601(11),XM_425565(11)	BX935601 // Gallus gallus finished cDNA, clone ChEST83j21. // gb // 11 // --- /// ENSGALT00000026389 // cdna:novel chromosome:WASHUC2:1:121889476:121944673:-1 gene:ENSGALG00000016358 // ensembl_novel // 11 // --- /// GENSCAN00000020413 // cdna:Genscan chromosome:WASHUC2:1:121889473:121892854:-1 // ensembl_prediction // 11 // --- /// XM_425565 // PREDICTED: Gallus gallus patched domain containing …	---	4.34655	4.96774	3.68881	4.42281	4.02846	4.52831	4.10478	4.65559	4.46041
Gga.1022.2.S1_a_at	Chicken Array	Gallus gallus	2008-03-17	Consensus sequence	GenBank	Gga.1022.2	gb:BX930489.1 /DB_XREF=gi:41631017 /TID=Gga.1022.2 /CNT=2 /FEA=mRNA /TIER=ConsEnd /STK=0 /UG=Gga.1022 /UG_TITLE=Finished cDNA, clone ChEST863a24 /DEF=Gallus gallus finished cDNA, clone ChEST623f11. /REP_ORG=G. gallus	BX930489.1	Gga.1022	Gga.1022	May 2006 (WUSTL Gallus-gallus-2.1)	chr5:41596384-41604231 (+) // 94.39 //	glutathione transferase zeta 1 (maleylacetoacetate isomerase)	GSTZ1	---	---	ENSGALG00000010432	423374	---	---	---	XP_001233621.1 /// XP_001233653.1 /// XP_421288.1	XM_001233620 /// XM_001233652 /// XM_421288	---	---	---	---	---	---	0009072 // aromatic amino acid family metabolic process // inferred from electronic annotation	0005737 // cytoplasm // inferred from electronic annotation	0003824 // catalytic activity // inferred from electronic annotation	---	IPR004046 // Glutathione S-transferase, C-terminal // 7.1E-6 /// IPR004046 // Glutathione S-transferase, C-terminal // 7.1E-6 /// IPR004046 // Glutathione S-transferase, C-terminal // 7.1E-6 /// IPR004046 // Glutathione S-transferase, C-terminal // 7.1E-6	---	---	This probe set was annotated using the Matching Probes based pipeline to a Entrez Gene identifier using 4 transcripts. // false // Matching Probes // A	BX930489(11),XM_001233620(11),XM_001233652(11),XM_421288(11)	BX930489 // Gallus gallus finished cDNA, clone ChEST623f11. // gb // 11 // --- /// ENSGALT00000016986 // cdna:novel chromosome:WASHUC2:5:41596929:41604261:1 gene:ENSGALG00000010432 // ensembl_novel // 11 // --- /// XM_001233620 // PREDICTED: Gallus gallus glutathione transferase zeta 1 (maleylacetoacetate isomerase), transcript variant 1 (GSTZ1), mRNA. // refseq // 11 // --- /// XM_001233652 // P…	GENSCAN00000011371 // ensembl_prediction // 6 // Cross Hyb Matching Probes	5.97733	5.9663	6.09058	7.3529	5.67611	5.7423	6.06023	6.17414	5.63475
Gga.10227.1.S1_at	Chicken Array	Gallus gallus	2008-03-17	Consensus sequence	GenBank	Gga.10227.1	gb:BX934875.2 /DB_XREF=gi:46018382 /TID=Gga.10227.1 /CNT=5 /FEA=mRNA /TIER=ConsEnd /STK=0 /UG=Gga.10227 /UG_TITLE=Finished cDNA, clone ChEST150p19 /DEF=Gallus gallus finished cDNA, clone ChEST150p19. /REP_ORG=G. gallus	BX934875.2	Gga.10227	Gga.10227	May 2006 (WUSTL Gallus-gallus-2.1)	chr4:39330049-39372715 (-) // 99.94 //	sphingomyelin synthase 2 /// similar to similar to RIKEN cDNA 4933405A16	LOC768514 /// SGMS2	---	---	ENSGALG00000010535 /// ENSGALG00000023295	422529 /// 768514	---	---	---	XP_001231490.1 /// XP_420492.1	XM_001231489 /// XM_420492	---	---	---	---	---	---	---	---	---	---	---	XP_420492.1 // span:79-101,124-146,159-181,218-240,247-269,273-290 // numtm:6 /// XP_001231490.1 // span:80-102,125-147,160-182,219-241,248-270,274-291 // numtm:6 /// ENSGALP00000017129 // span:13-35,58-80,93-115,152-174,181-203,207-224 // numtm:6 /// ENSGALP00000037525 // span:7-26,50-72,85-107,144-166,173-195,199-216 // numtm:6	---	This probe set was annotated using the Matching Probes based pipeline to a Entrez Gene identifier using 3 transcripts. // true // Matching Probes // A	BX934875(11),XM_420492(11),XM_001231489(11),ENSGALT00000017148(11),ENSGALT00000038319(11)	BX934875 // Gallus gallus finished cDNA, clone ChEST150p19. // gb // 11 // --- /// ENSGALT00000017148 // cdna:novel chromosome:WASHUC2:4:39329944:39335768:-1 gene:ENSGALG00000010535 // ensembl_novel // 11 // --- /// ENSGALT00000038319 // cdna:novel chromosome:WASHUC2:4:39344125:39349709:-1 gene:ENSGALG00000023295 // ensembl_novel // 11 // --- /// XM_001231489 // PREDICTED: Gallus gallus similar t…	GENSCAN00000037893 // ensembl_prediction // 8 // Cross Hyb Matching Probes	3.63322	2.82313	3.45954	3.73575	5.23813	4.20746	4.27799	3.65989	5.692
Gga.10301.1.S1_at	Chicken Array	Gallus gallus	2008-03-17	Consensus sequence	GenBank	Gga.10301.1	gb:CN228228 /DB_XREF=gi:46331972 /DB_XREF=RJB052C04.ab1 /TID=Gga.10301.1 /CNT=4 /FEA=mRNA /TIER=ConsEnd /STK=0 /UG=Gga.10301 /UG_TITLE=Finished cDNA, clone ChEST613b3 /REP_ORG=G. gallus	CN228228	Gga.10301	Gga.34724	May 2006 (WUSTL Gallus-gallus-2.1)	chrZ:40263550-40291611 (-) // 97.01 //	golgi membrane protein 1	GOLM1	---	---	ENSGALG00000012601	427462	---	---	---	XP_425035.2	XM_425035	---	---	---	---	---	---	---	---	---	---	---	XP_425035.2 // span:5-27 // numtm:1 /// ENSGALP00000020548 // span:5-27 // numtm:1	---	This probe set was annotated using the Matching Probes based pipeline to a Entrez Gene identifier using 1 transcripts. // false // Matching Probes // A	XM_425035(10)	ENSGALT00000020577 // cdna:novel chromosome:WASHUC2:Z:40263551:40291611:-1 gene:ENSGALG00000012601 // ensembl_novel // 10 // --- /// GENSCAN00000029318 // cdna:Genscan chromosome:WASHUC2:Z:40261254:40291240:-1 // ensembl_prediction // 10 // --- /// XM_425035 // PREDICTED: Gallus gallus golgi phosphoprotein 2 (GOLPH2), mRNA. // refseq // 10 // ---	---	5.32827	6.27382	3.89823	4.93551	4.38355	4.72768	4.17678	4.79412	4.10545
Gga.1030.1.S1_at	Chicken Array	Gallus gallus	2008-03-17	Consensus sequence	GenBank	Gga.1030.1	gb:AI980906 /DB_XREF=gi:5883851 /DB_XREF=pat.pk0035.c7.f /CLONE=pat.pk0035.c7.f /TID=Gga.1030.1 /CNT=21 /FEA=mRNA /TIER=ConsEnd /STK=1 /UG=Gga.1030 /UG_TITLE=G.gallus c-myc mRNA /REP_ORG=G. gallus	AI980906	Gga.1030	Gga.1030	May 2006 (WUSTL Gallus-gallus-2.1)	chr2:145392988-145395153 (+) // 92.68 //	v-myc myelocytomatosis viral oncogene	MYC	---	full length	ENSGALG00000016308	420332	P01109 /// Q90ZJ9	---	---	NP_001026123.1	NM_001030952	---	---	---	---	---	---	0001836 // release of cytochrome c from mitochondria // inferred from electronic annotation /// 0006309 // DNA fragmentation during apoptosis // inferred from electronic annotation /// 0006350 // transcription // inferred from electronic annotation /// 0006355 // regulation of transcription, DNA-dependent // inferred from electronic annotation /// 0006919 // caspase activation // inferred from el…	0005634 // nucleus // inferred from electronic annotation /// 0005819 // spindle // inferred from electronic annotation /// 0016604 // nuclear body // inferred from electronic annotation	0003677 // DNA binding // inferred from electronic annotation /// 0003700 // transcription factor activity // inferred from electronic annotation /// 0005515 // protein binding // inferred from electronic annotation /// 0030528 // transcription regulator activity // inferred from electronic annotation	---	---	---	---	This probe set was annotated using the Genome Consensus/Exemplar Overlap based pipeline to a Entrez Gene identifier using 2 transcripts. // false // Genome Consensus/Exemplar Overlap // C	ENSGALT00000026309,NM_001030952	ENSGALT00000026309 // Gallus gallus v-myc myelocytomatosis viral oncogene (MYC), mRNA. // ensembl_known // 0 // chr2:145392352-145394591(+) /// GENSCAN00000005537 // cdna:Genscan chromosome:WASHUC2:2:145359878:145394591:1 // ensembl_prediction // 0 // chr2:145359877-145394591(+) /// NM_001030952 // Gallus gallus v-myc myelocytomatosis viral oncogene (MYC), mRNA. // refseq // 0 // chr2:145392352-1…	---	6.50862	6.03886	6.35935	5.7825	6.10049	5.57231	5.75845	5.29564	6.73004
Gga.103.1.S1_at	Chicken Array	Gallus gallus	2008-03-17	Consensus sequence	GenBank	Gga.103.1	gb:NM_204587.1 /DB_XREF=gi:45383004 /GEN=SSMHC /TID=Gga.103.1 /CNT=17 /FEA=FLmRNA /TIER=FL /STK=4 /LL=395279 /UG=Gga.103 /DEF=Gallus gallus myosin heavy chain (SSMHC), mRNA. /PROD=myosin heavy chain /FL=gb:AB057661.1 gb:NM_204587.1 /REP_ORG=G. gallus	NM_204587.1	Gga.103	Gga.103	May 2006 (WUSTL Gallus-gallus-2.1)	chr20:2584786-2613111 (-) // 95.55 //	myosin, heavy chain 7B, cardiac muscle, beta	MYH7B	---	full length	ENSGALG00000003157	395279	P79793 /// Q8UWA0	---	---	NP_989918.1	NM_204587	---	---	---	---	---	---	0006508 // proteolysis // inferred from electronic annotation	0016459 // myosin complex // inferred from electronic annotation	0000166 // nucleotide binding // inferred from electronic annotation /// 0003774 // motor activity // inferred from electronic annotation /// 0003779 // actin binding // inferred from electronic annotation /// 0004197 // cysteine-type endopeptidase activity // inferred from electronic annotation /// 0005524 // ATP binding // inferred from electronic annotation	---	IPR000048 // IQ calmodulin-binding region // 0.053 /// IPR000048 // IQ calmodulin-binding region // 0.053	---	---	This probe set was annotated using the Matching Probes based pipeline to a Entrez Gene identifier using 1 transcripts. // false // Matching Probes // A	NM_204587(11)	ENSGALT00000012499 // cdna:novel chromosome:WASHUC2:20:2584788:2613111:-1 gene:ENSGALG00000003157 // ensembl_novel // 10 // --- /// NM_204587 // Gallus gallus myosin, heavy chain 7B, cardiac muscle, beta (MYH7B), mRNA. // refseq // 11 // ---	ENSGALT00000040318 // ensembl_novel // 8 // Cross Hyb Matching Probes /// ENSGALT00000040316 // ensembl_novel // 6 // Cross Hyb Matching Probes /// ENSGALT00000004997 // ensembl_known // 8 // Cross Hyb Matching Probes /// GENSCAN00000026254 // ensembl_prediction // 7 // Cross Hyb Matching Probes	6.62734	5.00762	4.3709	4.35222	7.90476	4.40481	4.40011	4.53504	4.19842
Gga.10343.1.S1_a_at	Chicken Array	Gallus gallus	2008-03-17	Consensus sequence	GenBank	Gga.10343.1	gb:BU246202 /DB_XREF=gi:25493693 /DB_XREF=603591748F1 /CLONE=ChEST556p12 /TID=Gga.10343.1 /CNT=12 /FEA=mRNA /TIER=ConsEnd /STK=0 /UG=Gga.10343 /UG_TITLE=Finished cDNA, clone ChEST131f21 /REP_ORG=G. gallus	BU246202	Gga.10343	Gga.10343	May 2006 (WUSTL Gallus-gallus-2.1)	chr2:56744837-56792661 (+) // 86.97 //	tubulin polymerization promoting protein	TPPP	---	---	ENSGALG00000012515	420800	---	---	---	XP_001231864.1 /// XP_418894.1	XM_001231863 /// XM_418894	---	---	---	---	---	---	---	---	---	---	---	---	---	This probe set was annotated using the Matching Probes based pipeline to a Entrez Gene identifier using 2 transcripts. // false // Matching Probes // A	XM_001231863(11),XM_418894(11)	BX932730 // Gallus gallus finished cDNA, clone ChEST495m15. // gb // 11 // --- /// ENSGALT00000020444 // cdna:novel chromosome:WASHUC2:2:56762874:56792551:1 gene:ENSGALG00000012515 // ensembl_novel // 11 // --- /// XM_001231863 // PREDICTED: Gallus gallus brain-specific protein p25 alpha, transcript variant 1 (LOC420800), mRNA. // refseq // 11 // --- /// XM_418894 // PREDICTED: Gallus gallus brai…	GENSCAN00000016292 // ensembl_prediction // 6 // Cross Hyb Matching Probes	10.19	10.8183	7.63596	8.2472	7.21751	7.98723	7.21646	7.59757	7.02487
Gga.10351.2.S1_x_at	Chicken Array	Gallus gallus	2008-03-17	Consensus sequence	GenBank	Gga.10351.2	gb:BX935372.1 /DB_XREF=gi:41635900 /TID=Gga.10351.2 /CNT=7 /FEA=mRNA /TIER=ConsEnd /STK=0 /UG=Gga.10351 /UG_TITLE=Finished cDNA, clone ChEST500o13 /DEF=Gallus gallus finished cDNA, clone ChEST500o13. /REP_ORG=G. gallus	BX935372.1	Gga.10351	Gga.10351	May 2006 (WUSTL Gallus-gallus-2.1)	chr11:8974482-8976112 (-) // 94.5 //	similar to RIKEN cDNA 1600014C10	LOC415755	---	---	---	415755	---	---	---	XP_414120.1	XM_414120	---	---	---	---	---	---	---	---	---	---	---	---	---	This probe set was annotated using the Matching Probes based pipeline to a Entrez Gene identifier using 1 transcripts. // false // Matching Probes // A	CR407486(11)	BX935372 // Gallus gallus finished cDNA, clone ChEST500o13. // gb // 11 // --- /// CR407486 // Gallus gallus finished cDNA, clone ChEST141h24. // gb // 11 // ---	CR524420 // gb // 2 // Cross Hyb Matching Probes /// XM_414121 // refseq // 4 // Cross Hyb Matching Probes /// ENSGALT00000007136 // ensembl_novel // 4 // Cross Hyb Matching Probes /// GENSCAN00000036817 // ensembl_prediction // 7 // Cross Hyb Matching Probes /// GENSCAN00000036848 // ensembl_prediction // 2 // Cross Hyb Matching Probes /// GENSCAN00000036865 // ensembl_prediction // 4 // Cross H…	4.1079	4.04584	4.69664	4.44344	8.34508	5.52192	5.16337	5.01939	5.07852
Gga.10393.1.S1_at	Chicken Array	Gallus gallus	2008-03-17	Consensus sequence	GenBank	Gga.10393.1	gb:BX934185.2 /DB_XREF=gi:46018156 /TID=Gga.10393.1 /CNT=2 /FEA=mRNA /TIER=ConsEnd /STK=0 /UG=Gga.10393 /UG_TITLE=Finished cDNA, clone ChEST440f20 /DEF=Gallus gallus finished cDNA, clone ChEST440f20. /REP_ORG=G. gallus	BX934185.2	Gga.10393	Gga.10393	May 2006 (WUSTL Gallus-gallus-2.1)	chr6:36795021-36795902 (+) // 93.11 //	Finished cDNA, clone ChEST440f20	---	---	---	---	---	---	---	---	---	---	---	---	---	---	---	---	---	---	---	---	---	---	---	This probe set was annotated using the Matching Probes based pipeline to a UniGene identifier using 1 transcripts. // false // Matching Probes // A	BX934185(11)	BX934185 // Gallus gallus finished cDNA, clone ChEST440f20. // gb // 11 // ---	---	5.69733	5.16616	5.09004	4.94834	5.58573	4.88368	5.69777	4.95438	5.7129
Gga.10418.1.S1_at	Chicken Array	Gallus gallus	2008-03-17	Consensus sequence	GenBank	Gga.10418.1	gb:BX934054.1 /DB_XREF=gi:41634582 /TID=Gga.10418.1 /CNT=14 /FEA=mRNA /TIER=ConsEnd /STK=0 /UG=Gga.10418 /UG_TITLE=Finished cDNA, clone ChEST57j17 /DEF=Gallus gallus finished cDNA, clone ChEST57j17. /REP_ORG=G. gallus	BX934054.1	Gga.10418	Gga.35085	May 2006 (WUSTL Gallus-gallus-2.1)	chrZ:64932065-64938747 (-) // 96.18 //	guanine nucleotide binding protein (G protein), gamma 10	GNG10	---	---	---	769603	---	---	---	XP_001232886.1	XM_001232885	---	---	---	---	---	---	0007186 // G-protein coupled receptor protein signaling pathway // inferred from electronic annotation	0005834 // heterotrimeric G-protein complex // inferred from electronic annotation	0004871 // signal transducer activity // inferred from electronic annotation	---	---	---	---	This probe set was annotated using the Matching Probes based pipeline to a Entrez Gene identifier using 1 transcripts. // false // Matching Probes // A	XM_001232885(11)	XM_001232885 // PREDICTED: Gallus gallus hypothetical protein LOC769603 (LOC769603), mRNA. // refseq // 11 // ---	---	5.80292	6.62324	6.08299	7.34255	5.87098	6.96737	6.873	6.78911	6.12886
Gga.10419.1.S1_at	Chicken Array	Gallus gallus	2008-03-17	Consensus sequence	GenBank	Gga.10419.1	gb:BU271873 /DB_XREF=gi:25542823 /DB_XREF=603509083F1 /CLONE=ChEST438e22 /TID=Gga.10419.1 /CNT=6 /FEA=mRNA /TIER=ConsEnd /STK=0 /UG=Gga.10419 /UG_TITLE=Finished cDNA, clone ChEST54h18 /REP_ORG=G. gallus	BU271873	Gga.10419	Gga.10419	May 2006 (WUSTL Gallus-gallus-2.1)	---	Finished cDNA, clone ChEST54h18	---	---	---	---	---	---	---	---	---	---	---	---	---	---	---	---	---	---	---	---	---	---	---	This probe set was annotated using the Matching Probes based pipeline to a UniGene identifier using 1 transcripts. // false // Matching Probes // A	BX934051(9)	BX934051 // Gallus gallus finished cDNA, clone ChEST54h18. // gb // 9 // ---	---	5.11686	5.50042	4.36702	4.78787	4.77657	4.74715	3.99275	5.58776	4.60096
Gga.10454.1.S1_at	Chicken Array	Gallus gallus	2008-03-17	Consensus sequence	GenBank	Gga.10454.1	gb:AJ394675 /DB_XREF=gi:7124819 /DB_XREF=AJ394675 /CLONE=1g11r1 /TID=Gga.10454.1 /CNT=9 /FEA=mRNA /TIER=ConsEnd /STK=0 /UG=Gga.10454 /UG_TITLE=Finished cDNA, clone ChEST1012f14 /REP_ORG=G. gallus	AJ394675	Gga.10454	Gga.10454	May 2006 (WUSTL Gallus-gallus-2.1)	chrUn_random:52759139-52760349 (-) // 93.7 //	hypothetical gene supported by BX932111	LOC425117	---	---	---	425117	---	---	---	XP_430211.2	XM_430211	---	---	---	---	---	---	---	---	---	---	---	---	---	This probe set was annotated using the Genome Target Overlap based pipeline to a Entrez Gene identifier using 1 transcripts. // false // Genome Target Overlap // B	XM_430211	GENSCAN00000011072 // cdna:Genscan chromosome:WASHUC2:Un_random:52759167:52764365:-1 // ensembl_prediction // 0 // chrUn_random:52759166-52764365(-) /// XM_430211 // PREDICTED: Gallus gallus hypothetical LOC425117 (LOC425117), mRNA. // refseq // 0 // chrUn_random:52759139-52760654(-)	---	5.92398	5.50376	6.12161	4.75258	5.98585	5.30665	6.14952	5.24807	6.16697
Gga.10726.1.S1_at	Chicken Array	Gallus gallus	2008-03-17	Consensus sequence	GenBank	Gga.10726.1	gb:CR352752.1 /DB_XREF=gi:45422641 /TID=Gga.10726.1 /CNT=22 /FEA=mRNA /TIER=ConsEnd /STK=0 /UG=Gga.10726 /UG_TITLE=Finished cDNA, clone ChEST265m8 /DEF=Gallus gallus finished cDNA, clone ChEST102m17. /REP_ORG=G. gallus	CR352752.1	Gga.10726	Gga.13422	May 2006 (WUSTL Gallus-gallus-2.1)	chr1:37172779-37175447 (+) // 97.88 //	Mdm2, transformed 3T3 cell double minute 2, p53 binding protein (mouse)	MDM2	---	---	---	395609	Q9PVL2	---	---	XP_416084.2	XM_416084	---	---	---	---	---	---	---	0005622 // intracellular // inferred from electronic annotation /// 0005634 // nucleus // inferred from electronic annotation	0008270 // zinc ion binding // inferred from electronic annotation	---	---	---	---	This probe set was annotated using the Matching Probes based pipeline to a UniGene identifier using 1 transcripts. // false // Matching Probes // A	CR352752(9)	CR352752 // Gallus gallus finished cDNA, clone ChEST102m17. // gb // 9 // ---	---	4.30338	3.90728	3.57623	2.98982	3.67012	2.92308	3.88028	3.12718	3.86013
Gga.10745.1.S1_s_at	Chicken Array	Gallus gallus	2008-03-17	Consensus sequence	GenBank	Gga.10745.1	gb:CR353824.1 /DB_XREF=gi:45425517 /TID=Gga.10745.1 /CNT=16 /FEA=mRNA /TIER=ConsEnd /STK=0 /UG=Gga.10745 /UG_TITLE=Finished cDNA, clone ChEST495o11 /DEF=Gallus gallus finished cDNA, clone ChEST153n1. /REP_ORG=G. gallus	CR353824.1	Gga.10745	Gga.10745	May 2006 (WUSTL Gallus-gallus-2.1)	chr4:63195389-63208385 (+) // 97.09 //	cytochrome P450, family 4, subfamily v	CYP4V	---	full length	---	415121	---	---	---	NP_001001879.1	NM_001001879	---	---	---	---	---	---	---	---	---	---	---	NP_001001879.1 // span:23-45 // numtm:1	---	This probe set was annotated using the Matching Probes based pipeline to a Entrez Gene identifier using 1 transcripts. // false // Matching Probes // A	NM_001001879(11)	NM_001001879 // Gallus gallus cytochrome P450, family 4, subfamily v (CYP4V), mRNA. // refseq // 11 // ---	ENSGALT00000022040 // ensembl_known // 6 // Cross Hyb Matching Probes	3.95292	5.06715	3.48786	4.61934	4.03302	4.55912	3.58552	4.02621	3.51093
Gga.10808.1.S1_at	Chicken Array	Gallus gallus	2008-03-17	Consensus sequence	GenBank	Gga.10808.1	gb:BX932430.2 /DB_XREF=gi:46017432 /TID=Gga.10808.1 /CNT=11 /FEA=mRNA /TIER=ConsEnd /STK=0 /UG=Gga.10808 /UG_TITLE=Finished cDNA, clone ChEST639h16 /DEF=Gallus gallus finished cDNA, clone ChEST639h16. /REP_ORG=G. gallus	BX932430.2	Gga.10808	Gga.10808	May 2006 (WUSTL Gallus-gallus-2.1)	chrZ:38146685-38147856 (+) // 96.71 //	Finished cDNA, clone ChEST639h16	---	---	---	---	---	---	---	---	---	---	---	---	---	---	---	---	---	---	---	---	---	---	---	This probe set was annotated using the Matching Probes based pipeline to a UniGene identifier using 1 transcripts. // false // Matching Probes // A	BX932430(11)	BX932430 // Gallus gallus finished cDNA, clone ChEST639h16. // gb // 11 // ---	---	6.39294	6.06501	7.64996	7.05404	7.41761	6.52318	7.1776	6.47717	7.64129
Gga.10829.1.S1_s_at	Chicken Array	Gallus gallus	2008-03-17	Consensus sequence	GenBank	Gga.10829.1	gb:BX932265.1 /DB_XREF=gi:41632793 /TID=Gga.10829.1 /CNT=2 /FEA=mRNA /TIER=ConsEnd /STK=0 /UG=Gga.10829 /UG_TITLE=Finished cDNA, clone ChEST352k9 /DEF=Gallus gallus finished cDNA, clone ChEST352k9. /REP_ORG=G. gallus	BX932265.1	Gga.10829	Gga.45157	May 2006 (WUSTL Gallus-gallus-2.1)	chr1:157998941-158012636 (+) // 79.21 //	endothelin receptor type B	EDNRB	---	---	ENSGALG00000016912	408082	Q8JHV4	---	---	XP_417001.2	XM_417001	---	---	---	---	---	---	0007165 // signal transduction // inferred from electronic annotation /// 0007186 // G-protein coupled receptor protein signaling pathway // inferred from electronic annotation	0016021 // integral to membrane // inferred from electronic annotation	0001584 // rhodopsin-like receptor activity // inferred from electronic annotation /// 0004871 // signal transducer activity // inferred from electronic annotation /// 0004872 // receptor activity // inferred from electronic annotation /// 0004930 // G-protein coupled receptor activity // inferred from electronic annotation /// 0004962 // endothelin receptor activity // inferred from electronic a…	---	---	XP_417001.2 // span:223-245,257-279,294-316,336-358,394-416,444-466,486-508 // numtm:7 /// ENSGALP00000035729 // span:103-125,137-159,174-196,216-238,274-296,324-346,366-388 // numtm:7 /// ENSGALP00000027287 // span:15-37,50-72,92-111,132-154,190-212,240-262,282-304 // numtm:7	---	This probe set was annotated using the Matching Probes based pipeline to a Entrez Gene identifier using 1 transcripts. // false // Matching Probes // A	XM_417001(11)	BX932265 // Gallus gallus finished cDNA, clone ChEST352k9. // gb // 11 // --- /// ENSGALT00000027338 // cdna:known chromosome:WASHUC2:1:157998916:158012552:1 gene:ENSGALG00000016912 // ensembl_known // 11 // --- /// ENSGALT00000036512 // cdna:known chromosome:WASHUC2:1:157998666:158012431:1 gene:ENSGALG00000016912 // ensembl_known // 10 // --- /// XM_417001 // PREDICTED: Gallus gallus endothelin …	GENSCAN00000012334 // ensembl_prediction // 2 // Cross Hyb Matching Probes	4.41589	4.81064	5.48698	5.22408	6.09285	5.11287	5.72945	4.69158	6.02371
Gga.10865.1.A1_at	Chicken Array	Gallus gallus	2008-03-17	Consensus sequence	GenBank	Gga.10865.1	gb:BX932011.1 /DB_XREF=gi:41632539 /TID=Gga.10865.1 /CNT=1 /FEA=mRNA /TIER=ConsEnd /STK=0 /UG=Gga.10865 /UG_TITLE=Finished cDNA, clone ChEST220b7 /DEF=Gallus gallus finished cDNA, clone ChEST220b7. /REP_ORG=G. gallus	BX932011.1	Gga.10865	Gga.11384	May 2006 (WUSTL Gallus-gallus-2.1)	chr1:122580267-122612089 (-) // 64.72 //	Finished cDNA, clone ChEST220b7	---	---	---	---	---	---	---	---	---	---	---	---	---	---	---	---	---	---	---	---	---	---	---	This probe set was annotated using the Accession mapped clusters based pipeline to a UniGene identifier using 1 transcripts. // false // Accession mapped clusters // E	BX932011	BX932011 // /DEF=Gallus gallus finished cDNA, clone ChEST220b7. // gb // --- // ---	BX935840 // gb // 7 // Negative Strand Matching Probes /// BX935841 // gb // 3 // Negative Strand Matching Probes	4.60245	5.21317	3.29662	4.57528	3.02522	3.38895	3.59111	4.00124	2.83692
Gga.10865.1.S1_at	Chicken Array	Gallus gallus	2008-03-17	Consensus sequence	GenBank	Gga.10865.1	gb:BX932011.1 /DB_XREF=gi:41632539 /TID=Gga.10865.1 /CNT=1 /FEA=mRNA /TIER=ConsEnd /STK=0 /UG=Gga.10865 /UG_TITLE=Finished cDNA, clone ChEST220b7 /DEF=Gallus gallus finished cDNA, clone ChEST220b7. /REP_ORG=G. gallus	BX932011.1	Gga.10865	Gga.11384	May 2006 (WUSTL Gallus-gallus-2.1)	chr1:122580267-122612089 (+) // 64.72 //	Finished cDNA, clone ChEST220b7	---	---	---	---	---	---	---	---	---	---	---	---	---	---	---	---	---	---	---	---	---	---	---	This probe set was annotated using the Matching Probes based pipeline to a UniGene identifier using 1 transcripts. // false // Matching Probes // A	BX932011(11)	BX932011 // Gallus gallus finished cDNA, clone ChEST220b7. // gb // 11 // ---	---	10.7187	11.162	7.88066	9.6661	7.69022	8.03526	8.31785	8.8484	6.05025
Gga.11105.1.S1_a_at	Chicken Array	Gallus gallus	2008-03-17	Consensus sequence	GenBank	Gga.11105.1	gb:BU250899 /DB_XREF=gi:25502470 /DB_XREF=603404181F1 /CLONE=ChEST303b22 /TID=Gga.11105.1 /CNT=14 /FEA=mRNA /TIER=ConsEnd /STK=0 /UG=Gga.11105 /UG_TITLE=Finished cDNA, clone ChEST373m21 /REP_ORG=G. gallus	BU250899	Gga.11105	Gga.11105	May 2006 (WUSTL Gallus-gallus-2.1)	chr1:126433334-126473702 (-) // 96.13 //	EGF-like-domain, multiple 6	EGFL6	---	---	ENSGALG00000016584	418637	---	---	---	XP_416835.2	XM_416835	---	---	---	---	---	---	---	0016020 // membrane // inferred from electronic annotation	0005509 // calcium ion binding // inferred from electronic annotation	---	---	---	---	This probe set was annotated using the Matching Probes based pipeline to a Entrez Gene identifier using 1 transcripts. // false // Matching Probes // A	XM_416835(11)	ENSGALT00000026770 // cdna:novel chromosome:WASHUC2:1:126433335:126473646:-1 gene:ENSGALG00000016584 // ensembl_novel // 11 // --- /// XM_416835 // PREDICTED: Gallus gallus EGF-like-domain, multiple 6 (EGFL6), mRNA. // refseq // 11 // ---	---	8.01139	8.73095	6.75106	7.57862	5.93926	7.26148	7.4909	7.52483	6.97499
Gga.11136.1.S1_at	Chicken Array	Gallus gallus	2008-03-17	Consensus sequence	GenBank	Gga.11136.1	gb:BU301261 /DB_XREF=gi:25750906 /DB_XREF=603740090F1 /CLONE=ChEST636c23 /TID=Gga.11136.1 /CNT=2 /FEA=mRNA /TIER=ConsEnd /STK=0 /UG=Gga.11136 /UG_TITLE=Finished cDNA, clone ChEST636c23 /REP_ORG=G. gallus	BU301261	Gga.11136	Gga.11136	May 2006 (WUSTL Gallus-gallus-2.1)	---	Finished cDNA, clone ChEST636c23	---	---	---	---	---	---	---	---	---	---	---	---	---	---	---	---	---	---	---	---	---	---	---	This probe set was annotated using the Matching Probes based pipeline to a UniGene identifier using 1 transcripts. // false // Matching Probes // A	BX930540(11)	BX930540 // Gallus gallus finished cDNA, clone ChEST636c23. // gb // 11 // ---	---	6.37456	4.41273	5.52888	4.55907	5.35504	4.35496	5.01245	4.39809	5.25014
Gga.11169.1.S1_a_at	Chicken Array	Gallus gallus	2008-03-17	Consensus sequence	GenBank	Gga.11169.1	gb:BX930115.1 /DB_XREF=gi:41630643 /TID=Gga.11169.1 /CNT=2 /FEA=mRNA /TIER=ConsEnd /STK=0 /UG=Gga.11169 /UG_TITLE=Finished cDNA, clone ChEST624e12 /DEF=Gallus gallus finished cDNA, clone ChEST585n15. /REP_ORG=G. gallus	BX930115.1	Gga.11169	Gga.11169	May 2006 (WUSTL Gallus-gallus-2.1)	chr6:20263919-20268699 (-) // 97.12 //	ankyrin repeat domain 22	ANKRD22	---	---	ENSGALG00000006315	771419	---	---	---	XP_001234693.1	XM_001234692	---	---	---	---	---	---	0006508 // proteolysis // inferred from electronic annotation	---	0008237 // metallopeptidase activity // inferred from electronic annotation	---	---	XP_001234693.1 // span:86-108 // numtm:1 /// ENSGALP00000010197 // span:86-108 // numtm:1	---	This probe set was annotated using the Matching Probes based pipeline to a Entrez Gene identifier using 1 transcripts. // false // Matching Probes // A	XM_001234692(11)	BX930371 // Gallus gallus finished cDNA, clone ChEST624e12. // gb // 11 // --- /// ENSGALT00000010211 // cdna:novel chromosome:WASHUC2:6:20264069:20273331:-1 gene:ENSGALG00000006315 // ensembl_novel // 9 // --- /// XM_001234692 // PREDICTED: Gallus gallus similar to ankyrin repeat domain 22 (LOC771419), mRNA. // refseq // 11 // ---	GENSCAN00000002403 // ensembl_prediction // 5 // Cross Hyb Matching Probes	7.33555	4.21445	3.89429	3.9193	4.10525	3.73674	4.21429	3.84491	3.78996
Gga.11295.1.S1_at	Chicken Array	Gallus gallus	2008-03-17	Consensus sequence	GenBank	Gga.11295.1	gb:BX929500.2 /DB_XREF=gi:46016318 /TID=Gga.11295.1 /CNT=1 /FEA=mRNA /TIER=ConsEnd /STK=0 /UG=Gga.11295 /UG_TITLE=Finished cDNA, clone ChEST985f16 /DEF=Gallus gallus finished cDNA, clone ChEST985f16. /REP_ORG=G. gallus	BX929500.2	Gga.11295	Gga.11295	May 2006 (WUSTL Gallus-gallus-2.1)	chr7:22336319-22349778 (+) // 96.39 //	similar to Potassium voltage-gated channel, subfamily H (eag-related), member 7	LOC771622	---	---	---	771622	---	---	---	XP_001233933.1	XM_001233932	---	---	---	---	---	---	0007165 // signal transduction // inferred from electronic annotation	---	0004871 // signal transducer activity // inferred from electronic annotation	---	---	---	---	This probe set was annotated using the Matching Probes based pipeline to a Entrez Gene identifier using 1 transcripts. // false // Matching Probes // A	XM_001233932(11)	XM_001233932 // PREDICTED: Gallus gallus similar to Potassium voltage-gated channel, subfamily H (eag-related), member 7 (LOC771622), mRNA. // refseq // 11 // ---	---	4.94062	4.90095	6.19034	5.09915	6.2297	4.24874	5.81655	4.09648	5.66045
Gga.11314.1.S1_at	Chicken Array	Gallus gallus	2008-03-17	Consensus sequence	GenBank	Gga.11314.1	gb:BX929322.2 /DB_XREF=gi:46016240 /TID=Gga.11314.1 /CNT=12 /FEA=mRNA /TIER=ConsEnd /STK=0 /UG=Gga.11314 /UG_TITLE=Finished cDNA, clone ChEST183f5 /DEF=Gallus gallus finished cDNA, clone ChEST183f5. /REP_ORG=G. gallus	BX929322.2	Gga.11314	Gga.11314	May 2006 (WUSTL Gallus-gallus-2.1)	chr8:28591995-28616734 (-) // 98.6 //	integrin beta 3 binding protein (beta3-endonexin)	ITGB3BP	---	full length	---	424689	Q1T763	---	---	NP_001038123.1	NM_001044658	---	---	---	---	---	---	0006350 // transcription // inferred from electronic annotation /// 0006355 // regulation of transcription, DNA-dependent // inferred from electronic annotation	0000775 // chromosome, pericentric region // inferred from electronic annotation /// 0005634 // nucleus // inferred from electronic annotation /// 0005694 // chromosome // inferred from electronic annotation	---	---	---	---	---	This probe set was annotated using the Matching Probes based pipeline to a Entrez Gene identifier using 1 transcripts. // false // Matching Probes // A	BX929322(10)	BX929322 // Gallus gallus finished cDNA, clone ChEST183f5. // gb // 10 // ---	---	4.47869	5.32595	4.0779	4.35813	3.7793	4.68394	4.08028	4.84167	3.92442
Gga.1137.1.S1_at	Chicken Array	Gallus gallus	2008-03-17	Consensus sequence	GenBank	Gga.1137.1	gb:U38949.1 /DB_XREF=gi:1235667 /TID=Gga.1137.1 /CNT=29 /FEA=FLmRNA /TIER=FL /STK=1 /LL=396013 /UG_GENE=LOC396013 /UG=Gga.1137 /DEF=Gallus gallus cardiac C-protein mRNA, complete cds. /PROD=cardiac C-protein /FL=gb:U38949.1 gb:D43697.1 gb:NM_205116.1 /REP_ORG=G. gallus	U38949.1	Gga.1137	Gga.39829	May 2006 (WUSTL Gallus-gallus-2.1)	chr5:25127047-25184562 (+) // 98.61 //	myosin binding protein C, cardiac	MYBPC3	---	full length	ENSGALG00000008148	396013	Q90688	---	---	NP_990447.1	NM_205116	---	---	---	---	---	---	0006941 // striated muscle contraction // inferred from electronic annotation /// 0007155 // cell adhesion // inferred from electronic annotation	0005863 // striated muscle thick filament // inferred from electronic annotation	0003779 // actin binding // inferred from electronic annotation /// 0005515 // protein binding // inferred from electronic annotation	---	---	---	---	This probe set was annotated using the Matching Probes based pipeline to a Entrez Gene identifier using 2 transcripts. // false // Matching Probes // A	ENSGALT00000032650(9),NM_205116(11)	ENSGALT00000032650 // Gallus gallus myosin binding protein C, cardiac (MYBPC3), mRNA. // ensembl_known // 9 // --- /// NM_205116 // Gallus gallus myosin binding protein C, cardiac (MYBPC3), mRNA. // refseq // 11 // ---	ENSGALT00000013233 // ensembl_novel // 7 // Cross Hyb Matching Probes /// GENSCAN00000038392 // ensembl_prediction // 7 // Cross Hyb Matching Probes	7.65378	7.69612	5.72948	7.18896	3.81342	5.6082	3.48946	5.09573	2.7743
Gga.1137.1.S2_at	Chicken Array	Gallus gallus	2008-03-17	Consensus sequence	GenBank	Gga.1137.1	gb:NM_205116.1 /DB_XREF=gi:45384119 /GEN=LOC396013 /TID=Gga.1137.1 /CNT=29 /FEA=FLmRNA /TIER=FL /STK=2 /LL=396013 /UG=Gga.1137 /DEF=Gallus gallus myosin binding protein C (LOC396013), mRNA. /PROD=myosin binding protein C /FL=gb:U38949.1 gb:D43697.1 gb:NM_205116.1 /REP_ORG=G. gallus	NM_205116.1	Gga.1137	Gga.39829	May 2006 (WUSTL Gallus-gallus-2.1)	chr5:25127047-25184562 (+) // 98.61 //	myosin binding protein C, cardiac	MYBPC3	---	full length	ENSGALG00000008148	396013	Q90688	---	---	NP_990447.1	NM_205116	---	---	---	---	---	---	0006941 // striated muscle contraction // inferred from electronic annotation /// 0007155 // cell adhesion // inferred from electronic annotation	0005863 // striated muscle thick filament // inferred from electronic annotation	0003779 // actin binding // inferred from electronic annotation /// 0005515 // protein binding // inferred from electronic annotation	---	---	---	---	This probe set was annotated using the Matching Probes based pipeline to a Entrez Gene identifier using 2 transcripts. // false // Matching Probes // A	ENSGALT00000032650(11),NM_205116(11)	ENSGALT00000032650 // Gallus gallus myosin binding protein C, cardiac (MYBPC3), mRNA. // ensembl_known // 11 // --- /// NM_205116 // Gallus gallus myosin binding protein C, cardiac (MYBPC3), mRNA. // refseq // 11 // ---	---	8.34955	8.46319	7.11439	8.44714	4.83768	6.96312	4.49651	6.48022	3.46238
Gga.11374.1.S1_at	Chicken Array	Gallus gallus	2008-03-17	Consensus sequence	GenBank	Gga.11374.1	gb:BX935883.1 /DB_XREF=gi:41636411 /TID=Gga.11374.1 /CNT=7 /FEA=mRNA /TIER=ConsEnd /STK=0 /UG=Gga.11374 /UG_TITLE=Finished cDNA, clone ChEST164h22 /DEF=Gallus gallus finished cDNA, clone ChEST164h22. /REP_ORG=G. gallus	BX935883.1	Gga.11374	Gga.11374	May 2006 (WUSTL Gallus-gallus-2.1)	chr2:107598554-107603611 (-) // 95.59 //	aquaporin 4	AQP4	---	full length	ENSGALG00000015128	421088	Q65YQ3 /// Q683N1	---	---	NP_001004765.1	NM_001004765	---	---	---	---	---	---	0006810 // transport // inferred from electronic annotation	0016020 // membrane // inferred from electronic annotation /// 0016021 // integral to membrane // inferred from electronic annotation	0005215 // transporter activity // inferred from electronic annotation	---	---	NP_001004765.1 // span:50-72,82-104,124-146,166-188,201-223,243-265 // numtm:6 /// ENSGALP00000024367 // span:28-50,60-82,102-124,144-166,179-201,221-243 // numtm:6	---	This probe set was annotated using the Matching Probes based pipeline to a Entrez Gene identifier using 2 transcripts. // false // Matching Probes // A	ENSGALT00000024413(11),NM_001004765(10)	ENSGALT00000024413 // Gallus gallus aquaporin 4 (AQP4), mRNA. // ensembl_known // 11 // --- /// NM_001004765 // Gallus gallus aquaporin 4 (AQP4), mRNA. // refseq // 10 // ---	---	4.38864	4.69626	5.03979	3.53272	4.72972	3.41979	3.86555	3.52391	4.23022
Gga.11382.1.S1_at	Chicken Array	Gallus gallus	2008-03-17	Consensus sequence	GenBank	Gga.11382.1	gb:BX935844.1 /DB_XREF=gi:41636372 /TID=Gga.11382.1 /CNT=3 /FEA=mRNA /TIER=ConsEnd /STK=0 /UG=Gga.11382 /UG_TITLE=Finished cDNA, clone ChEST163e11 /DEF=Gallus gallus finished cDNA, clone ChEST163e11. /REP_ORG=G. gallus	BX935844.1	Gga.11382	Gga.11382	May 2006 (WUSTL Gallus-gallus-2.1)	chr14:6161676-6168134 (-) // 97.48 //	ribosomal protein L3-like	RPL3L	---	---	ENSGALG00000005458	416542	---	---	---	XP_414843.1	XM_414843	---	---	---	---	---	---	0006412 // translation // inferred from electronic annotation	0005622 // intracellular // inferred from electronic annotation /// 0005783 // endoplasmic reticulum // inferred from electronic annotation /// 0005840 // ribosome // inferred from electronic annotation	0003735 // structural constituent of ribosome // inferred from electronic annotation	---	---	---	---	This probe set was annotated using the Matching Probes based pipeline to a Entrez Gene identifier using 1 transcripts. // false // Matching Probes // A	XM_414843(11)	ENSGALT00000008758 // cdna:novel chromosome:WASHUC2:14:6161755:6168193:-1 gene:ENSGALG00000005458 // ensembl_novel // 11 // --- /// GENSCAN00000020915 // cdna:Genscan chromosome:WASHUC2:14:6161737:6167998:-1 // ensembl_prediction // 11 // --- /// XM_414843 // PREDICTED: Gallus gallus ribosomal protein L3-like (RPL3L), mRNA. // refseq // 11 // ---	---	6.92917	4.26435	11.7515	11.4993	12.0443	11.9022	11.9812	11.77	11.9814
Gga.11384.2.S1_s_at	Chicken Array	Gallus gallus	2008-03-17	Consensus sequence	GenBank	Gga.11384.2	gb:BU411478 /DB_XREF=gi:25904149 /DB_XREF=603152601F1 /CLONE=ChEST161b1 /TID=Gga.11384.2 /CNT=3 /FEA=mRNA /TIER=ConsEnd /STK=0 /UG=Gga.11384 /UG_TITLE=Finished cDNA, clone ChEST161b1 /REP_ORG=G. gallus	BU411478	Gga.11384	Gga.44646	May 2006 (WUSTL Gallus-gallus-2.1)	chr1:122567313-122610788 (+) // 97.2 //	small muscle protein, X-linked	SMPX	---	---	ENSGALG00000019157	771780	---	---	---	XP_001234019.1	XM_001234018	---	---	---	---	---	---	---	---	---	---	---	---	---	This probe set was annotated using the Matching Probes based pipeline to a Entrez Gene identifier using 1 transcripts. // false // Matching Probes // A	XM_001234018(11)	BX935840 // Gallus gallus finished cDNA, clone ChEST161b2. // gb // 11 // --- /// BX935841 // Gallus gallus finished cDNA, clone ChEST161b1. // gb // 11 // --- /// ENSGALT00000030302 // cdna:novel chromosome:WASHUC2:1:122571767:122580276:1 gene:ENSGALG00000019157 // ensembl_novel // 10 // --- /// XM_001234018 // PREDICTED: Gallus gallus similar to small muscular protein (LOC771780), mRNA. // refs…	GENSCAN00000014377 // ensembl_prediction // 2 // Cross Hyb Matching Probes	10.2801	10.5152	7.15126	9.21006	6.78973	7.43011	7.27104	8.31062	4.20042
Gga.11445.1.S1_at	Chicken Array	Gallus gallus	2008-03-17	Consensus sequence	GenBank	Gga.11445.1	gb:BX932626.2 /DB_XREF=gi:46017512 /TID=Gga.11445.1 /CNT=3 /FEA=mRNA /TIER=ConsEnd /STK=0 /UG=Gga.11445 /UG_TITLE=Finished cDNA, clone ChEST494c16 /DEF=Gallus gallus finished cDNA, clone ChEST494c16. /REP_ORG=G. gallus	BX932626.2	Gga.11445	Gga.30369	May 2006 (WUSTL Gallus-gallus-2.1)	chr1:81511919-81540135 (+) // 94.9 // /// chr1:81570533-81575528 (+) // 40.64 //	serine/threonine/tyrosine kinase 1	STYK1	---	---	---	418310	---	---	---	XP_416534.2	XM_416534	---	---	---	---	---	---	---	---	---	---	---	XP_416534.2 // span:31-53 // numtm:1	---	This probe set was annotated using the Matching Probes based pipeline to a Entrez Gene identifier using 1 transcripts. // false // Matching Probes // A	XM_416534(11)	XM_416534 // PREDICTED: Gallus gallus similar to NOK kinase (LOC418310), mRNA. // refseq // 11 // ---	---	6.20674	5.99345	7.38908	7.45019	6.51935	7.73231	5.94528	7.43884	6.61425
Gga.11465.1.S1_at	Chicken Array	Gallus gallus	2008-03-17	Consensus sequence	GenBank	Gga.11465.1	gb:BU361964 /DB_XREF=gi:25869965 /DB_XREF=603788856F1 /CLONE=ChEST749o13 /TID=Gga.11465.1 /CNT=21 /FEA=mRNA /TIER=ConsEnd /STK=0 /UG=Gga.11465 /UG_TITLE=Finished cDNA, clone ChEST82d11 /REP_ORG=G. gallus	BU361964	Gga.11465	Gga.11465	May 2006 (WUSTL Gallus-gallus-2.1)	chr1:186676569-186689812 (+) // 89.24 //	DCN1, defective in cullin neddylation 1, domain containing 5 (S. cerevisiae)	DCUN1D5	---	---	ENSGALG00000017181	418980	---	---	---	XP_417174.1	XM_417174	---	---	---	---	---	---	---	---	---	---	---	---	---	This probe set was annotated using the Genome Target Overlap based pipeline to a Entrez Gene identifier using 1 transcripts. // false // Genome Target Overlap // B	XM_417174	ENSGALT00000027757 // cdna:novel chromosome:WASHUC2:1:186676585:186689830:1 gene:ENSGALG00000017181 // ensembl_novel // 0 // chr1:186676584-186689830(+) /// XM_417174 // PREDICTED: Gallus gallus DCN1, defective in cullin neddylation 1, domain containing 5 (S. cerevisiae) (DCUN1D5), mRNA. // refseq // 0 // chr1:186676559-186689812(+)	---	4.76328	4.79786	5.78051	7.09879	5.54257	7.35569	5.48147	7.20594	4.992
Gga.11485.1.S1_at	Chicken Array	Gallus gallus	2008-03-17	Consensus sequence	GenBank	Gga.11485.1	gb:BU414052 /DB_XREF=gi:25906723 /DB_XREF=603668025F1 /CLONE=ChEST607b7 /TID=Gga.11485.1 /CNT=24 /FEA=mRNA /TIER=ConsEnd /STK=0 /UG=Gga.11485 /UG_TITLE=Finished cDNA, clone ChEST23d23 /REP_ORG=G. gallus	BU414052	Gga.11485	Gga.11485	May 2006 (WUSTL Gallus-gallus-2.1)	chr12:5908116-5933975 (+) // 94.57 //	histone deacetylase 11	HDAC11	---	---	---	415978	---	---	---	XP_414321.2	XM_414321	---	---	---	---	---	---	---	---	---	---	---	---	---	This probe set was annotated using the Matching Probes based pipeline to a Entrez Gene identifier using 1 transcripts. // false // Matching Probes // A	XM_414321(9)	XM_414321 // PREDICTED: Gallus gallus histone deacetylase 11 (HDAC11), mRNA. // refseq // 9 // ---	---	6.30417	5.82245	6.68814	5.76474	6.6348	6.22684	6.86413	6.41767	7.32454
Gga.11576.2.S1_a_at	Chicken Array	Gallus gallus	2008-03-17	Consensus sequence	GenBank	Gga.11576.2	gb:BX934831.2 /DB_XREF=gi:46018375 /TID=Gga.11576.2 /CNT=4 /FEA=mRNA /TIER=ConsEnd /STK=0 /UG=Gga.11576 /UG_TITLE=Finished cDNA, clone ChEST489h8 /DEF=Gallus gallus finished cDNA, clone ChEST557g21. /REP_ORG=G. gallus	BX934831.2	Gga.11576	Gga.29904	May 2006 (WUSTL Gallus-gallus-2.1)	chr13:16134988-16146164 (-) // 74.68 //	SEC24 related gene family, member A (S. cerevisiae) /// DnaJ (Hsp40) homolog, subfamily C, member 19	DNAJC19 /// SEC24A	---	---	ENSGALG00000008852 /// ENSGALG00000020704	416313 /// 424966 /// 771413	---	---	---	XP_001234686.1 /// XP_414630.1 /// XP_422774.1	XM_001234685 /// XM_414630 /// XM_422774	---	---	---	---	---	---	---	---	0031072 // heat shock protein binding // inferred from electronic annotation	---	---	XP_422774.1 // span:4-23 // numtm:1 /// ENSGALP00000014367 // span:4-23 // numtm:1 /// ENSGALP00000032502 // span:5-22 // numtm:1 /// GENSCAN00000035370 // span:245-267 // numtm:1	---	This probe set was annotated using the Matching Probes based pipeline to a Entrez Gene identifier using 3 transcripts. // true // Matching Probes // A	BX934831(11),XM_001234685(11),XM_422774(11),ENSGALT00000014383(9),ENSGALT00000033142(9),GENSCAN00000035370(11),GENSCAN00000010708(11)	BX934831 // Gallus gallus finished cDNA, clone ChEST557g21. // gb // 11 // --- /// ENSGALT00000014383 // cdna:novel chromosome:WASHUC2:9:18230897:18234260:1 gene:ENSGALG00000008852 // ensembl_novel // 9 // --- /// ENSGALT00000033142 // cdna:novel chromosome:WASHUC2:Un_random:25005845:25009093:1 gene:ENSGALG00000020704 // ensembl_novel // 9 // --- /// GENSCAN00000010708 // cdna:Genscan chromosome:…	---	8.194	8.56188	7.96103	8.69856	8.00247	8.84026	8.0172	8.77828	8.27672
Gga.11684.1.S1_at	Chicken Array	Gallus gallus	2008-03-17	Consensus sequence	GenBank	Gga.11684.1	gb:BU389214 /DB_XREF=gi:25758252 /DB_XREF=603805634F1 /CLONE=ChEST784c9 /TID=Gga.11684.1 /CNT=22 /FEA=mRNA /TIER=ConsEnd /STK=0 /UG=Gga.11684 /UG_TITLE=Finished cDNA, clone ChEST978b12 /REP_ORG=G. gallus	BU389214	Gga.11684	Gga.11684	May 2006 (WUSTL Gallus-gallus-2.1)	chr3:68927992-68940457 (-) // 97.78 //	brix domain containing 1	BXDC1	---	---	ENSGALG00000015043	428624	---	---	---	XP_426181.2	XM_426181	---	---	---	---	---	---	---	---	---	---	---	---	---	This probe set was annotated using the Genome Target Overlap based pipeline to a Entrez Gene identifier using 1 transcripts. // false // Genome Target Overlap // B	XM_426181	ENSGALT00000024259 // cdna:novel chromosome:WASHUC2:3:68928003:68940422:-1 gene:ENSGALG00000015043 // ensembl_novel // 0 // chr3:68928002-68940422(-) /// GENSCAN00000029153 // cdna:Genscan chromosome:WASHUC2:3:68928518:68946150:-1 // ensembl_prediction // 0 // chr3:68928517-68946150(-) /// XM_426181 // PREDICTED: Gallus gallus similar to Brix domain containing 1 (LOC428624), mRNA. // refseq // 0 …	---	6.21144	5.63422	6.07828	5.14684	6.16398	5.41405	6.08912	5.02948	7.0728
Gga.11740.1.S1_at	Chicken Array	Gallus gallus	2008-03-17	Consensus sequence	GenBank	Gga.11740.1	gb:BU466334 /DB_XREF=gi:25959911 /DB_XREF=603372929F1 /CLONE=ChEST282j8 /TID=Gga.11740.1 /CNT=43 /FEA=mRNA /TIER=ConsEnd /STK=0 /UG=Gga.11740 /UG_TITLE=Finished cDNA, clone ChEST489l1 /REP_ORG=G. gallus	BU466334	Gga.11740	Gga.11740	May 2006 (WUSTL Gallus-gallus-2.1)	chr10:12863206-12866152 (+) // 91.35 //	similar to chromosome 6 open reading frame 119	LOC415459	---	---	---	415459	---	---	---	XP_413837.2	XM_413837	---	---	---	---	---	---	---	---	---	---	---	---	---	This probe set was annotated using the Matching Probes based pipeline to a Entrez Gene identifier using 1 transcripts. // false // Matching Probes // A	XM_413837(11)	XM_413837 // PREDICTED: Gallus gallus similar to chromosome 6 open reading frame 119 (LOC415459), mRNA. // refseq // 11 // ---	---	7.0826	6.9059	7.82031	7.19085	7.91071	7.48484	8.20199	7.70398	8.32081
Gga.11741.4.S1_a_at	Chicken Array	Gallus gallus	2008-03-17	Consensus sequence	GenBank	Gga.11741.4	gb:CR386503.1 /DB_XREF=gi:46239262 /TID=Gga.11741.4 /CNT=2 /FEA=mRNA /TIER=ConsEnd /STK=0 /UG=Gga.11741 /UG_TITLE=Finished cDNA, clone ChEST409e18 /DEF=Gallus gallus finished cDNA, clone ChEST333p22. /REP_ORG=G. gallus	CR386503.1	Gga.11741	Gga.11741	May 2006 (WUSTL Gallus-gallus-2.1)	chr7:1068400-1069784 (+) // 96.3 //	Tissue factor pathway inhibitor (lipoprotein-associated coagulation inhibitor)	TFPI	---	---	---	423989	---	---	---	XP_001232101.1 /// XP_421849.1	XM_001232100 /// XM_421849	---	---	---	---	---	---	---	---	---	---	---	---	---	This probe set was annotated using the Matching Probes based pipeline to a UniGene identifier using 1 transcripts. // false // Matching Probes // A	CR386503(11)	CR386503 // Gallus gallus finished cDNA, clone ChEST333p22. // gb // 11 // ---	---	4.56634	5.17845	3.2661	4.59842	3.15116	4.34303	3.85796	3.97703	3.594
Gga.11742.1.S1_at	Chicken Array	Gallus gallus	2008-03-17	Consensus sequence	GenBank	Gga.11742.1	gb:BU216221 /DB_XREF=gi:25395699 /DB_XREF=603107883F1 /CLONE=ChEST49f21 /TID=Gga.11742.1 /CNT=33 /FEA=mRNA /TIER=ConsEnd /STK=0 /UG=Gga.11742 /UG_TITLE=Finished cDNA, clone ChEST97i23 /REP_ORG=G. gallus	BU216221	Gga.11742	Gga.11742	May 2006 (WUSTL Gallus-gallus-2.1)	chrUn_random:15821274-15822022 (+) // 36.3 // /// chr1:80132770-80135885 (-) // 86.11 //	similar to Chromodomain helicase DNA binding protein 4	LOC418278	---	---	ENSGALG00000013565	418278	---	---	---	---	XR_027183	---	---	---	---	---	---	0006333 // chromatin assembly or disassembly // inferred from electronic annotation	0000785 // chromatin // inferred from electronic annotation /// 0005634 // nucleus // inferred from electronic annotation	0003676 // nucleic acid binding // inferred from electronic annotation /// 0003682 // chromatin binding // inferred from electronic annotation /// 0005515 // protein binding // inferred from electronic annotation /// 0005524 // ATP binding // inferred from electronic annotation /// 0008026 // ATP-dependent helicase activity // inferred from electronic annotation /// 0008270 // zinc ion binding //…	---	IPR006935 // Type III restriction enzyme, res subunit // 1.3E-5	---	---	This probe set was annotated using the Matching Probes based pipeline to a Entrez Gene identifier using 1 transcripts. // false // Matching Probes // A	XR_027183(11)	CR353972 // Gallus gallus finished cDNA, clone ChEST97i23. // gb // 10 // --- /// ENSGALT00000023339 // cdna:novel chromosome:WASHUC2:1:80132867:80152396:-1 gene:ENSGALG00000013565 // ensembl_novel // 11 // --- /// XR_027183 // PREDICTED: Gallus gallus similar to Chromodomain helicase DNA binding protein 4 (LOC418278), mRNA. // refseq // 11 // ---	---	7.66498	6.79967	7.93293	7.24029	7.42895	7.12913	7.57426	6.96425	7.33477
Gga.11856.1.S1_at	Chicken Array	Gallus gallus	2008-03-17	Consensus sequence	GenBank	Gga.11856.1	gb:BX933919.1 /DB_XREF=gi:41634447 /TID=Gga.11856.1 /CNT=2 /FEA=mRNA /TIER=ConsEnd /STK=0 /UG=Gga.11856 /UG_TITLE=Finished cDNA, clone ChEST129b19 /DEF=Gallus gallus finished cDNA, clone ChEST129b19. /REP_ORG=G. gallus	BX933919.1	Gga.11856	Gga.11856	May 2006 (WUSTL Gallus-gallus-2.1)	chr2:59085102-59090172 (-) // 93.77 //	neurensin 1	NRSN1	---	---	---	420822	---	---	---	XP_418913.2	XM_418913	---	---	---	---	---	---	---	---	---	---	---	XP_418913.2 // span:64-86,117-139 // numtm:2	---	This probe set was annotated using the Matching Probes based pipeline to a Entrez Gene identifier using 2 transcripts. // false // Matching Probes // A	BX933919(11),XM_418913(10)	BX933919 // Gallus gallus finished cDNA, clone ChEST129b19. // gb // 11 // --- /// XM_418913 // PREDICTED: Gallus gallus neurensin 1 (NRSN1), mRNA. // refseq // 10 // ---	ENSGALT00000020679 // ensembl_novel // 6 // Cross Hyb Matching Probes /// GENSCAN00000000941 // ensembl_prediction // 6 // Cross Hyb Matching Probes	4.81281	5.01807	6.11578	6.93227	6.69446	6.59656	5.85769	6.87509	6.1692
Gga.12023.1.S1_at	Chicken Array	Gallus gallus	2008-03-17	Consensus sequence	GenBank	Gga.12023.1	gb:BU259971 /DB_XREF=gi:25527168 /DB_XREF=603503343F1 /CLONE=ChEST424e11 /TID=Gga.12023.1 /CNT=32 /FEA=mRNA /TIER=ConsEnd /STK=0 /UG=Gga.12023 /UG_TITLE=Finished cDNA, clone ChEST41l16 /REP_ORG=G. gallus	BU259971	Gga.12023	Gga.12023	May 2006 (WUSTL Gallus-gallus-2.1)	chr2:14821881-14824815 (-) // 97.13 //	similar to KIAA1462 protein	LOC420476	---	---	ENSGALG00000007346	420476	---	---	---	XP_418578.2	XM_418578	---	---	---	---	---	---	---	---	---	---	---	---	---	This probe set was annotated using the Matching Probes based pipeline to a Entrez Gene identifier using 1 transcripts. // false // Matching Probes // A	XM_418578(11)	ENSGALT00000011883 // cdna:novel chromosome:WASHUC2:2:14817974:14831264:-1 gene:ENSGALG00000007346 // ensembl_novel // 11 // --- /// GENSCAN00000018823 // cdna:Genscan chromosome:WASHUC2:2:14816731:14853399:-1 // ensembl_prediction // 11 // --- /// XM_418578 // PREDICTED: Gallus gallus similar to KIAA1462 protein (LOC420476), mRNA. // refseq // 11 // ---	---	5.82789	5.52451	5.16294	5.68081	5.09445	6.31735	5.36687	6.27602	5.05873
Gga.12039.1.S1_a_at	Chicken Array	Gallus gallus	2008-03-17	Consensus sequence	GenBank	Gga.12039.1	gb:BX933478.1 /DB_XREF=gi:41634006 /TID=Gga.12039.1 /CNT=8 /FEA=mRNA /TIER=ConsEnd /STK=0 /UG=Gga.12039 /UG_TITLE=Finished cDNA, clone ChEST302i12 /DEF=Gallus gallus finished cDNA, clone ChEST49b10. /REP_ORG=G. gallus	BX933478.1	Gga.12039	Gga.12039	May 2006 (WUSTL Gallus-gallus-2.1)	chr1:132405942-132407794 (+) // 96.72 //	matrix-remodelling associated 5	MXRA5	---	---	---	418657	---	---	---	XP_416853.1	XM_416853	---	---	---	---	---	---	---	---	---	---	---	XP_416853.1 // span:7-26 // numtm:1	---	This probe set was annotated using the Matching Probes based pipeline to a Entrez Gene identifier using 1 transcripts. // false // Matching Probes // A	XM_416853(11)	XM_416853 // PREDICTED: Gallus gallus similar to adlican (LOC418657), mRNA. // refseq // 11 // ---	---	8.79861	9.60344	8.16257	8.80446	8.36376	9.05808	8.70626	9.26924	8.69903
Gga.1210.1.S1_at	Chicken Array	Gallus gallus	2008-03-17	Consensus sequence	GenBank	Gga.1210.1	gb:AF503351.1 /DB_XREF=gi:33323504 /GEN=NOC /TID=Gga.1210.1 /CNT=19 /FEA=FLmRNA /TIER=FL /STK=1 /LL=404779 /UG=Gga.1210 /DEF=Gallus gallus nocturnin (NOC) mRNA, complete cds. /PROD=nocturnin /FL=gb:AF503351.1 /REP_ORG=G. gallus	AF503351.1	Gga.1210	Gga.1210	May 2006 (WUSTL Gallus-gallus-2.1)	chr4:30325193-30328287 (+) // 93.34 //	CCR4 carbon catabolite repression 4-like (S. cerevisiae)	CCRN4L	---	full length	ENSGALG00000009768	404779	Q71H64 /// Q9DGP8	---	---	NP_001009928.1	NM_001009928	---	---	---	---	---	---	---	---	---	---	---	---	---	This probe set was annotated using the Matching Probes based pipeline to a Entrez Gene identifier using 2 transcripts. // false // Matching Probes // A	ENSGALT00000015887(10),NM_001009928(11)	ENSGALT00000015887 // Gallus gallus CCR4 carbon catabolite repression 4-like (S. cerevisiae) (CCRN4L), mRNA. // ensembl_known // 10 // --- /// GENSCAN00000029833 // cdna:Genscan chromosome:WASHUC2:4:30312045:30332624:1 // ensembl_prediction // 9 // --- /// NM_001009928 // Gallus gallus CCR4 carbon catabolite repression 4-like (S. cerevisiae) (CCRN4L), mRNA. // refseq // 11 // ---	---	6.06107	5.46532	6.98099	6.92531	7.45665	6.68168	7.02195	6.21158	7.19634
Gga.12172.1.S1_at	Chicken Array	Gallus gallus	2008-03-17	Consensus sequence	GenBank	Gga.12172.1	gb:BU285147 /DB_XREF=gi:25734603 /DB_XREF=603602919F1 /CLONE=ChEST580f6 /TID=Gga.12172.1 /CNT=2 /FEA=mRNA /TIER=ConsEnd /STK=0 /UG=Gga.12172 /UG_TITLE=Finished cDNA, clone ChEST580f6 /REP_ORG=G. gallus	BU285147	Gga.12172	Gga.12172	May 2006 (WUSTL Gallus-gallus-2.1)	---	Finished cDNA, clone ChEST580f6	---	---	---	---	---	---	---	---	---	---	---	---	---	---	---	---	---	---	---	---	---	---	---	This probe set was annotated using the Matching Probes based pipeline to a UniGene identifier using 1 transcripts. // false // Matching Probes // A	CR385668(11)	CR385668 // Gallus gallus finished cDNA, clone ChEST580f6. // gb // 11 // ---	---	7.32748	8.32351	7.97587	11.2124	8.05875	11.4746	7.83204	8.91343	7.7502
Gga.12172.1.S1_x_at	Chicken Array	Gallus gallus	2008-03-17	Consensus sequence	GenBank	Gga.12172.1	gb:BU285147 /DB_XREF=gi:25734603 /DB_XREF=603602919F1 /CLONE=ChEST580f6 /TID=Gga.12172.1 /CNT=2 /FEA=mRNA /TIER=ConsEnd /STK=0 /UG=Gga.12172 /UG_TITLE=Finished cDNA, clone ChEST580f6 /REP_ORG=G. gallus	BU285147	Gga.12172	Gga.12172	May 2006 (WUSTL Gallus-gallus-2.1)	---	Finished cDNA, clone ChEST580f6	---	---	---	---	---	---	---	---	---	---	---	---	---	---	---	---	---	---	---	---	---	---	---	This probe set was annotated using the Matching Probes based pipeline to a UniGene identifier using 1 transcripts. // false // Matching Probes // A	CR385668(11)	CR385668 // Gallus gallus finished cDNA, clone ChEST580f6. // gb // 11 // ---	---	7.51411	8.37928	8.16003	11.1886	8.25624	11.4585	7.99371	9.00641	8.06996
Gga.12194.1.S1_at	Chicken Array	Gallus gallus	2008-03-17	Consensus sequence	GenBank	Gga.12194.1	gb:BX931504.2 /DB_XREF=gi:46017137 /TID=Gga.12194.1 /CNT=7 /FEA=mRNA /TIER=ConsEnd /STK=0 /UG=Gga.12194 /UG_TITLE=Finished cDNA, clone ChEST747n11 /DEF=Gallus gallus finished cDNA, clone ChEST395b5. /REP_ORG=G. gallus	BX931504.2	Gga.12194	Gga.12194	May 2006 (WUSTL Gallus-gallus-2.1)	chr1:52781218-52783631 (-) // 98.8 //	chibby homolog 1 (Drosophila)	CBY1	---	---	ENSGALG00000012218	771364	---	---	---	XP_001234193.1	XM_001234192	---	---	---	---	---	---	---	---	---	---	---	---	---	This probe set was annotated using the Matching Probes based pipeline to a Entrez Gene identifier using 1 transcripts. // false // Matching Probes // A	XM_001234192(9)	ENSGALT00000019954 // cdna:novel chromosome:WASHUC2:1:52781219:52783572:-1 gene:ENSGALG00000012218 // ensembl_novel // 9 // --- /// XM_001234192 // PREDICTED: Gallus gallus similar to leucine-rich protein (LOC771364), mRNA. // refseq // 9 // ---	XM_001234245 // refseq // 1 // Cross Hyb Matching Probes /// GENSCAN00000030759 // ensembl_prediction // 1 // Cross Hyb Matching Probes	5.97874	6.15255	6.34904	7.2268	6.44851	7.04768	6.19771	7.04004	6.42618
Gga.12485.2.S1_a_at	Chicken Array	Gallus gallus	2008-03-17	Consensus sequence	GenBank	Gga.12485.2	gb:BX929430.1 /DB_XREF=gi:41629897 /TID=Gga.12485.2 /CNT=3 /FEA=mRNA /TIER=ConsEnd /STK=0 /UG=Gga.12485 /UG_TITLE=Finished cDNA, clone ChEST530l11 /DEF=Gallus gallus finished cDNA, clone ChEST978i13. /REP_ORG=G. gallus	BX929430.1	Gga.12485	Gga.12485	May 2006 (WUSTL Gallus-gallus-2.1)	chr10:8048187-8071760 (-) // 99.31 //	aquaporin 9	AQP9	---	---	ENSGALG00000004261	415402	A7VMS1	---	---	XP_001233182.1 /// XP_413787.1	XM_001233181 /// XM_413787	---	---	---	---	---	---	0006810 // transport // inferred from electronic annotation	0016020 // membrane // inferred from electronic annotation /// 0016021 // integral to membrane // inferred from electronic annotation	0005215 // transporter activity // inferred from electronic annotation	---	---	XP_001233182.1 // span:24-46,56-78,99-121,155-177,190-212,241-263 // numtm:6 /// XP_413787.1 // span:23-45,66-88,122-144,157-179,208-230 // numtm:5 /// ENSGALP00000038464 // span:28-50,60-82,103-125,159-181,194-216,245-267 // numtm:6 /// ENSGALP00000006765 // span:41-63,97-119,132-154,183-205 // numtm:4 /// GENSCAN00000039862 // span:200-222,243-265,299-321,334-356 // numtm:4	---	This probe set was annotated using the Matching Probes based pipeline to a Entrez Gene identifier using 2 transcripts. // false // Matching Probes // A	XM_001233181(11),XM_413787(11)	ENSGALT00000006776 // cdna:novel chromosome:WASHUC2:10:8048304:8185178:-1 gene:ENSGALG00000004261 // ensembl_novel // 11 // --- /// ENSGALT00000039255 // cdna:novel chromosome:WASHUC2:10:8047889:8071891:-1 gene:ENSGALG00000004261 // ensembl_novel // 11 // --- /// GENSCAN00000039862 // cdna:Genscan chromosome:WASHUC2:10:8033052:8102785:-1 // ensembl_prediction // 9 // --- /// XM_001233181 // PREDI…	---	4.41411	6.33401	4.42162	5.21774	4.27357	5.03776	5.14901	4.96668	4.17083
Gga.1251.2.S1_a_at	Chicken Array	Gallus gallus	2008-03-17	Consensus sequence	GenBank	Gga.1251.2	gb:Z25420.1 /DB_XREF=gi:414110 /TID=Gga.1251.2 /CNT=14 /FEA=FLmRNA /TIER=FL /STK=1 /LL=396270 /UG_GENE=INCENP /UG=Gga.1251 /DEF=G.domesticus class II INCENP protein mRNA, complete CDS. /PROD=class II INCENP protein /FL=gb:Z25420.1 /REP_ORG=G. gallus	Z25420.1	Gga.1251	Gga.42461	May 2006 (WUSTL Gallus-gallus-2.1)	chr5:18267635-18285881 (+) // 98.06 //	inner centromere protein antigens 135/155kDa	INCENP	---	full length	ENSGALG00000007537	396270	P53352	---	---	NP_990661.1	NM_205330	---	---	---	---	---	---	0000910 // cytokinesis // inferred from sequence or structural similarity /// 0007049 // cell cycle // inferred from electronic annotation /// 0007059 // chromosome segregation // inferred from sequence or structural similarity /// 0007067 // mitosis // inferred from electronic annotation /// 0051301 // cell division // inferred from electronic annotation	0000775 // chromosome, pericentric region // inferred from electronic annotation /// 0000775 // chromosome, pericentric region // inferred from sequence or structural similarity /// 0005634 // nucleus // inferred from electronic annotation /// 0005721 // centric heterochromatin // inferred from sequence or structural similarity /// 0005819 // spindle // inferred from sequence or structural simila…	0005515 // protein binding // inferred from physical interaction /// 0005515 // protein binding // inferred from sequence or structural similarity	---	---	---	---	This probe set was annotated using the Matching Probes based pipeline to a Entrez Gene identifier using 2 transcripts. // false // Matching Probes // A	ENSGALT00000032671(11),NM_205330(11)	ENSGALT00000012190 // cdna:known chromosome:WASHUC2:5:18267636:18285881:1 gene:ENSGALG00000007537 // ensembl_known // 11 // --- /// ENSGALT00000032671 // Gallus gallus inner centromere protein antigens 135/155kDa (INCENP), mRNA. // ensembl_known // 11 // --- /// NM_205330 // Gallus gallus inner centromere protein antigens 135/155kDa (INCENP), mRNA. // refseq // 11 // ---	---	5.3776	6.38914	4.2411	4.9136	3.80819	4.91137	4.73619	5.20774	3.64709
Gga.126.1.S1_at	Chicken Array	Gallus gallus	2008-03-17	Consensus sequence	GenBank	Gga.126.1	gb:NM_204237.1 /DB_XREF=gi:45383651 /GEN=TLE4 /TID=Gga.126.1 /CNT=8 /FEA=FLmRNA /TIER=FL /STK=2 /LL=374080 /UG=Gga.126 /DEF=Gallus gallus transducin-like enhancer of split 4 (E(sp1) homolog, Drosophila) (TLE4), mRNA. /PROD=transducin-like enhancer of split 4 (E(sp1)homolog, Drosophila) /FL=gb:NM_204237.1 gb:AB080584.1 /REP_ORG=G. gallus	NM_204237.1	Gga.126	Gga.126	May 2006 (WUSTL Gallus-gallus-2.1)	chrZ:38049187-38146662 (+) // 93.5 //	transducin-like enhancer of split 4 (E(sp1) homolog, Drosophila)	TLE4	---	full length	ENSGALG00000015184	374080	Q8JIM6	---	---	NP_989568.1	NM_204237	---	---	---	---	---	---	0045449 // regulation of transcription // inferred from electronic annotation	0005634 // nucleus // inferred from electronic annotation	---	---	---	---	---	This probe set was annotated using the Matching Probes based pipeline to a Entrez Gene identifier using 2 transcripts. // false // Matching Probes // A	ENSGALT00000024502(11),NM_204237(11)	ENSGALT00000024502 // Gallus gallus transducin-like enhancer of split 4 (E(sp1) homolog, Drosophila) (TLE4), mRNA. // ensembl_known // 11 // --- /// NM_204237 // Gallus gallus transducin-like enhancer of split 4 (E(sp1) homolog, Drosophila) (TLE4), mRNA. // refseq // 11 // ---	ENSGALT00000032809 // ensembl_novel // 3 // Cross Hyb Matching Probes /// GENSCAN00000012361 // ensembl_prediction // 3 // Cross Hyb Matching Probes	5.29968	4.93975	6.54421	5.81995	6.16155	5.54292	6.2436	5.5671	6.61078
Gga.12634.1.S1_at	Chicken Array	Gallus gallus	2008-03-17	Consensus sequence	GenBank	Gga.12634.1	gb:BU456683 /DB_XREF=gi:25945994 /DB_XREF=603217115F1 /CLONE=ChEST205n4 /TID=Gga.12634.1 /CNT=14 /FEA=mRNA /TIER=ConsEnd /STK=0 /UG=Gga.12634 /UG_TITLE=Finished cDNA, clone ChEST1019h5 /REP_ORG=G. gallus	BU456683	Gga.12634	Gga.12634	May 2006 (WUSTL Gallus-gallus-2.1)	chr3:91283335-91338363 (-) // 97.83 //	1-acylglycerol-3-phosphate O-acyltransferase 5 (lysophosphatidic acid acyltransferase, epsilon)	AGPAT5	---	---	---	421898	---	---	---	XP_419916.1	XM_419916	---	---	---	---	---	---	---	---	---	---	---	XP_419916.1 // span:13-35 // numtm:1	---	This probe set was annotated using the Matching Probes based pipeline to a Entrez Gene identifier using 1 transcripts. // false // Matching Probes // A	XM_419916(9)	XM_419916 // PREDICTED: Gallus gallus 1-acylglycerol-3-phosphate O-acyltransferase 5 (lysophosphatidic acid acyltransferase, epsilon) (AGPAT5), mRNA. // refseq // 9 // ---	---	7.13929	5.91692	7.42494	6.95199	7.86429	6.9433	7.57344	7.51256	7.91227
Gga.12635.2.S1_a_at	Chicken Array	Gallus gallus	2008-03-17	Consensus sequence	GenBank	Gga.12635.2	gb:BX930025.1 /DB_XREF=gi:41630553 /TID=Gga.12635.2 /CNT=3 /FEA=mRNA /TIER=ConsEnd /STK=0 /UG=Gga.12635 /UG_TITLE=Finished cDNA, clone ChEST489f3 /DEF=Gallus gallus finished cDNA, clone ChEST991n18. /REP_ORG=G. gallus	BX930025.1	Gga.12635	Gga.12635	May 2006 (WUSTL Gallus-gallus-2.1)	chr2:45396629-45492205 (+) // 97.17 //	similar to ARPP-21 protein	LOC428459	---	---	---	428459	---	---	---	XP_426019.2	XM_426019	---	---	---	---	---	---	---	---	0003676 // nucleic acid binding // inferred from electronic annotation	---	---	---	---	This probe set was annotated using the Matching Probes based pipeline to a Entrez Gene identifier using 1 transcripts. // false // Matching Probes // A	XM_426019(11)	BX930025 // Gallus gallus finished cDNA, clone ChEST991n18. // gb // 11 // --- /// BX932170 // Gallus gallus finished cDNA, clone ChEST465e5. // gb // 11 // --- /// BX934709 // Gallus gallus finished cDNA, clone ChEST110c19. // gb // 11 // --- /// BX936103 // Gallus gallus finished cDNA, clone ChEST484o10. // gb // 11 // --- /// XM_426019 // PREDICTED: Gallus gallus similar to ARPP-21 protein (LO…	ENSGALT00000019676 // ensembl_novel // 4 // Cross Hyb Matching Probes /// GENSCAN00000004061 // ensembl_prediction // 4 // Cross Hyb Matching Probes /// GENSCAN00000004073 // ensembl_prediction // 4 // Negative Strand Matching Probes	6.63128	6.36648	7.80198	6.1964	7.73647	6.84031	7.72501	6.60438	7.89769
Gga.12653.1.S1_at	Chicken Array	Gallus gallus	2008-03-17	Consensus sequence	GenBank	Gga.12653.1	gb:BU415455 /DB_XREF=gi:25908126 /DB_XREF=603667317F1 /CLONE=ChEST606a5 /TID=Gga.12653.1 /CNT=15 /FEA=EST /TIER=ConsEnd /STK=1 /UG=Gga.12653 /UG_TITLE=Transcribed sequence with weak similarity to protein pir:B32688 (H.sapiens) B32688 beta-galactosidase-related protein - human /REP_ORG=G. gallus	BU415455	---	---	May 2006 (WUSTL Gallus-gallus-2.1)	chr2:44452346-44453624 (-) // 95.33 //	---	---	---	---	ENSGALG00000011968	---	Q5ZLM4	---	---	---	---	---	---	---	---	---	---	0005975 // carbohydrate metabolic process // inferred from electronic annotation	0009341 // beta-galactosidase complex // inferred from electronic annotation	0003824 // catalytic activity // inferred from electronic annotation /// 0004565 // beta-galactosidase activity // inferred from electronic annotation /// 0043169 // cation binding // inferred from electronic annotation	---	---	---	---	This probe set was annotated using the Genome Consensus/Exemplar Overlap based pipeline to a ENSEMBL Transcript,ENSEMBL Prediction identifier using 1 transcripts. // false // Genome Consensus/Exemplar Overlap // C	ENSGALT00000019522,GENSCAN00000019771	ENSGALT00000019522 // cdna:novel chromosome:WASHUC2:2:44453433:44498750:-1 gene:ENSGALG00000011968 // ensembl_novel // 0 // chr2:44453432-44498750(-) /// GENSCAN00000019771 // cdna:Genscan chromosome:WASHUC2:2:44445604:44491230:-1 // ensembl_prediction // 0 // chr2:44445603-44489353(-)	---	6.25493	6.5855	5.23995	5.73065	4.98402	5.97972	5.1245	6.07583	5.40222
Gga.12669.1.S1_at	Chicken Array	Gallus gallus	2008-03-17	Consensus sequence	GenBank	Gga.12669.1	gb:BU387401 /DB_XREF=gi:25895402 /DB_XREF=603857301F1 /CLONE=ChEST863a2 /TID=Gga.12669.1 /CNT=19 /FEA=mRNA /TIER=ConsEnd /STK=0 /UG=Gga.12669 /UG_TITLE=Finished cDNA, clone ChEST165p5 /REP_ORG=G. gallus	BU387401	Gga.12669	Gga.12669	May 2006 (WUSTL Gallus-gallus-2.1)	chrZ:9913430-9917002 (-) // 69.53 //	RAD1 homolog (S. pombe)	RAD1	---	---	ENSGALG00000003365	427432	---	---	---	XP_425004.2	XM_425004	---	---	---	---	---	---	0006281 // DNA repair // inferred from electronic annotation	0005634 // nucleus // inferred from electronic annotation	0003684 // damaged DNA binding // inferred from electronic annotation /// 0004527 // exonuclease activity // inferred from electronic annotation	---	---	---	---	This probe set was annotated using the Matching Probes based pipeline to a Entrez Gene identifier using 1 transcripts. // false // Matching Probes // A	XM_425004(11)	ENSGALT00000005321 // cdna:novel chromosome:WASHUC2:Z:9913531:9918836:-1 gene:ENSGALG00000003365 // ensembl_novel // 11 // --- /// GENSCAN00000018651 // cdna:Genscan chromosome:WASHUC2:Z:9913528:9919129:-1 // ensembl_prediction // 11 // --- /// XM_425004 // PREDICTED: Gallus gallus similar to checkpoint protein (LOC427432), mRNA. // refseq // 11 // ---	---	6.4729	5.76078	6.55209	5.75718	6.61021	6.30015	6.33755	6.08155	6.51042
Gga.12834.1.S1_s_at	Chicken Array	Gallus gallus	2008-03-17	Consensus sequence	GenBank	Gga.12834.1	gb:L48901.1 /DB_XREF=gi:13111688 /TID=Gga.12834.1 /CNT=1 /FEA=mRNA /TIER=ConsEnd /STK=0 /UG=Gga.12834 /UG_TITLE=Clone cDNA61A microsatellite MCW197 sequence /DEF=Gallus gallus clone cDNA61A microsatellite MCW197 sequence. /REP_ORG=G. gallus	L48901.1	Gga.12834	Gga.5115	May 2006 (WUSTL Gallus-gallus-2.1)	chr13:9407881-9409971 (+) // 75.31 //	Hypothetical protein LOC769019	LOC769019	---	---	---	769019	---	---	---	XP_001231679.1	XM_001231678	---	---	---	---	---	---	---	---	---	---	---	---	---	This probe set was annotated using the Matching Probes based pipeline to a UniGene identifier using 2 transcripts. // false // Matching Probes // A	BX950248(11),L48901(11)	BX950248 // Gallus gallus finished cDNA, clone ChEST706b22. // gb // 11 // --- /// L48901 // Gallus gallus clone cDNA61A microsatellite MCW197 sequence. // gb // 11 // ---	XM_001231642 // refseq // 2 // Negative Strand Matching Probes /// XM_001231678 // refseq // 11 // Negative Strand Matching Probes /// ENSGALT00000040993 // ensembl_novel // 2 // Negative Strand Matching Probes	6.83432	7.4469	7.09465	7.62032	6.68199	7.82284	6.69538	7.42036	7.14508
Gga.12843.1.S1_at	Chicken Array	Gallus gallus	2008-03-17	Consensus sequence	GenBank	Gga.12843.1	gb:BU395107 /DB_XREF=gi:25764163 /DB_XREF=603512372F1 /CLONE=ChEST446p18 /TID=Gga.12843.1 /CNT=15 /FEA=mRNA /TIER=ConsEnd /STK=0 /UG=Gga.12843 /UG_TITLE=Finished cDNA, clone ChEST720p22 /REP_ORG=G. gallus	BU395107	Gga.12843	Gga.12843	May 2006 (WUSTL Gallus-gallus-2.1)	chr15:6005887-6023780 (-) // 99.08 //	PTC7 protein phosphatase homolog (S. cerevisiae)	PPTC7	---	---	ENSGALG00000004550	416869	---	---	---	XP_415161.1	XM_415161	---	---	---	---	---	---	---	---	0003824 // catalytic activity // inferred from electronic annotation	---	IPR010822 // Stage II sporulation E // 0.0022	---	---	This probe set was annotated using the Genome Target Overlap based pipeline to a Entrez Gene identifier using 1 transcripts. // false // Genome Target Overlap // B	XM_415161	ENSGALT00000007244 // cdna:novel chromosome:WASHUC2:15:6007777:6023723:-1 gene:ENSGALG00000004550 // ensembl_novel // 0 // chr15:6007776-6023723(-) /// GENSCAN00000031440 // cdna:Genscan chromosome:WASHUC2:15:5993491:6023607:-1 // ensembl_prediction // 0 // chr15:5993490-6023607(-) /// XM_415161 // PREDICTED: Gallus gallus PTC7 protein phosphatase homolog (S. cerevisiae) (PPTC7), mRNA. // refseq …	---	4.74798	5.22271	4.92626	6.27269	4.39801	5.78491	5.44835	4.99537	4.62595
Gga.12849.1.S1_at	Chicken Array	Gallus gallus	2008-03-17	Consensus sequence	GenBank	Gga.12849.1	gb:BU227695 /DB_XREF=gi:25465839 /DB_XREF=603796210F1 /CLONE=ChEST760d4 /TID=Gga.12849.1 /CNT=8 /FEA=mRNA /TIER=ConsEnd /STK=0 /UG=Gga.12849 /UG_TITLE=Finished cDNA, clone ChEST527i5 /REP_ORG=G. gallus	BU227695	Gga.12849	Gga.12849	May 2006 (WUSTL Gallus-gallus-2.1)	chr3:43490464-43627094 (-) // 98.47 //	SPARC related modular calcium binding 2	SMOC2	---	---	---	421559	---	---	---	XP_419600.2	XM_419600	---	---	---	---	---	---	---	---	0005509 // calcium ion binding // inferred from electronic annotation	---	---	---	---	This probe set was annotated using the Matching Probes based pipeline to a Entrez Gene identifier using 1 transcripts. // false // Matching Probes // A	XM_419600(9)	XM_419600 // PREDICTED: Gallus gallus SPARC related modular calcium binding 2 (SMOC2), mRNA. // refseq // 9 // ---	ENSGALT00000018269 // ensembl_novel // 4 // Cross Hyb Matching Probes	7.92171	8.47414	6.94142	7.92229	7.07084	7.90285	7.33308	7.50464	7.05636
Gga.12890.2.S1_at	Chicken Array	Gallus gallus	2008-03-17	Consensus sequence	GenBank	Gga.12890.2	gb:CR353772.1 /DB_XREF=gi:45425410 /TID=Gga.12890.2 /CNT=1 /FEA=mRNA /TIER=ConsEnd /STK=0 /UG=Gga.12890 /UG_TITLE=Finished cDNA, clone ChEST902l14 /DEF=Gallus gallus finished cDNA, clone ChEST926m11. /REP_ORG=G. gallus	CR353772.1	Gga.12890	Gga.38152	May 2006 (WUSTL Gallus-gallus-2.1)	chr2:65297628-65298440 (+) // 98.01 //	Finished cDNA, clone ChEST926m11	---	---	---	---	---	---	---	---	---	---	---	---	---	---	---	---	---	---	---	---	---	---	---	This probe set was annotated using the Matching Probes based pipeline to a UniGene identifier using 1 transcripts. // false // Matching Probes // A	CR353772(11)	CR353772 // Gallus gallus finished cDNA, clone ChEST926m11. // gb // 11 // ---	BX950318 // gb // 1 // Cross Hyb Matching Probes	2.43414	3.70825	2.35555	3.21322	2.50822	2.83323	2.60912	2.70151	2.49154
Gga.1290.1.S1_at	Chicken Array	Gallus gallus	2008-03-17	Consensus sequence	GenBank	Gga.1290.1	gb:BU121298 /DB_XREF=gi:25331045 /DB_XREF=603145588F1 /CLONE=ChEST144o21 /TID=Gga.1290.1 /CNT=44 /FEA=mRNA /TIER=ConsEnd /STK=0 /UG=Gga.1290 /UG_TITLE=Finished cDNA, clone ChEST144m7 /REP_ORG=G. gallus	BU121298	Gga.1290	Gga.1290	May 2006 (WUSTL Gallus-gallus-2.1)	chr5:24929429-24934914 (-) // 98.49 //	NADH dehydrogenase (ubiquinone) Fe-S protein 3, 30kDa (NADH-coenzyme Q reductase)	NDUFS3	---	---	---	423179	---	---	---	XP_001232894.1 /// XP_421103.2	XM_001232893 /// XM_421103	---	---	---	---	---	---	0006120 // mitochondrial electron transport, NADH to ubiquinone // inferred from electronic annotation	---	0008137 // NADH dehydrogenase (ubiquinone) activity // inferred from electronic annotation /// 0016651 // oxidoreductase activity, acting on NADH or NADPH // inferred from electronic annotation	---	---	---	---	This probe set was annotated using the Matching Probes based pipeline to a Entrez Gene identifier using 2 transcripts. // false // Matching Probes // A	XM_001232893(11),XM_421103(11)	XM_001232893 // PREDICTED: Gallus gallus NADH dehydrogenase (ubiquinone) Fe-S protein 3, 30kDa (NADH-coenzyme Q reductase), transcript variant 1 (NDUFS3), mRNA. // refseq // 11 // --- /// XM_421103 // PREDICTED: Gallus gallus NADH dehydrogenase (ubiquinone) Fe-S protein 3, 30kDa (NADH-coenzyme Q reductase), transcript variant 2 (NDUFS3), mRNA. // refseq // 11 // ---	ENSGALT00000013121 // ensembl_novel // 5 // Cross Hyb Matching Probes	7.7261	5.8739	7.61677	7.10172	7.39038	6.07681	7.10928	5.57383	7.58124
Gga.12928.1.S1_at	Chicken Array	Gallus gallus	2008-03-17	Consensus sequence	GenBank	Gga.12928.1	gb:BU351319 /DB_XREF=gi:25859320 /DB_XREF=603527135F1 /CLONE=ChEST475f10 /TID=Gga.12928.1 /CNT=18 /FEA=mRNA /TIER=ConsEnd /STK=0 /UG=Gga.12928 /UG_TITLE=Finished cDNA, clone ChEST607g6 /REP_ORG=G. gallus	BU351319	Gga.12928	Gga.12928	May 2006 (WUSTL Gallus-gallus-2.1)	chr8:12552832-12560088 (+) // 98.54 //	vascular cell adhesion molecule 1	VCAM1	---	---	ENSGALG00000005257	424467	---	---	---	XP_422310.1	XM_422310	---	---	---	---	---	---	0006468 // protein amino acid phosphorylation // inferred from electronic annotation /// 0016337 // cell-cell adhesion // inferred from electronic annotation	0016020 // membrane // inferred from electronic annotation	0005021 // vascular endothelial growth factor receptor activity // inferred from electronic annotation /// 0005524 // ATP binding // inferred from electronic annotation	---	IPR013106 // Immunoglobulin V-set // 0.0091 /// IPR013106 // Immunoglobulin V-set // 0.0091	XP_422310.1 // span:481-503 // numtm:1 /// ENSGALP00000008427 // span:500-522 // numtm:1	---	This probe set was annotated using the Matching Probes based pipeline to a Entrez Gene identifier using 1 transcripts. // false // Matching Probes // A	XM_422310(11)	ENSGALT00000008441 // cdna:novel chromosome:WASHUC2:8:12552377:12560088:1 gene:ENSGALG00000005257 // ensembl_novel // 11 // --- /// XM_422310 // PREDICTED: Gallus gallus vascular cell adhesion molecule 1 (VCAM1), mRNA. // refseq // 11 // ---	GENSCAN00000013715 // ensembl_prediction // 1 // Cross Hyb Matching Probes	4.56959	4.12466	6.73813	5.86578	8.73123	7.26058	7.07075	6.9999	7.78461
Gga.12953.1.S1_at	Chicken Array	Gallus gallus	2008-03-17	Consensus sequence	GenBank	Gga.12953.1	gb:CR338921.2 /DB_XREF=gi:46019406 /TID=Gga.12953.1 /CNT=3 /FEA=mRNA /TIER=ConsEnd /STK=0 /UG=Gga.12953 /UG_TITLE=Finished cDNA, clone ChEST977k21 /DEF=Gallus gallus finished cDNA, clone ChEST977k21. /REP_ORG=G. gallus	CR338921.2	Gga.12953	Gga.38112	May 2006 (WUSTL Gallus-gallus-2.1)	chr5:47823348-47828563 (-) // 97.23 //	ankyrin repeat and SOCS box-containing 2	ASB2	---	---	---	423428	---	---	---	XP_421337.1	XM_421337	---	---	---	---	---	---	---	---	---	---	---	---	---	This probe set was annotated using the Matching Probes based pipeline to a Entrez Gene identifier using 1 transcripts. // false // Matching Probes // A	XM_421337(9)	XM_421337 // PREDICTED: Gallus gallus similar to Ankyrin repeat and SOCS box-containing protein 2 (LOC423428), mRNA. // refseq // 9 // ---	---	8.42358	8.11621	11.0465	10.7158	9.42257	9.68221	10.0278	7.4325	10.3413
Gga.13003.1.S1_at	Chicken Array	Gallus gallus	2008-03-17	Consensus sequence	GenBank	Gga.13003.1	gb:BU463188 /DB_XREF=gi:25952623 /DB_XREF=603369514F1 /CLONE=ChEST274k3 /TID=Gga.13003.1 /CNT=6 /FEA=mRNA /TIER=ConsEnd /STK=0 /UG=Gga.13003 /UG_TITLE=Finished cDNA, clone ChEST30a21 /REP_ORG=G. gallus	BU463188	Gga.13003	Gga.13003	May 2006 (WUSTL Gallus-gallus-2.1)	chr10:5108915-5111092 (-) // 97.95 //	Finished cDNA, clone ChEST999a12	---	---	---	---	---	---	---	---	---	---	---	---	---	---	---	---	---	---	---	---	---	---	---	This probe set was annotated using the Genome Target Overlap based pipeline to a UniGene identifier using 1 transcripts. // false // Genome Target Overlap // B	CR352828	CR352828 // Gallus gallus finished cDNA, clone ChEST30a21. // gb // 0 // chr10:5109434-5111092(-)	---	3.30267	4.03114	5.14003	5.84242	5.18638	5.31181	4.40903	5.82627	4.10554
Gga.13119.1.S1_at	Chicken Array	Gallus gallus	2008-03-17	Consensus sequence	GenBank	Gga.13119.1	gb:BU115064 /DB_XREF=gi:25320866 /DB_XREF=603138941F1 /CLONE=ChEST127b12 /TID=Gga.13119.1 /CNT=5 /FEA=mRNA /TIER=ConsEnd /STK=0 /UG=Gga.13119 /UG_TITLE=Finished cDNA, clone ChEST127b12 /REP_ORG=G. gallus	BU115064	Gga.13119	Gga.13119	May 2006 (WUSTL Gallus-gallus-2.1)	chr3:41852425-41853199 (-) // 75.15 //	Finished cDNA, clone ChEST127b12	---	---	---	---	---	---	---	---	---	---	---	---	---	---	---	---	---	---	---	---	---	---	---	This probe set was annotated using the Matching Probes based pipeline to a UniGene identifier using 1 transcripts. // false // Matching Probes // A	CR353549(11)	CR353549 // Gallus gallus finished cDNA, clone ChEST127b12. // gb // 11 // ---	---	5.76964	5.56341	8.41066	8.20365	6.45499	7.30698	6.72101	8.59984	5.17044
Gga.13129.1.S1_s_at	Chicken Array	Gallus gallus	2008-03-17	Consensus sequence	GenBank	Gga.13129.1	gb:BU326198 /DB_XREF=gi:25834199 /DB_XREF=603489253F1 /CLONE=ChEST388j13 /TID=Gga.13129.1 /CNT=11 /FEA=mRNA /TIER=ConsEnd /STK=0 /UG=Gga.13129 /UG_TITLE=Finished cDNA, clone ChEST304i14 /REP_ORG=G. gallus	BU326198	Gga.13129	Gga.13129 /// Gga.18097	May 2006 (WUSTL Gallus-gallus-2.1)	chrUn_random:45163225-45164670 (+) // 90.72 // /// chrUn_random:53291602-53293046 (+) // 90.85 // /// chrUn_random:20416282-20417051 (+) // 52.35 // /// chrUn_random:10040-11488 (-) // 94.33 //	Finished cDNA, clone ChEST304i14 /// Similar to junctophilin type 2	LOC419204	---	---	---	419204	---	---	---	XP_417381.2	XM_417381	---	---	---	---	---	---	---	---	---	---	---	---	---	This probe set was annotated using the Matching Probes based pipeline to a UniGene identifier using 2 transcripts. // true // Matching Probes // A	CR354297(11),CR389650(11)	CR354297 // Gallus gallus finished cDNA, clone ChEST304i14. // gb // 11 // --- /// CR389650 // Gallus gallus finished cDNA, clone ChEST431b22. // gb // 11 // ---	---	8.89103	8.87674	10.185	9.31217	10.7863	9.49003	10.1259	9.5119	10.2391
Gga.13146.1.S1_at	Chicken Array	Gallus gallus	2008-03-17	Consensus sequence	GenBank	Gga.13146.1	gb:CR352623.1 /DB_XREF=gi:45422376 /TID=Gga.13146.1 /CNT=6 /FEA=mRNA /TIER=ConsEnd /STK=0 /UG=Gga.13146 /UG_TITLE=Finished cDNA, clone ChEST148i16 /DEF=Gallus gallus finished cDNA, clone ChEST148i16. /REP_ORG=G. gallus	CR352623.1	Gga.13146	Gga.36995	May 2006 (WUSTL Gallus-gallus-2.1)	chr1:170936007-170988395 (-) // 95.54 //	Epithelial stromal interaction 1 (breast)	EPSTI1	---	---	---	418837	---	---	---	XP_417033.1	XM_417033	---	---	---	---	---	---	---	---	---	---	---	---	---	This probe set was annotated using the Matching Probes based pipeline to a UniGene identifier using 1 transcripts. // false // Matching Probes // A	CR352623(11)	CR352623 // Gallus gallus finished cDNA, clone ChEST148i16. // gb // 11 // ---	XM_417033 // refseq // 6 // Cross Hyb Matching Probes /// ENSGALT00000027416 // ensembl_novel // 6 // Cross Hyb Matching Probes /// ENSGALT00000027415 // ensembl_novel // 6 // Cross Hyb Matching Probes /// GENSCAN00000030186 // ensembl_prediction // 6 // Cross Hyb Matching Probes	2.36908	2.58815	3.00293	2.96265	6.88899	2.95087	3.54874	2.81962	3.3147
Gga.13161.1.S1_at	Chicken Array	Gallus gallus	2008-03-17	Consensus sequence	GenBank	Gga.13161.1	gb:BU306744 /DB_XREF=gi:25756478 /DB_XREF=603613069F1 /CLONE=ChEST605j17 /TID=Gga.13161.1 /CNT=21 /FEA=mRNA /TIER=ConsEnd /STK=0 /UG=Gga.13161 /UG_TITLE=Finished cDNA, clone ChEST388b23 /REP_ORG=G. gallus	BU306744	Gga.13161	Gga.37045	May 2006 (WUSTL Gallus-gallus-2.1)	chr3:69930946-69932525 (-) // 94.06 //	Finished cDNA, clone ChEST388b23	---	---	---	---	---	---	---	---	---	---	---	---	---	---	---	---	---	---	---	---	---	---	---	This probe set was annotated using the Matching Probes based pipeline to a UniGene identifier using 1 transcripts. // false // Matching Probes // A	CR352879(11)	CR352879 // Gallus gallus finished cDNA, clone ChEST388b23. // gb // 11 // ---	---	10.5814	10.6373	9.79841	9.41011	9.65166	8.55862	9.56297	7.60962	9.28943
Gga.13173.1.S1_at	Chicken Array	Gallus gallus	2008-03-17	Consensus sequence	GenBank	Gga.13173.1	gb:BU397388 /DB_XREF=gi:25766444 /DB_XREF=603536671F1 /CLONE=ChEST499m18 /TID=Gga.13173.1 /CNT=16 /FEA=mRNA /TIER=ConsEnd /STK=0 /UG=Gga.13173 /UG_TITLE=Finished cDNA, clone ChEST13c5 /REP_ORG=G. gallus	BU397388	Gga.13173	Gga.13173	May 2006 (WUSTL Gallus-gallus-2.1)	chr2:20062602-20082374 (-) // 99.06 //	phosphotriesterase related	PTER	---	---	---	420525	---	---	---	XP_418628.1	XM_418628	---	---	---	---	---	---	---	---	---	---	---	---	---	This probe set was annotated using the Matching Probes based pipeline to a Entrez Gene identifier using 1 transcripts. // false // Matching Probes // A	XM_418628(10)	XM_418628 // PREDICTED: Gallus gallus phosphotriesterase related (PTER), mRNA. // refseq // 10 // ---	ENSGALT00000014205 // ensembl_novel // 5 // Cross Hyb Matching Probes	7.90177	7.14561	8.449	7.77219	9.01	8.24854	8.86558	8.31004	8.79497
Gga.13192.1.S1_at	Chicken Array	Gallus gallus	2008-03-17	Consensus sequence	GenBank	Gga.13192.1	gb:CR352361.1 /DB_XREF=gi:45421915 /TID=Gga.13192.1 /CNT=9 /FEA=mRNA /TIER=ConsEnd /STK=0 /UG=Gga.13192 /UG_TITLE=Finished cDNA, clone ChEST535n15 /DEF=Gallus gallus finished cDNA, clone ChEST535n15. /REP_ORG=G. gallus	CR352361.1	Gga.13192	Gga.13192	May 2006 (WUSTL Gallus-gallus-2.1)	chr19:6102367-6103561 (+) // 97.84 //	Finished cDNA, clone ChEST535n15	---	---	---	---	---	---	---	---	---	---	---	---	---	---	---	---	---	---	---	---	---	---	---	This probe set was annotated using the Matching Probes based pipeline to a UniGene identifier using 1 transcripts. // false // Matching Probes // A	CR352361(11)	CR352361 // Gallus gallus finished cDNA, clone ChEST535n15. // gb // 11 // ---	---	3.59474	5.35645	3.75282	4.2493	3.7419	3.82751	3.78323	3.90269	3.64495
Gga.13194.1.S1_at	Chicken Array	Gallus gallus	2008-03-17	Consensus sequence	GenBank	Gga.13194.1	gb:BU144707 /DB_XREF=gi:25362161 /DB_XREF=603162201F1 /CLONE=ChEST182a1 /TID=Gga.13194.1 /CNT=50 /FEA=mRNA /TIER=ConsEnd /STK=0 /UG=Gga.13194 /UG_TITLE=Finished cDNA, clone ChEST60h13 /REP_ORG=G. gallus	BU144707	Gga.13194	Gga.13194	May 2006 (WUSTL Gallus-gallus-2.1)	chr19:3715228-3745676 (-) // 80.87 //	myosin light chain 2, precursor lymphocyte-specific	MYLC2PL	---	full length	ENSGALG00000001793	417506	A4UNW1 /// P02611	---	---	NP_001090995.1 /// XP_001233466.1 /// XP_001233503.1 /// XP_415755.1	NM_001097526 /// XM_001233465 /// XM_001233502 /// XM_415755	---	---	---	---	---	---	---	0016459 // myosin complex // inferred from electronic annotation	0003774 // motor activity // inferred from electronic annotation /// 0005509 // calcium ion binding // inferred from electronic annotation	---	---	---	---	This probe set was annotated using the Matching Probes based pipeline to a Entrez Gene identifier using 2 transcripts. // false // Matching Probes // A	CR353595(10),NM_001097526(11)	CR353595 // Gallus gallus finished cDNA, clone ChEST60h13. // gb // 10 // --- /// ENSGALT00000002764 // cdna:known chromosome:WASHUC2:19:3715201:3745676:-1 gene:ENSGALG00000001793 // ensembl_known // 11 // --- /// ENSGALT00000035081 // cdna:novel chromosome:WASHUC2:19:3715538:3746523:-1 gene:ENSGALG00000001793 // ensembl_novel // 10 // --- /// NM_001097526 // Gallus gallus myosin light chain 2, p…	GENSCAN00000009483 // ensembl_prediction // 4 // Cross Hyb Matching Probes	9.17224	8.8084	3.10513	3.143	9.38434	3.3552	5.8713	3.37017	3.75935
Gga.13267.1.S1_at	Chicken Array	Gallus gallus	2008-03-17	Consensus sequence	GenBank	Gga.13267.1	gb:BU471562 /DB_XREF=gi:25965139 /DB_XREF=603761171F1 /CLONE=ChEST679n17 /TID=Gga.13267.1 /CNT=13 /FEA=mRNA /TIER=ConsEnd /STK=0 /UG=Gga.13267 /UG_TITLE=Finished cDNA, clone ChEST640h17 /REP_ORG=G. gallus	BU471562	Gga.13267	Gga.13267	May 2006 (WUSTL Gallus-gallus-2.1)	chr18:5814678-5835987 (+) // 99.6 //	target of myb1-like 1	TOM1L1	---	---	ENSGALG00000003011	417391	---	---	---	XP_415646.2	XM_415646	---	---	---	---	---	---	0006886 // intracellular protein transport // inferred from electronic annotation	0005622 // intracellular // inferred from electronic annotation	---	---	---	---	---	This probe set was annotated using the Genome Consensus/Exemplar Overlap based pipeline to a Entrez Gene identifier using 1 transcripts. // false // Genome Consensus/Exemplar Overlap // C	XM_415646	ENSGALT00000034713 // cdna:novel chromosome:WASHUC2:18:5814733:5835456:1 gene:ENSGALG00000003011 // ensembl_novel // 0 // chr18:5814732-5835456(+) /// GENSCAN00000021508 // cdna:Genscan chromosome:WASHUC2:18:5814173:5834977:1 // ensembl_prediction // 0 // chr18:5814172-5834977(+) /// XM_415646 // PREDICTED: Gallus gallus target of myb1-like 1 (chicken) (TOM1L1), mRNA. // refseq // 0 // chr18:5814…	---	5.53743	4.70479	3.40731	2.87489	3.39751	2.87514	3.36942	2.85062	3.64263
Gga.1328.2.A1_at	Chicken Array	Gallus gallus	2008-03-17	Consensus sequence	GenBank	Gga.1328.2	gb:BX261752 /DB_XREF=gi:47586238 /DB_XREF=BX261752 /CLONE=gcag0015c.g.11 /TID=Gga.1328.2 /CNT=6 /FEA=EST /TIER=Stack /STK=6 /UG=Gga.1328 /UG_TITLE=Strain breed Leghorn beta-2 microglobulin mRNA, partial cds /REP_ORG=G. gallus	BX261752	Gga.1328	Gga.1328	May 2006 (WUSTL Gallus-gallus-2.1)	chr10:703003-703299 (-) // 99.64 //	Beta-2-microglobulin	B2M	---	full length	---	414830	P21611 /// Q5W919 /// Q5W920 /// Q6L753 /// Q6L754 /// Q6L755 /// Q6L756 /// Q9I890	---	---	NP_001001750.1	NM_001001750	---	---	---	---	---	---	0002474 // antigen processing and presentation of peptide antigen via MHC class I // inferred from electronic annotation /// 0006955 // immune response // inferred from electronic annotation	0005576 // extracellular region // inferred from electronic annotation /// 0042612 // MHC class I protein complex // inferred from electronic annotation	---	---	---	---	---	This probe set was annotated using the Accession mapped clusters based pipeline to a UniGene identifier using 6 transcripts. // false // Accession mapped clusters // E	BX260971,BX261752,BX262925,BX263626,BX266402,BX268147	BX260971 // /DB_XREF=BX260971 /CLONE=gcag0013c.j.21 // gb // --- // --- /// BX261752 // /DB_XREF=BX261752 /CLONE=gcag0015c.g.11 // gb // --- // --- /// BX262925 // /DB_XREF=BX262925 /CLONE=gcag0016c.d.18 // gb // --- // --- /// BX263626 // /DB_XREF=BX263626 /CLONE=gcag0016c.o.21 // gb // --- // --- /// BX266402 // /DB_XREF=BX266402 /CLONE=gcal0015c.i.19 // gb // --- // --- /// BX268147 // /DB_XRE…	---	3.16864	4.02014	5.18673	5.68373	5.28066	6.61419	5.84393	6.66118	5.54674
Gga.13412.1.S1_at	Chicken Array	Gallus gallus	2008-03-17	Consensus sequence	GenBank	Gga.13412.1	gb:BU393077 /DB_XREF=gi:25762115 /DB_XREF=603806447F1 /CLONE=ChEST786m11 /TID=Gga.13412.1 /CNT=28 /FEA=mRNA /TIER=ConsEnd /STK=0 /UG=Gga.13412 /UG_TITLE=Finished cDNA, clone ChEST260i10 /REP_ORG=G. gallus	BU393077	Gga.13412	Gga.13412	May 2006 (WUSTL Gallus-gallus-2.1)	chr20:7794525-7803165 (+) // 99.38 //	Oxysterol binding protein-like 2	OSBPL2	---	full length	---	419227	Q5ZLC4	---	---	NP_001008448.1	NM_001008448	---	---	---	---	---	---	0006810 // transport // inferred from electronic annotation /// 0006869 // lipid transport // inferred from electronic annotation /// 0008202 // steroid metabolic process // inferred from electronic annotation	---	---	---	---	---	---	This probe set was annotated using the Matching Probes based pipeline to a UniGene identifier using 1 transcripts. // false // Matching Probes // A	CR386297(11)	CR386297 // Gallus gallus finished cDNA, clone ChEST60g11. // gb // 11 // ---	---	4.61458	4.63752	5.45407	5.96416	4.86632	5.88441	5.01006	6.2949	5.43304
Gga.13484.1.S1_at	Chicken Array	Gallus gallus	2008-03-17	Consensus sequence	GenBank	Gga.13484.1	gb:NM_204571.1 /DB_XREF=gi:45383036 /GEN=IL15 /TID=Gga.13484.1 /CNT=14 /FEA=FLmRNA /TIER=FL /STK=2 /LL=395258 /UG=Gga.13484 /DEF=Gallus gallus interleukin 15 precursor (IL15), mRNA. /PROD=interleukin 15 precursor /FL=gb:NM_204571.1 gb:AF139097.1 gb:AY005476.1 gb:AF152927.1 /REP_ORG=G. gallus	NM_204571.1	Gga.13484	Gga.42186	May 2006 (WUSTL Gallus-gallus-2.1)	chr4:31129512-31162033 (+) // 91.84 //	interleukin 15	IL15	---	full length	ENSGALG00000009870	395258	A4GUG7 /// A7LLW4 /// Q710Q9 /// Q9DEV5 /// Q9W756	---	---	NP_989902.1	NM_204571	---	---	---	---	---	---	0006955 // immune response // inferred from electronic annotation	0005576 // extracellular region // inferred from electronic annotation /// 0005615 // extracellular space // inferred from electronic annotation	0005125 // cytokine activity // inferred from electronic annotation /// 0005126 // hematopoietin/interferon-class (D200-domain) cytokine receptor binding // inferred from electronic annotation	---	---	---	---	This probe set was annotated using the Matching Probes based pipeline to a Entrez Gene identifier using 2 transcripts. // false // Matching Probes // A	ENSGALT00000016045(10),NM_204571(11)	ENSGALT00000016045 // Gallus gallus interleukin 15 precursor (IL15), mRNA. // ensembl_known // 10 // --- /// NM_204571 // Gallus gallus interleukin 15 (IL15), mRNA. // refseq // 11 // ---	ENSGALT00000038637 // ensembl_novel // 8 // Cross Hyb Matching Probes	7.01831	4.7152	7.07405	7.0843	8.35895	8.07738	8.66504	8.07716	8.46338
Gga.13505.1.S1_at	Chicken Array	Gallus gallus	2008-03-17	Consensus sequence	GenBank	Gga.13505.1	gb:BU203012 /DB_XREF=gi:25367078 /DB_XREF=603953026F1 /CLONE=ChEST916c8 /TID=Gga.13505.1 /CNT=17 /FEA=mRNA /TIER=ConsEnd /STK=0 /UG=Gga.13505 /UG_TITLE=Finished cDNA, clone ChEST143i17 /REP_ORG=G. gallus	BU203012	Gga.13505	Gga.9636	May 2006 (WUSTL Gallus-gallus-2.1)	chr1:190100706-190103800 (+) // 97.02 //	Josephin domain containing 3	JOSD3	---	---	ENSGALG00000017815	419002	---	---	---	XP_417196.1	XM_417196	---	---	---	---	---	---	---	---	---	---	---	---	---	This probe set was annotated using the Genome Consensus/Exemplar Overlap based pipeline to a Entrez Gene identifier using 1 transcripts. // false // Genome Consensus/Exemplar Overlap // C	BX929784	BX929784 // Gallus gallus finished cDNA, clone ChEST790m6. // gb // 0 // chr1:190093713-190103150(+) /// CR353417 // Gallus gallus finished cDNA, clone ChEST143i17. // gb // 0 // chr1:190100706-190103150(+) /// CR354234 // Gallus gallus finished cDNA, clone ChEST332l9. // gb // 0 // chr1:190101662-190103154(+) /// ENSGALT00000028522 // ncrna:snoRNA chromosome:WASHUC2:1:190101247:190101385:1 gene:…	---	4.48214	2.53346	3.30463	3.03633	3.77949	2.64576	3.46328	2.70001	3.91798
Gga.1356.1.S1_at	Chicken Array	Gallus gallus	2008-03-17	Consensus sequence	GenBank	Gga.1356.1	gb:NM_204546.1 /DB_XREF=gi:45383086 /GEN=RAD52B /TID=Gga.1356.1 /CNT=28 /FEA=FLmRNA /TIER=FL /STK=2 /LL=395228 /UG=Gga.1356 /DEF=Gallus gallus RAD52B protein (RAD52B), mRNA. /PROD=RAD52B protein /FL=gb:AB080727.1 gb:NM_204546.1 /REP_ORG=G. gallus	NM_204546.1	Gga.1356	Gga.1356	May 2006 (WUSTL Gallus-gallus-2.1)	chr27:1517263-1522082 (-) // 97.7 //	RAD52 motif 1	RDM1	---	full length	ENSGALG00000000243	395228	Q8JFQ4	---	---	NP_989877.2	NM_204546	---	---	---	---	---	---	---	0005634 // nucleus // inferred from electronic annotation /// 0005737 // cytoplasm // inferred from electronic annotation	0000166 // nucleotide binding // inferred from electronic annotation /// 0003676 // nucleic acid binding // inferred from electronic annotation /// 0003677 // DNA binding // inferred from electronic annotation /// 0003723 // RNA binding // inferred from electronic annotation	---	---	---	---	This probe set was annotated using the Genome Target Overlap based pipeline to a Entrez Gene identifier using 4 transcripts. // false // Genome Target Overlap // B	BX930281,BX932627,ENSGALT00000000322,NM_204546	BX930281 // Gallus gallus finished cDNA, clone ChEST1021e20. // gb // 0 // chr27:1519947-1520888(-) /// BX932627 // Gallus gallus finished cDNA, clone ChEST492e14. // gb // 0 // chr27:1519951-1522079(-) /// ENSGALT00000000322 // Gallus gallus RAD52 motif 1 (RDM1), mRNA. // ensembl_known // 0 // chr27:1517260-1522082(-) /// GENSCAN00000011263 // cdna:Genscan chromosome:WASHUC2:27:1492338:1522068:-…	---	5.46116	4.0786	4.58484	3.96461	4.16435	4.01069	4.60892	4.17255	4.57767
Gga.13614.1.S1_at	Chicken Array	Gallus gallus	2008-03-17	Consensus sequence	GenBank	Gga.13614.1	gb:CR339006.2 /DB_XREF=gi:46427355 /TID=Gga.13614.1 /CNT=1 /FEA=mRNA /TIER=ConsEnd /STK=0 /UG=Gga.13614 /UG_TITLE=Finished cDNA, clone ChEST1005m21 /DEF=Gallus gallus finished cDNA, clone ChEST1005m21. /REP_ORG=G. gallus	CR339006.2	Gga.13614	Gga.13614	May 2006 (WUSTL Gallus-gallus-2.1)	chr2:147398461-147398574 (+) // 100.0 //	Finished cDNA, clone ChEST1005m21	---	---	---	---	---	---	---	---	---	---	---	---	---	---	---	---	---	---	---	---	---	---	---	This probe set was annotated using the Matching Probes based pipeline to a UniGene identifier using 1 transcripts. // false // Matching Probes // A	CR339006(11)	CR339006 // Gallus gallus finished cDNA, clone ChEST1005m21. // gb // 11 // ---	---	2.92908	4.67541	3.09081	3.7906	3.43952	4.05484	3.37395	3.64299	3.25283
Gga.13637.1.A1_at	Chicken Array	Gallus gallus	2008-03-17	Consensus sequence	GenBank	Gga.13637.1	gb:CR338956.2 /DB_XREF=gi:46019422 /TID=Gga.13637.1 /CNT=2 /FEA=mRNA /TIER=ConsEnd /STK=0 /UG=Gga.13637 /UG_TITLE=Finished cDNA, clone ChEST987a13 /DEF=Gallus gallus finished cDNA, clone ChEST987a13. /REP_ORG=G. gallus	CR338956.2	Gga.13637	Gga.13637	May 2006 (WUSTL Gallus-gallus-2.1)	chr1:24068111-24068630 (+) // 99.23 //	Finished cDNA, clone ChEST987a13	---	---	---	---	---	---	---	---	---	---	---	---	---	---	---	---	---	---	---	---	---	---	---	This probe set was annotated using the Accession mapped clusters based pipeline to a UniGene identifier using 2 transcripts. // false // Accession mapped clusters // E	BU439468,CR338956	BU439468 // /DB_XREF=604146349F1 /CLONE=ChEST987a13 // gb // --- // --- /// CR338956 // /DEF=Gallus gallus finished cDNA, clone ChEST987a13. // gb // --- // ---	---	3.47486	2.8059	3.86414	3.13226	3.94613	3.87613	4.01853	3.35536	4.69016
Gga.13637.1.S1_at	Chicken Array	Gallus gallus	2008-03-17	Consensus sequence	GenBank	Gga.13637.1	gb:CR338956.2 /DB_XREF=gi:46019422 /TID=Gga.13637.1 /CNT=2 /FEA=mRNA /TIER=ConsEnd /STK=0 /UG=Gga.13637 /UG_TITLE=Finished cDNA, clone ChEST987a13 /DEF=Gallus gallus finished cDNA, clone ChEST987a13. /REP_ORG=G. gallus	CR338956.2	Gga.13637	Gga.13637	May 2006 (WUSTL Gallus-gallus-2.1)	chr1:24068111-24068630 (-) // 99.23 //	Finished cDNA, clone ChEST987a13	---	---	---	---	---	---	---	---	---	---	---	---	---	---	---	---	---	---	---	---	---	---	---	This probe set was annotated using the Matching Probes based pipeline to a UniGene identifier using 1 transcripts. // false // Matching Probes // A	CR338956(11)	CR338956 // Gallus gallus finished cDNA, clone ChEST987a13. // gb // 11 // ---	---	8.35827	7.43264	8.30649	7.35309	8.80525	8.64898	8.65113	8.22989	9.07019
Gga.137.1.S1_at	Chicken Array	Gallus gallus	2008-03-17	Consensus sequence	GenBank	Gga.137.1	gb:NM_204119.1 /DB_XREF=gi:45383867 /GEN=EDNRA /TID=Gga.137.1 /CNT=17 /FEA=FLmRNA /TIER=FL /STK=3 /LL=373908 /UG=Gga.137 /DEF=Gallus gallus endothelin receptor type A (EDNRA), mRNA. /PROD=endothelin receptor type A /FL=gb:NM_204119.1 gb:AF472618.1 gb:AF040634.1 /REP_ORG=G. gallus	NM_204119.1	Gga.137	Gga.137	May 2006 (WUSTL Gallus-gallus-2.1)	chr4:33032154-33062196 (+) // 98.31 //	endothelin receptor type A	EDNRA	---	full length	ENSGALG00000010013	373908	O73739	---	---	NP_989450.1	NM_204119	---	---	---	---	---	---	0007165 // signal transduction // inferred from electronic annotation /// 0007186 // G-protein coupled receptor protein signaling pathway // inferred from electronic annotation	0016021 // integral to membrane // inferred from electronic annotation	0001584 // rhodopsin-like receptor activity // inferred from electronic annotation /// 0004871 // signal transducer activity // inferred from electronic annotation /// 0004872 // receptor activity // inferred from electronic annotation /// 0004930 // G-protein coupled receptor activity // inferred from electronic annotation /// 0004962 // endothelin receptor activity // inferred from electronic a…	---	---	NP_989450.1 // span:79-101,111-133,200-222,251-273,302-321,347-366 // numtm:6 /// ENSGALP00000016244 // span:79-101,111-133,200-222,251-273,302-321,347-366 // numtm:6	---	This probe set was annotated using the Matching Probes based pipeline to a Entrez Gene identifier using 2 transcripts. // false // Matching Probes // A	ENSGALT00000016263(9),NM_204119(11)	ENSGALT00000016263 // Gallus gallus endothelin receptor type A (EDNRA), mRNA. // ensembl_known // 9 // --- /// NM_204119 // Gallus gallus endothelin receptor type A (EDNRA), mRNA. // refseq // 11 // ---	---	6.82812	7.39063	6.33297	6.94763	6.25939	7.28566	6.24358	7.25943	6.48097
Gga.13834.1.S1_at	Chicken Array	Gallus gallus	2008-03-17	Consensus sequence	GenBank	Gga.13834.1	gb:CR354208.1 /DB_XREF=gi:45426342 /TID=Gga.13834.1 /CNT=2 /FEA=mRNA /TIER=ConsEnd /STK=0 /UG=Gga.13834 /UG_TITLE=Finished cDNA, clone ChEST590j10 /DEF=Gallus gallus finished cDNA, clone ChEST590j10. /REP_ORG=G. gallus	CR354208.1	Gga.13834	Gga.13834	May 2006 (WUSTL Gallus-gallus-2.1)	chr3:39996582-39997325 (+) // 96.25 //	Finished cDNA, clone ChEST590j10	---	---	---	---	---	---	---	---	---	---	---	---	---	---	---	---	---	---	---	---	---	---	---	This probe set was annotated using the Matching Probes based pipeline to a UniGene identifier using 1 transcripts. // false // Matching Probes // A	CR354208(11)	CR354208 // Gallus gallus finished cDNA, clone ChEST590j10. // gb // 11 // ---	---	3.75351	4.09963	4.85798	4.12202	5.49545	3.85188	4.97871	4.13266	4.97153
Gga.13911.1.S1_at	Chicken Array	Gallus gallus	2008-03-17	Consensus sequence	GenBank	Gga.13911.1	gb:BU130692 /DB_XREF=gi:25342611 /DB_XREF=603117184F1 /CLONE=ChEST73g21 /TID=Gga.13911.1 /CNT=10 /FEA=mRNA /TIER=ConsEnd /STK=0 /UG=Gga.13911 /UG_TITLE=Finished cDNA, clone ChEST367o6 /REP_ORG=G. gallus	BU130692	Gga.13911	Gga.13911	May 2006 (WUSTL Gallus-gallus-2.1)	chr3:3258484-3259729 (+) // 99.92 //	CD93 molecule	CD93	---	---	---	421234	---	---	---	XP_419309.2	XM_419309	---	---	---	---	---	---	---	---	0005509 // calcium ion binding // inferred from electronic annotation /// 0005529 // sugar binding // inferred from electronic annotation	---	IPR001304 // C-type lectin // 3.6E-5	XP_419309.2 // span:496-518 // numtm:1	---	This probe set was annotated using the Matching Probes based pipeline to a Entrez Gene identifier using 1 transcripts. // false // Matching Probes // A	XM_419309(10)	XM_419309 // PREDICTED: Gallus gallus CD93 molecule (CD93), mRNA. // refseq // 10 // ---	---	6.80015	8.14518	6.18382	6.94983	6.03742	6.37245	6.5078	6.92883	6.02017
Gga.14011.1.S1_at	Chicken Array	Gallus gallus	2008-03-17	Consensus sequence	GenBank	Gga.14011.1	gb:BU373556 /DB_XREF=gi:25881557 /DB_XREF=603590145F1 /CLONE=ChEST552j12 /TID=Gga.14011.1 /CNT=9 /FEA=mRNA /TIER=ConsEnd /STK=0 /UG=Gga.14011 /UG_TITLE=Finished cDNA, clone ChEST5g15 /REP_ORG=G. gallus	BU373556	Gga.14011	Gga.43289	May 2006 (WUSTL Gallus-gallus-2.1)	chr13:2166137-2169763 (+) // 98.87 //	hypothetical gene supported by CR353602; CR391046	LOC416190	---	---	---	416190	---	---	---	XP_429401.2	XM_429401	---	---	---	---	---	---	---	---	---	---	---	---	---	This probe set was annotated using the Matching Probes based pipeline to a Entrez Gene identifier using 1 transcripts. // false // Matching Probes // A	CR353602(10)	CR353602 // Gallus gallus finished cDNA, clone ChEST5g15. // gb // 10 // ---	XM_429401 // refseq // 5 // Cross Hyb Matching Probes	6.05162	6.86187	5.81665	6.72364	6.03217	6.57958	6.37455	6.64104	5.80783
Gga.14038.1.S1_at	Chicken Array	Gallus gallus	2008-03-17	Consensus sequence	GenBank	Gga.14038.1	gb:CR353428.1 /DB_XREF=gi:45424628 /TID=Gga.14038.1 /CNT=2 /FEA=mRNA /TIER=ConsEnd /STK=1 /UG=Gga.14038 /UG_TITLE=Finished cDNA, clone ChEST145i17 /DEF=Gallus gallus finished cDNA, clone ChEST145i17. /REP_ORG=G. gallus	CR353428.1	Gga.14038	Gga.14038	May 2006 (WUSTL Gallus-gallus-2.1)	chr20:11549564-11568324 (+) // 95.11 //	hypothetical gene supported by CR353428	LOC419322	---	---	---	419322	---	---	---	XP_429645.1	XM_429645	---	---	---	---	---	---	---	---	---	---	---	---	---	This probe set was annotated using the Matching Probes based pipeline to a Entrez Gene identifier using 1 transcripts. // false // Matching Probes // A	XM_429645(11)	XM_429645 // PREDICTED: Gallus gallus hypothetical gene supported by CR353428 (LOC419322), mRNA. // refseq // 11 // ---	GENSCAN00000030231 // ensembl_prediction // 1 // Cross Hyb Matching Probes /// GENSCAN00000030226 // ensembl_prediction // 1 // Negative Strand Matching Probes	4.12854	4.1582	4.41515	5.79395	4.26467	4.79438	4.26123	4.74846	4.25971
Gga.14170.1.S1_at	Chicken Array	Gallus gallus	2008-03-17	Consensus sequence	GenBank	Gga.14170.1	gb:BU332852 /DB_XREF=gi:25840853 /DB_XREF=603497966F1 /CLONE=ChEST410d18 /TID=Gga.14170.1 /CNT=2 /FEA=mRNA /TIER=ConsEnd /STK=0 /UG=Gga.14170 /UG_TITLE=Finished cDNA, clone ChEST410d18 /REP_ORG=G. gallus	BU332852	Gga.14170	Gga.14170	May 2006 (WUSTL Gallus-gallus-2.1)	chr5:50671881-50672603 (+) // 99.58 //	Finished cDNA, clone ChEST410d18	---	---	---	---	---	---	---	---	---	---	---	---	---	---	---	---	---	---	---	---	---	---	---	This probe set was annotated using the Matching Probes based pipeline to a UniGene identifier using 1 transcripts. // false // Matching Probes // A	CR353067(11)	CR353067 // Gallus gallus finished cDNA, clone ChEST410d18. // gb // 11 // ---	XM_421361 // refseq // 4 // Cross Hyb Matching Probes /// GENSCAN00000036799 // ensembl_prediction // 8 // Cross Hyb Matching Probes	4.09258	3.96687	5.02451	4.28176	4.71238	4.13492	4.7293	3.86663	4.80797
Gga.14228.1.S1_at	Chicken Array	Gallus gallus	2008-03-17	Consensus sequence	GenBank	Gga.14228.1	gb:BU449625 /DB_XREF=gi:25938936 /DB_XREF=603768990F1 /CLONE=ChEST699c24 /TID=Gga.14228.1 /CNT=6 /FEA=mRNA /TIER=ConsEnd /STK=0 /UG=Gga.14228 /UG_TITLE=Finished cDNA, clone ChEST496p9 /REP_ORG=G. gallus	BU449625	Gga.14228	Gga.14228	May 2006 (WUSTL Gallus-gallus-2.1)	chr2:16857703-16858564 (-) // 98.27 //	Finished cDNA, clone ChEST496p9	---	---	---	---	---	---	---	---	---	---	---	---	---	---	---	---	---	---	---	---	---	---	---	This probe set was annotated using the Matching Probes based pipeline to a UniGene identifier using 1 transcripts. // false // Matching Probes // A	CR352859(11)	CR352859 // Gallus gallus finished cDNA, clone ChEST496p9. // gb // 11 // ---	---	6.83436	6.21299	6.6977	6.80002	6.48222	5.97691	7.11629	5.77198	7.19755
Gga.14338.1.S1_at	Chicken Array	Gallus gallus	2008-03-17	Consensus sequence	GenBank	Gga.14338.1	gb:CR352511.1 /DB_XREF=gi:45422147 /TID=Gga.14338.1 /CNT=2 /FEA=mRNA /TIER=ConsEnd /STK=0 /UG=Gga.14338 /UG_TITLE=Finished cDNA, clone ChEST827a6 /DEF=Gallus gallus finished cDNA, clone ChEST827a6. /REP_ORG=G. gallus	CR352511.1	Gga.14338	Gga.3477	May 2006 (WUSTL Gallus-gallus-2.1)	chr6:32425186-32444784 (-) // 92.46 //	fibroblast growth factor receptor 2	FGFR2	---	full length	---	396259	P18461 /// Q90749	EC:2.7.10.1	---	NP_990650.1	NM_205319	---	---	---	---	---	---	0006468 // protein amino acid phosphorylation // inferred from electronic annotation	0016020 // membrane // inferred from electronic annotation /// 0016021 // integral to membrane // inferred from electronic annotation	0000166 // nucleotide binding // inferred from electronic annotation /// 0004672 // protein kinase activity // inferred from electronic annotation /// 0004713 // protein-tyrosine kinase activity // inferred from electronic annotation /// 0004714 // transmembrane receptor protein tyrosine kinase activity // inferred from electronic annotation /// 0004872 // receptor activity // inferred from elect…	---	---	---	---	This probe set was annotated using the Matching Probes based pipeline to a Entrez Gene identifier using 1 transcripts. // false // Matching Probes // A	CR352511(11)	CR352511 // Gallus gallus finished cDNA, clone ChEST827a6. // gb // 11 // ---	X61992 // gb // 1 // Cross Hyb Matching Probes /// NM_205319 // refseq // 1 // Cross Hyb Matching Probes /// ENSGALT00000038732 // ensembl_novel // 1 // Cross Hyb Matching Probes /// ENSGALT00000015458 // ensembl_known // 1 // Cross Hyb Matching Probes /// ENSGALT00000015457 // ensembl_known // 1 // Cross Hyb Matching Probes	3.03648	2.85773	5.23267	4.125	4.24444	4.06448	5.00213	4.39812	4.33745
Gga.14371.1.S1_at	Chicken Array	Gallus gallus	2008-03-17	Consensus sequence	GenBank	Gga.14371.1	gb:CR352393.1 /DB_XREF=gi:45421947 /TID=Gga.14371.1 /CNT=12 /FEA=mRNA /TIER=ConsEnd /STK=0 /UG=Gga.14371 /UG_TITLE=Finished cDNA, clone ChEST78p3 /DEF=Gallus gallus finished cDNA, clone ChEST78p3. /REP_ORG=G. gallus	CR352393.1	Gga.14371	Gga.36354	May 2006 (WUSTL Gallus-gallus-2.1)	chr2:78099775-78101266 (+) // 98.28 //	Finished cDNA, clone ChEST78p3	---	---	---	---	---	---	---	---	---	---	---	---	---	---	---	---	---	---	---	---	---	---	---	This probe set was annotated using the Matching Probes based pipeline to a UniGene identifier using 1 transcripts. // false // Matching Probes // A	CR352393(11)	CR352393 // Gallus gallus finished cDNA, clone ChEST78p3. // gb // 11 // ---	GENSCAN00000007622 // ensembl_prediction // 1 // Cross Hyb Matching Probes	6.11968	5.56864	5.1741	4.06201	5.11783	4.17805	5.49112	4.71568	5.49661
Gga.1440.1.S1_at	Chicken Array	Gallus gallus	2008-03-17	Consensus sequence	GenBank	Gga.1440.1	gb:BU219408 /DB_XREF=gi:25403764 /DB_XREF=603754460F1 /CLONE=ChEST663g15 /TID=Gga.1440.1 /CNT=3 /FEA=EST /TIER=ConsEnd /STK=0 /UG=Gga.1440 /UG_TITLE=Transcribed sequence with moderate similarity to protein pir:T50638 (H.sapiens) T50638 synaptic glycoprotein SC2 (imported) - human /REP_ORG=G. gallus	BU219408	Gga.1440	Gga.1440	May 2006 (WUSTL Gallus-gallus-2.1)	chr8:14433838-14441882 (-) // 99.67 //	glycoprotein, synaptic 2	GPSN2	---	---	ENSGALG00000005776	424491	---	---	---	XP_422331.2	XM_422331	---	---	---	---	---	---	0006629 // lipid metabolic process // inferred from electronic annotation	0005737 // cytoplasm // inferred from electronic annotation /// 0016021 // integral to membrane // inferred from electronic annotation	0016627 // oxidoreductase activity, acting on the CH-CH group of donors // inferred from electronic annotation	---	---	XP_422331.2 // span:70-92,150-169,179-201,221-240,244-266 // numtm:5 /// ENSGALP00000009263 // span:85-107,165-184,194-216,236-255,259-281 // numtm:5	---	This probe set was annotated using the Matching Probes based pipeline to a Entrez Gene identifier using 1 transcripts. // false // Matching Probes // A	XM_422331(11)	ENSGALT00000009277 // cdna:novel chromosome:WASHUC2:8:14433839:14446235:-1 gene:ENSGALG00000005776 // ensembl_novel // 11 // --- /// XM_422331 // PREDICTED: Gallus gallus hypothetical LOC424491 (LOC424491), mRNA. // refseq // 11 // ---	GENSCAN00000019531 // ensembl_prediction // 3 // Cross Hyb Matching Probes	3.8868	4.96217	4.49395	5.78001	4.22128	5.22754	4.2656	5.07018	4.09048
Gga.14403.1.S1_s_at	Chicken Array	Gallus gallus	2008-03-17	Consensus sequence	GenBank	Gga.14403.1	gb:CR353158.1 /DB_XREF=gi:45424018 /TID=Gga.14403.1 /CNT=1 /FEA=mRNA /TIER=ConsEnd /STK=0 /UG=Gga.14403 /UG_TITLE=Finished cDNA, clone ChEST481k21 /DEF=Gallus gallus finished cDNA, clone ChEST481k21. /REP_ORG=G. gallus	CR353158.1	Gga.14403	Gga.14403	May 2006 (WUSTL Gallus-gallus-2.1)	chr1:36768715-36778159 (+) // 99.85 //	similar to DYRK2 protein	RCJMB04_23i19	---	full length	ENSGALG00000009901	427864	Q5ZIU3	---	---	NP_001026651.1	NM_001031480	---	---	---	---	---	---	0006468 // protein amino acid phosphorylation // inferred from sequence or structural similarity /// 0006468 // protein amino acid phosphorylation // inferred from electronic annotation /// 0006915 // apoptosis // inferred from electronic annotation /// 0042771 // DNA damage response, signal transduction by p53 class mediator resulting in induction of apoptosis // inferred from sequence or struct…	0005634 // nucleus // inferred from sequence or structural similarity /// 0005634 // nucleus // inferred from electronic annotation /// 0005737 // cytoplasm // inferred from sequence or structural similarity /// 0005737 // cytoplasm // inferred from electronic annotation	0000166 // nucleotide binding // inferred from electronic annotation /// 0000287 // magnesium ion binding // inferred from sequence or structural similarity /// 0000287 // magnesium ion binding // inferred from electronic annotation /// 0004672 // protein kinase activity // inferred from electronic annotation /// 0004674 // protein serine/threonine kinase activity // inferred from sequence or str…	---	IPR001245 // Tyrosine protein kinase // 3.0E-5	---	---	This probe set was annotated using the Matching Probes based pipeline to a Entrez Gene identifier using 2 transcripts. // false // Matching Probes // A	ENSGALT00000016103(11),NM_001031480(11)	CR353158 // Gallus gallus finished cDNA, clone ChEST481k21. // gb // 11 // --- /// ENSGALT00000016103 // Gallus gallus similar to DYRK2 protein (LOC427864), mRNA. // ensembl_known // 11 // --- /// GENSCAN00000027990 // cdna:Genscan chromosome:WASHUC2:1:36777811:36779391:1 // ensembl_prediction // 10 // --- /// NM_001031480 // Gallus gallus similar to DYRK2 protein (LOC427864), mRNA. // refseq // …	---	5.6444	5.35009	6.60078	5.67862	6.46532	5.294	5.70311	5.46421	6.06609
Gga.14412.1.S1_at	Chicken Array	Gallus gallus	2008-03-17	Consensus sequence	GenBank	Gga.14412.1	gb:BU216444 /DB_XREF=gi:25396317 /DB_XREF=603756462F1 /CLONE=ChEST668k15 /TID=Gga.14412.1 /CNT=7 /FEA=mRNA /TIER=ConsEnd /STK=0 /UG=Gga.14412 /UG_TITLE=Finished cDNA, clone ChEST130n8 /REP_ORG=G. gallus	BU216444	Gga.14412	Gga.34926	May 2006 (WUSTL Gallus-gallus-2.1)	chr4:58781703-58782964 (-) // 52.57 //	similar to Chromosome 4 open reading frame 32	LOC422694	---	---	---	422694	---	---	---	XP_420647.2	XM_420647	---	---	---	---	---	---	---	---	---	---	---	XP_420647.2 // span:294-325 // numtm:1	---	This probe set was annotated using the Genome Target Overlap based pipeline to a Entrez Gene identifier using 1 transcripts. // false // Genome Target Overlap // B	XM_420647	XM_420647 // PREDICTED: Gallus gallus similar to Chromosome 4 open reading frame 32 (LOC422694), mRNA. // refseq // 0 // chr4:58780813-58797431(-)	---	7.3913	7.12774	7.09811	5.48876	6.85037	6.11226	6.93366	6.09596	7.03613
Gga.14439.1.S1_at	Chicken Array	Gallus gallus	2008-03-17	Consensus sequence	GenBank	Gga.14439.1	gb:BX933041.2 /DB_XREF=gi:46017679 /TID=Gga.14439.1 /CNT=1 /FEA=mRNA /TIER=ConsEnd /STK=0 /UG=Gga.14439 /UG_TITLE=Finished cDNA, clone ChEST997e1 /DEF=Gallus gallus finished cDNA, clone ChEST997e1. /REP_ORG=G. gallus	BX933041.2	Gga.14439	Gga.7603	May 2006 (WUSTL Gallus-gallus-2.1)	chr2:9419011-9419773 (-) // 45.07 //	Finished cDNA, clone ChEST997e1	---	---	---	---	---	---	---	---	---	---	---	---	---	---	---	---	---	---	---	---	---	---	---	This probe set was annotated using the Matching Probes based pipeline to a UniGene identifier using 1 transcripts. // false // Matching Probes // A	BX933041(11)	BX933041 // Gallus gallus finished cDNA, clone ChEST997e1. // gb // 11 // ---	---	5.25792	3.76138	4.48225	3.77021	4.03404	3.72426	4.21158	3.38696	4.18588
Gga.14442.2.S1_a_at	Chicken Array	Gallus gallus	2008-03-17	Consensus sequence	GenBank	Gga.14442.2	gb:BU356758 /DB_XREF=gi:25864759 /DB_XREF=603476032F1 /CLONE=ChEST359p7 /TID=Gga.14442.2 /CNT=5 /FEA=mRNA /TIER=ConsEnd /STK=0 /UG=Gga.14442 /UG_TITLE=Finished cDNA, clone ChEST701m6 /REP_ORG=G. gallus	BU356758	Gga.14442	Gga.8394	May 2006 (WUSTL Gallus-gallus-2.1)	chr4:2151826-2157262 (+) // 94.7 //	FUN14 domain containing 2	FUNDC2	---	---	ENSGALG00000005381	422200	---	---	---	XP_420194.1	XM_420194	---	---	---	---	---	---	---	---	---	---	---	---	---	This probe set was annotated using the Matching Probes based pipeline to a Entrez Gene identifier using 2 transcripts. // false // Matching Probes // A	BX931014(11),XM_420194(11)	BX931014 // Gallus gallus finished cDNA, clone ChEST701m6. // gb // 11 // --- /// ENSGALT00000008645 // cdna:novel chromosome:WASHUC2:4:2151835:2155834:1 gene:ENSGALG00000005381 // ensembl_novel // 11 // --- /// XM_420194 // PREDICTED: Gallus gallus FUN14 domain containing 2 (FUNDC2), mRNA. // refseq // 11 // ---	GENSCAN00000032501 // ensembl_prediction // 6 // Cross Hyb Matching Probes	6.34823	5.06528	6.84418	6.2302	6.42639	6.52326	6.67297	6.39571	7.64262
Gga.1446.1.S1_at	Chicken Array	Gallus gallus	2008-03-17	Consensus sequence	GenBank	Gga.1446.1	gb:AL584217 /DB_XREF=gi:13162948 /DB_XREF=AL584217 /CLONE=ROS006A11 /TID=Gga.1446.1 /CNT=1 /FEA=EST /TIER=ConsEnd /STK=1 /UG=Gga.1446 /UG_TITLE=Transcribed sequence /REP_ORG=G. gallus	AL584217	Gga.1446	Gga.1446	May 2006 (WUSTL Gallus-gallus-2.1)	chr3:58362336-58362950 (-) // 92.03 //	Transcribed locus	---	---	est	---	---	---	---	---	---	---	---	---	---	---	---	---	---	---	---	---	---	---	---	This probe set was annotated using the Accession mapped clusters based pipeline to a UniGene identifier using 1 transcripts. // false // Accession mapped clusters // E	AL584217	AL584217 // /DB_XREF=AL584217 /CLONE=ROS006A11 // gb // --- // ---	---	5.18443	5.43608	6.98058	6.50211	7.48126	6.4148	7.26836	6.41399	8.06153
Gga.14520.1.S1_at	Chicken Array	Gallus gallus	2008-03-17	Consensus sequence	GenBank	Gga.14520.1	gb:CK608323 /DB_XREF=gi:41329381 /DB_XREF=IFN_I02 /CLONE=IFN_I02 /TID=Gga.14520.1 /CNT=3 /FEA=mRNA /TIER=ConsEnd /STK=0 /UG=Gga.14520 /UG_TITLE=Finished cDNA, clone ChEST42j18 /REP_ORG=G. gallus	CK608323	Gga.14520	Gga.16288	May 2006 (WUSTL Gallus-gallus-2.1)	chrZ:28360441-28361186 (-) // 99.73 //	similar to KIAA2026 protein	LOC427227	---	---	ENSGALG00000015047	427227	---	---	---	XP_424814.2	XM_424814	---	---	---	---	---	---	---	---	---	---	---	---	---	This probe set was annotated using the Matching Probes based pipeline to a Entrez Gene identifier using 1 transcripts. // false // Matching Probes // A	XM_424814(11)	ENSGALT00000024265 // cdna:novel chromosome:WASHUC2:Z:28359465:28361207:-1 gene:ENSGALG00000015047 // ensembl_novel // 11 // --- /// GENSCAN00000029064 // cdna:Genscan chromosome:WASHUC2:Z:28359465:28431643:-1 // ensembl_prediction // 11 // --- /// XM_424814 // PREDICTED: Gallus gallus similar to KIAA2026 protein (LOC427227), mRNA. // refseq // 11 // ---	---	4.81245	4.91878	4.6625	6.1986	4.94105	6.54499	4.70919	6.0387	5.05127
Gga.14544.1.S1_at	Chicken Array	Gallus gallus	2008-03-17	Consensus sequence	GenBank	Gga.14544.1	gb:CR387616.1 /DB_XREF=gi:46240375 /TID=Gga.14544.1 /CNT=3 /FEA=mRNA /TIER=ConsEnd /STK=0 /UG=Gga.14544 /UG_TITLE=Finished cDNA, clone ChEST45a19 /DEF=Gallus gallus finished cDNA, clone ChEST45a19. /REP_ORG=G. gallus	CR387616.1	Gga.14544	Gga.14544	May 2006 (WUSTL Gallus-gallus-2.1)	chrZ:53965825-53975265 (+) // 99.0 //	T-cell acute lymphocytic leukemia 2	TAL2	---	---	---	427304	---	---	---	XP_424886.1	XM_424886	---	---	---	---	---	---	0045449 // regulation of transcription // inferred from electronic annotation	0005634 // nucleus // inferred from electronic annotation	0030528 // transcription regulator activity // inferred from electronic annotation	---	---	---	---	This probe set was annotated using the Genome Target Overlap based pipeline to a Entrez Gene identifier using 1 transcripts. // false // Genome Target Overlap // B	XM_424886	XM_424886 // PREDICTED: Gallus gallus T-cell acute lymphocytic leukemia 2 (TAL2), mRNA. // refseq // 0 // chrZ:53965821-53975265(+)	---	2.70374	2.99654	3.18021	3.3669	2.76983	4.46701	3.25734	4.66005	2.88689
Gga.14676.1.S1_at	Chicken Array	Gallus gallus	2008-03-17	Consensus sequence	GenBank	Gga.14676.1	gb:CR387201.1 /DB_XREF=gi:46239960 /TID=Gga.14676.1 /CNT=2 /FEA=mRNA /TIER=ConsEnd /STK=0 /UG=Gga.14676 /UG_TITLE=Finished cDNA, clone ChEST780g3 /DEF=Gallus gallus finished cDNA, clone ChEST780g3. /REP_ORG=G. gallus	CR387201.1	Gga.14676	Gga.14676	May 2006 (WUSTL Gallus-gallus-2.1)	chr1:123237282-123237932 (+) // 99.85 //	Finished cDNA, clone ChEST780g3	---	---	---	---	---	---	---	---	---	---	---	---	---	---	---	---	---	---	---	---	---	---	---	This probe set was annotated using the Matching Probes based pipeline to a UniGene identifier using 1 transcripts. // false // Matching Probes // A	CR387201(11)	CR387201 // Gallus gallus finished cDNA, clone ChEST780g3. // gb // 11 // ---	---	8.09435	6.49739	7.81174	6.94289	7.64199	7.09647	7.97271	6.49278	8.5595
Gga.14744.1.S1_at	Chicken Array	Gallus gallus	2008-03-17	Consensus sequence	GenBank	Gga.14744.1	gb:CR387011.1 /DB_XREF=gi:46239770 /TID=Gga.14744.1 /CNT=7 /FEA=mRNA /TIER=ConsEnd /STK=0 /UG=Gga.14744 /UG_TITLE=Finished cDNA, clone ChEST434p7 /DEF=Gallus gallus finished cDNA, clone ChEST434p7. /REP_ORG=G. gallus	CR387011.1	Gga.14744	Gga.14744	May 2006 (WUSTL Gallus-gallus-2.1)	---	Finished cDNA, clone ChEST434p7	---	---	---	---	---	---	---	---	---	---	---	---	---	---	---	---	---	---	---	---	---	---	---	This probe set was annotated using the Matching Probes based pipeline to a UniGene identifier using 1 transcripts. // false // Matching Probes // A	CR387011(11)	CR387011 // Gallus gallus finished cDNA, clone ChEST434p7. // gb // 11 // ---	---	7.045	6.0952	6.66946	5.31352	6.65977	5.26417	6.12786	4.75998	6.7217
Gga.14768.1.S1_at	Chicken Array	Gallus gallus	2008-03-17	Consensus sequence	GenBank	Gga.14768.1	gb:CR386946.1 /DB_XREF=gi:46239705 /TID=Gga.14768.1 /CNT=9 /FEA=mRNA /TIER=ConsEnd /STK=0 /UG=Gga.14768 /UG_TITLE=Finished cDNA, clone ChEST162f9 /DEF=Gallus gallus finished cDNA, clone ChEST162f9. /REP_ORG=G. gallus	CR386946.1	Gga.14768	Gga.14768	May 2006 (WUSTL Gallus-gallus-2.1)	chr1:181784200-181785584 (-) // 98.49 //	Finished cDNA, clone ChEST162f9	---	---	---	---	---	---	---	---	---	---	---	---	---	---	---	---	---	---	---	---	---	---	---	This probe set was annotated using the Matching Probes based pipeline to a UniGene identifier using 1 transcripts. // false // Matching Probes // A	CR386946(9)	CR386946 // Gallus gallus finished cDNA, clone ChEST162f9. // gb // 9 // ---	---	5.57544	6.01777	4.30466	5.35138	3.59721	4.59657	3.96958	4.90668	3.85489
Gga.14865.1.S1_at	Chicken Array	Gallus gallus	2008-03-17	Consensus sequence	GenBank	Gga.14865.1	gb:BU204065 /DB_XREF=gi:25368467 /DB_XREF=603101788F1 /CLONE=ChEST34p22 /TID=Gga.14865.1 /CNT=6 /FEA=mRNA /TIER=ConsEnd /STK=0 /UG=Gga.14865 /UG_TITLE=Finished cDNA, clone ChEST292d20 /REP_ORG=G. gallus	BU204065	Gga.14865	Gga.14865	May 2006 (WUSTL Gallus-gallus-2.1)	chr2:91072224-91073028 (+) // 99.63 //	Finished cDNA, clone ChEST292d20	---	---	---	---	---	---	---	---	---	---	---	---	---	---	---	---	---	---	---	---	---	---	---	This probe set was annotated using the Matching Probes based pipeline to a UniGene identifier using 1 transcripts. // false // Matching Probes // A	CR386615(11)	CR386615 // Gallus gallus finished cDNA, clone ChEST292d20. // gb // 11 // ---	CR390011 // gb // 3 // Cross Hyb Matching Probes	11.7691	11.8389	11.8419	11.3181	11.7829	10.98	11.4431	10.3515	11.5763
Gga.14936.1.S1_at	Chicken Array	Gallus gallus	2008-03-17	Consensus sequence	GenBank	Gga.14936.1	gb:CN227270 /DB_XREF=gi:46331014 /DB_XREF=RJB015F09.ab1 /TID=Gga.14936.1 /CNT=3 /FEA=mRNA /TIER=ConsEnd /STK=0 /UG=Gga.14936 /UG_TITLE=Finished cDNA, clone ChEST226c16 /REP_ORG=G. gallus	CN227270	Gga.14936	Gga.14936	May 2006 (WUSTL Gallus-gallus-2.1)	chr8:29431932-29433866 (+) // 99.66 //	interleukin 23 receptor	IL23R	---	---	---	424704	---	---	---	XP_422533.2	XM_422533	---	---	---	---	---	---	---	0016020 // membrane // inferred from electronic annotation	0004896 // hematopoietin/interferon-class (D200-domain) cytokine receptor activity // inferred from electronic annotation	---	IPR003961 // Fibronectin, type III // 0.0056	---	---	This probe set was annotated using the Matching Probes based pipeline to a Entrez Gene identifier using 1 transcripts. // false // Matching Probes // A	XM_422533(11)	XM_422533 // PREDICTED: Gallus gallus interleukin 23 receptor (IL23R), mRNA. // refseq // 11 // ---	---	3.34002	3.32909	4.70325	3.78863	4.31466	4.09335	4.70381	3.7282	5.19031
Gga.14960.1.S1_at	Chicken Array	Gallus gallus	2008-03-17	Consensus sequence	GenBank	Gga.14960.1	gb:BU139613 /DB_XREF=gi:25354015 /DB_XREF=603134216F1 /CLONE=ChEST115p3 /TID=Gga.14960.1 /CNT=2 /FEA=mRNA /TIER=ConsEnd /STK=0 /UG=Gga.14960 /UG_TITLE=Finished cDNA, clone ChEST115p3 /REP_ORG=G. gallus	BU139613	Gga.14960	Gga.14960	May 2006 (WUSTL Gallus-gallus-2.1)	chr27:2548854-2549622 (+) // 97.93 //	tetratricopeptide repeat, ankyrin repeat and coiled-coil containing 2	TANC2	---	---	---	419951	---	---	---	XP_418072.2	XM_418072	---	---	---	---	---	---	---	---	0005488 // binding // inferred from electronic annotation	---	---	---	---	This probe set was annotated using the Genome Target Overlap based pipeline to a Entrez Gene identifier using 1 transcripts. // false // Genome Target Overlap // B	XM_418072	XM_418072 // PREDICTED: Gallus gallus similar to KIAA1636 protein (LOC419951), mRNA. // refseq // 0 // chr27:2421262-2549622(+)	---	5.25864	6.18296	4.09516	4.58877	4.08567	4.76205	4.48656	5.11259	4.0125
Gga.15140.1.S1_at	Chicken Array	Gallus gallus	2008-03-17	Consensus sequence	GenBank	Gga.15140.1	gb:CR385725.1 /DB_XREF=gi:46238484 /TID=Gga.15140.1 /CNT=3 /FEA=mRNA /TIER=ConsEnd /STK=0 /UG=Gga.15140 /UG_TITLE=Finished cDNA, clone ChEST508f9 /DEF=Gallus gallus finished cDNA, clone ChEST508f9. /REP_ORG=G. gallus	CR385725.1	Gga.15140	Gga.16045	May 2006 (WUSTL Gallus-gallus-2.1)	chr6:28919070-28921252 (-) // 95.77 //	similar to hypothetical protein	LOC423899	---	---	---	423899	---	---	---	---	XR_026760	---	---	---	---	---	---	---	---	---	---	---	---	---	This probe set was annotated using the Matching Probes based pipeline to a Entrez Gene identifier using 1 transcripts. // false // Matching Probes // A	CR385725(11)	CR385725 // Gallus gallus finished cDNA, clone ChEST508f9. // gb // 11 // ---	---	6.96928	6.86406	5.78693	5.33553	6.36481	5.99647	6.15797	5.49331	7.25221
Gga.15316.1.S1_s_at	Chicken Array	Gallus gallus	2008-03-17	Consensus sequence	GenBank	Gga.15316.1	gb:BU479128 /DB_XREF=gi:25972705 /DB_XREF=603842179F1 /CLONE=ChEST825m20 /TID=Gga.15316.1 /CNT=7 /FEA=mRNA /TIER=ConsEnd /STK=0 /UG=Gga.15316 /UG_TITLE=Finished cDNA, clone ChEST235c19 /REP_ORG=G. gallus	BU479128	Gga.15316	Gga.15316	May 2006 (WUSTL Gallus-gallus-2.1)	chrZ:45682743-45683859 (+) // 99.02 //	StAR-related lipid transfer (START) domain containing 4	RCJMB04_12n17	---	full length	ENSGALG00000000241	769322	Q5ZK67	---	---	NP_001073210.1 /// XP_001231875.1	NM_001079742 /// XM_001231874	---	---	---	---	---	---	---	---	---	---	---	---	---	This probe set was annotated using the Matching Probes based pipeline to a Entrez Gene identifier using 1 transcripts. // false // Matching Probes // A	NM_001079742(11)	ENSGALT00000000320 // cdna:known chromosome:WASHUC2:Z:45677856:45686316:1 gene:ENSGALG00000000241 // ensembl_known // 11 // --- /// NM_001079742 // Gallus gallus StAR-related lipid transfer (START) domain containing 4 (STARD4), mRNA. // refseq // 11 // ---	---	3.65331	4.27788	4.21062	4.84446	3.61456	4.60656	3.80794	5.11183	4.51264
Gga.15372.1.S1_at	Chicken Array	Gallus gallus	2008-03-17	Consensus sequence	GenBank	Gga.15372.1	gb:BU391777 /DB_XREF=gi:25760815 /DB_XREF=603509737F1 /CLONE=ChEST440i9 /TID=Gga.15372.1 /CNT=13 /FEA=mRNA /TIER=ConsEnd /STK=0 /UG=Gga.15372 /UG_TITLE=Finished cDNA, clone ChEST290n7 /REP_ORG=G. gallus	BU391777	Gga.15372	Gga.35495	May 2006 (WUSTL Gallus-gallus-2.1)	chr2:30998822-31000406 (+) // 98.93 //	Finished cDNA, clone ChEST290n7	---	---	---	---	---	---	---	---	---	---	---	---	---	---	---	---	---	---	---	---	---	---	---	This probe set was annotated using the Matching Probes based pipeline to a UniGene identifier using 1 transcripts. // false // Matching Probes // A	CR391530(11)	CR391530 // Gallus gallus finished cDNA, clone ChEST290n7. // gb // 11 // ---	---	4.17491	4.71592	3.55851	4.69485	3.1088	5.11765	4.34028	4.45465	3.40958
Gga.1565.1.S1_at	Chicken Array	Gallus gallus	2008-03-17	Consensus sequence	GenBank	Gga.1565.1	gb:BU451565 /DB_XREF=gi:25940876 /DB_XREF=603214687F1 /CLONE=ChEST199m22 /TID=Gga.1565.1 /CNT=14 /FEA=mRNA /TIER=ConsEnd /STK=0 /UG=Gga.1565 /UG_TITLE=Finished cDNA, clone ChEST301o7 /REP_ORG=G. gallus	BU451565	Gga.1565	Gga.35093	May 2006 (WUSTL Gallus-gallus-2.1)	chr1:147059715-147061089 (-) // 99.71 //	Similar to OTTHUMP00000018663	LOC418768	---	---	---	418768	---	---	---	XP_416965.2	XM_416965	---	---	---	---	---	---	---	---	---	---	---	---	---	This probe set was annotated using the Matching Probes based pipeline to a UniGene identifier using 1 transcripts. // false // Matching Probes // A	CR354285(10)	CR354285 // Gallus gallus finished cDNA, clone ChEST301o7. // gb // 10 // ---	XM_416965 // refseq // 5 // Negative Strand Matching Probes /// ENSGALT00000027243 // ensembl_novel // 5 // Negative Strand Matching Probes /// GENSCAN00000039988 // ensembl_prediction // 5 // Negative Strand Matching Probes	7.99507	7.84193	9.60136	10.2563	8.99052	10.38	9.61012	10.4061	9.70458
Gga.15677.1.S1_at	Chicken Array	Gallus gallus	2008-03-17	Consensus sequence	GenBank	Gga.15677.1	gb:CN237751 /DB_XREF=gi:46341495 /DB_XREF=RJB138F07.ab1 /TID=Gga.15677.1 /CNT=1 /FEA=EST /TIER=ConsEnd /STK=1 /UG=Gga.15677 /UG_TITLE=Transcribed sequence with moderate similarity to protein sp:O00330 (H.sapiens) ODPX_HUMAN Pyruvate dehydrogenase protein X component, mitochondrial precursor /REP_ORG=G. gallus	CN237751	Gga.15677	Gga.20259	May 2006 (WUSTL Gallus-gallus-2.1)	chr5:20441160-20443870 (+) // 99.63 //	pyruvate dehydrogenase complex, component X	RCJMB04_17g4	---	full length	ENSGALG00000007977	423154	Q5F3G9 /// Q5ZMW3	---	---	NP_001026358.1	NM_001031187	---	---	---	---	---	---	0006915 // apoptosis // inferred from electronic annotation /// 0006916 // anti-apoptosis // inferred from sequence or structural similarity /// 0008152 // metabolic process // inferred from electronic annotation	0005634 // nucleus // inferred from electronic annotation /// 0005737 // cytoplasm // inferred from electronic annotation	0005488 // binding // inferred from electronic annotation /// 0005515 // protein binding // inferred from electronic annotation /// 0008415 // acyltransferase activity // inferred from electronic annotation /// 0016740 // transferase activity // inferred from electronic annotation /// 0017134 // fibroblast growth factor binding // inferred from sequence or structural similarity /// 0031405 // lip…	---	---	---	---	This probe set was annotated using the Matching Probes based pipeline to a Entrez Gene identifier using 1 transcripts. // false // Matching Probes // A	NM_001031187(11)	ENSGALT00000038616 // cdna:novel chromosome:WASHUC2:5:20386463:20443869:1 gene:ENSGALG00000007977 // ensembl_novel // 11 // --- /// ENSGALT00000038619 // cdna:novel chromosome:WASHUC2:5:20386436:20443869:1 gene:ENSGALG00000007977 // ensembl_novel // 11 // --- /// ENSGALT00000038620 // cdna:novel chromosome:WASHUC2:5:20385372:20443869:1 gene:ENSGALG00000007977 // ensembl_novel // 11 // --- /// NM_…	XM_001234594 // refseq // 1 // Cross Hyb Matching Probes /// ENSGALT00000038621 // ensembl_novel // 3 // Cross Hyb Matching Probes /// ENSGALT00000012734 // ensembl_known // 1 // Cross Hyb Matching Probes /// GENSCAN00000019108 // ensembl_prediction // 3 // Cross Hyb Matching Probes /// GENSCAN00000002114 // ensembl_prediction // 1 // Cross Hyb Matching Probes	5.35495	6.079	4.96896	5.75234	5.17196	5.70092	4.85096	5.72236	5.23369
Gga.15728.1.S1_at	Chicken Array	Gallus gallus	2008-03-17	Consensus sequence	GenBank	Gga.15728.1	gb:CR387871.1 /DB_XREF=gi:46240630 /TID=Gga.15728.1 /CNT=13 /FEA=mRNA /TIER=ConsEnd /STK=0 /UG=Gga.15728 /UG_TITLE=Finished cDNA, clone ChEST322n4 /DEF=Gallus gallus finished cDNA, clone ChEST322n4. /REP_ORG=G. gallus	CR387871.1	Gga.15728	Gga.15728	May 2006 (WUSTL Gallus-gallus-2.1)	chr1:94857038-94860368 (-) // 69.29 //	RCSD domain containing 1	RCJMB04_7f20	---	full length	---	418443	Q5ZL73	---	---	NP_001025960.1	NM_001030789	---	---	---	---	---	---	---	---	---	---	---	---	---	This probe set was annotated using the Accession mapped clusters based pipeline to a UniGene identifier using 13 transcripts. // false // Accession mapped clusters // E	AJ396084,AJ398538,BM487427,BU237450,BU259803,BU259836,BU284237,BU360796,BU394522,BU402028,CK609271,CK609903,CR387871	AJ396084 // /DB_XREF=AJ396084 /CLONE=25d14r1 // gb // --- // --- /// AJ398538 // /DB_XREF=AJ398538 /CLONE=6g10r1 // gb // --- // --- /// BM487427 // /DB_XREF=pgm2n.pk004.i17 /CLONE=pgm2n.pk004.i17 // gb // --- // --- /// BU237450 // /DB_XREF=603408715F1 /CLONE=ChEST322n4 // gb // --- // --- /// BU259803 // /DB_XREF=603504103F1 /CLONE=ChEST426e1 // gb // --- // --- /// BU259836 // /DB_XREF=6035030…	---	9.1278	8.35443	7.01434	3.62062	6.57768	4.08968	6.18376	3.86075	6.20734
Gga.15807.1.S1_at	Chicken Array	Gallus gallus	2008-03-17	Consensus sequence	GenBank	Gga.15807.1	gb:BU134637 /DB_XREF=gi:25347464 /DB_XREF=603121433F1 /CLONE=ChEST83b9 /TID=Gga.15807.1 /CNT=9 /FEA=mRNA /TIER=ConsEnd /STK=0 /UG=Gga.15807 /UG_TITLE=Finished cDNA, clone ChEST333m20 /REP_ORG=G. gallus	BU134637	Gga.15807	Gga.15807	May 2006 (WUSTL Gallus-gallus-2.1)	chr28:502124-503155 (-) // 94.01 //	Finished cDNA, clone ChEST333m20	---	---	---	---	---	---	---	---	---	---	---	---	---	---	---	---	---	---	---	---	---	---	---	This probe set was annotated using the Matching Probes based pipeline to a UniGene identifier using 1 transcripts. // false // Matching Probes // A	CR386516(9)	CR386516 // Gallus gallus finished cDNA, clone ChEST333m20. // gb // 9 // ---	---	7.15154	6.27783	6.0131	4.45631	5.80297	4.57495	6.39196	5.0484	6.47498
Gga.15808.1.S1_at	Chicken Array	Gallus gallus	2008-03-17	Consensus sequence	GenBank	Gga.15808.1	gb:AI981397 /DB_XREF=gi:5884425 /DB_XREF=pat.pk0052.d4.f /CLONE=pat.pk0052.d4.f /TID=Gga.15808.1 /CNT=16 /FEA=mRNA /TIER=ConsEnd /STK=0 /UG=Gga.15808 /UG_TITLE=Finished cDNA, clone ChEST768j13 /REP_ORG=G. gallus	AI981397	Gga.15808	Gga.29614	May 2006 (WUSTL Gallus-gallus-2.1)	chr25_random:1366-5127 (-) // 91.13 //	Hypothetical LOC426357	LOC426357	---	---	---	426357	---	---	---	XP_424013.2	XM_424013	---	---	---	---	---	---	---	---	---	---	---	---	---	This probe set was annotated using the Genome Target Overlap based pipeline to a UniGene identifier using 1 transcripts. // false // Genome Target Overlap // B	CR386595	CR386595 // Gallus gallus finished cDNA, clone ChEST768j13. // gb // 0 // chr25_random:3927-5127(-)	---	3.814	3.60949	4.53356	3.71796	4.19893	3.94772	4.17344	3.62279	4.85969
Gga.15879.1.S1_s_at	Chicken Array	Gallus gallus	2008-03-17	Consensus sequence	GenBank	Gga.15879.1	gb:CR387838.1 /DB_XREF=gi:46240597 /TID=Gga.15879.1 /CNT=23 /FEA=mRNA /TIER=ConsEnd /STK=0 /UG=Gga.15879 /UG_TITLE=Finished cDNA, clone ChEST170l1 /DEF=Gallus gallus finished cDNA, clone ChEST170l1. /REP_ORG=G. gallus	CR387838.1	Gga.15879	Gga.15879	May 2006 (WUSTL Gallus-gallus-2.1)	chr2:13906223-13908317 (+) // 97.29 //	Finished cDNA, clone ChEST608p22	---	---	---	---	---	---	---	---	---	---	---	---	---	---	---	---	---	---	---	---	---	---	---	This probe set was annotated using the Matching Probes based pipeline to a UniGene identifier using 1 transcripts. // false // Matching Probes // A	CR523278(11)	CR523278 // Gallus gallus finished cDNA, clone ChEST608p22. // gb // 11 // ---	---	8.70127	9.16752	8.57233	8.82546	8.22053	9.10658	8.35857	9.34931	8.27229
Gga.15898.1.S1_at	Chicken Array	Gallus gallus	2008-03-17	Consensus sequence	GenBank	Gga.15898.1	gb:BU287369 /DB_XREF=gi:25736825 /DB_XREF=603607583F1 /CLONE=ChEST592e21 /TID=Gga.15898.1 /CNT=9 /FEA=mRNA /TIER=ConsEnd /STK=0 /UG=Gga.15898 /UG_TITLE=Finished cDNA, clone ChEST747k3 /REP_ORG=G. gallus	BU287369	Gga.15898	Gga.15898	May 2006 (WUSTL Gallus-gallus-2.1)	chr7:23979831-23981583 (-) // 99.56 //	Finished cDNA, clone ChEST747k3	---	---	---	---	---	---	---	---	---	---	---	---	---	---	---	---	---	---	---	---	---	---	---	This probe set was annotated using the Matching Probes based pipeline to a UniGene identifier using 1 transcripts. // false // Matching Probes // A	CR407121(11)	CR407121 // Gallus gallus finished cDNA, clone ChEST747k3. // gb // 11 // ---	---	5.32944	5.08192	7.51028	6.33421	6.13052	5.96113	6.71808	5.91833	6.4351
Gga.15922.1.S1_at	Chicken Array	Gallus gallus	2008-03-17	Consensus sequence	GenBank	Gga.15922.1	gb:BU327005 /DB_XREF=gi:25835006 /DB_XREF=603492291F1 /CLONE=ChEST396e24 /TID=Gga.15922.1 /CNT=19 /FEA=mRNA /TIER=ConsEnd /STK=0 /UG=Gga.15922 /UG_TITLE=Finished cDNA, clone ChEST320g10 /REP_ORG=G. gallus	BU327005	Gga.15922	Gga.15922	May 2006 (WUSTL Gallus-gallus-2.1)	chr10:1393682-1395157 (+) // 89.59 //	Finished cDNA, clone ChEST320g10	---	---	---	---	---	---	---	---	---	---	---	---	---	---	---	---	---	---	---	---	---	---	---	This probe set was annotated using the Matching Probes based pipeline to a UniGene identifier using 1 transcripts. // false // Matching Probes // A	CR387865(11)	CR387865 // Gallus gallus finished cDNA, clone ChEST320g10. // gb // 11 // ---	---	7.85816	7.0716	6.24472	5.42794	6.01523	5.55689	5.65253	4.7897	6.24132
Gga.15995.1.S1_at	Chicken Array	Gallus gallus	2008-03-17	Consensus sequence	GenBank	Gga.15995.1	gb:BU388414 /DB_XREF=gi:25757450 /DB_XREF=603511954F1 /CLONE=ChEST445l14 /TID=Gga.15995.1 /CNT=9 /FEA=mRNA /TIER=ConsEnd /STK=0 /UG=Gga.15995 /UG_TITLE=Finished cDNA, clone ChEST316e4 /REP_ORG=G. gallus	BU388414	Gga.15995	Gga.38317	May 2006 (WUSTL Gallus-gallus-2.1)	chr1:128563037-128564573 (-) // 95.99 //	Finished cDNA, clone ChEST316e4	---	---	---	---	---	---	---	---	---	---	---	---	---	---	---	---	---	---	---	---	---	---	---	This probe set was annotated using the Genome Target Overlap based pipeline to a UniGene identifier using 1 transcripts. // false // Genome Target Overlap // B	CR386105	CR386105 // Gallus gallus finished cDNA, clone ChEST316e4. // gb // 0 // chr1:128563757-128564573(-)	---	6.21879	5.38331	4.05796	5.45401	4.53837	5.83164	4.20291	5.47391	4.09637
Gga.16017.1.S1_at	Chicken Array	Gallus gallus	2008-03-17	Consensus sequence	GenBank	Gga.16017.1	gb:BU273875 /DB_XREF=gi:25544825 /DB_XREF=603533142F1 /CLONE=ChEST490d12 /TID=Gga.16017.1 /CNT=7 /FEA=mRNA /TIER=ConsEnd /STK=0 /UG=Gga.16017 /UG_TITLE=Finished cDNA, clone ChEST399l18 /REP_ORG=G. gallus	BU273875	Gga.16017	Gga.16017	May 2006 (WUSTL Gallus-gallus-2.1)	chr3:45200347-45201600 (+) // 88.62 //	Finished cDNA, clone ChEST399l18	---	---	---	---	---	---	---	---	---	---	---	---	---	---	---	---	---	---	---	---	---	---	---	This probe set was annotated using the Matching Probes based pipeline to a UniGene identifier using 1 transcripts. // false // Matching Probes // A	CR385106(11)	CR385106 // Gallus gallus finished cDNA, clone ChEST399l18. // gb // 11 // ---	---	5.85634	5.61188	7.81091	6.52067	5.18841	4.52799	6.12957	4.8977	6.97615
Gga.16053.1.S1_at	Chicken Array	Gallus gallus	2008-03-17	Consensus sequence	GenBank	Gga.16053.1	gb:BU338134 /DB_XREF=gi:25846135 /DB_XREF=603514254F1 /CLONE=ChEST451k14 /TID=Gga.16053.1 /CNT=21 /FEA=mRNA /TIER=ConsEnd /STK=0 /UG=Gga.16053 /UG_TITLE=Finished cDNA, clone ChEST125e14 /REP_ORG=G. gallus	BU338134	Gga.16053	Gga.16053	May 2006 (WUSTL Gallus-gallus-2.1)	chr3:23439569-23441890 (-) // 99.4 //	REST corepressor 3	RCJMB04_20o23	---	full length	---	421380	Q5ZJ40	---	---	NP_001073195.1 /// XP_419439.1	NM_001079727 /// XM_419439	---	---	---	---	---	---	0006350 // transcription // inferred from electronic annotation /// 0006355 // regulation of transcription, DNA-dependent // inferred from electronic annotation	0005634 // nucleus // inferred from electronic annotation	0003677 // DNA binding // inferred from electronic annotation	---	---	---	---	This probe set was annotated using the Matching Probes based pipeline to a UniGene identifier using 1 transcripts. // false // Matching Probes // A	CR387056(11)	CR387056 // Gallus gallus finished cDNA, clone ChEST125e14. // gb // 11 // ---	---	5.55357	6.65995	5.48771	6.24348	4.81696	6.67881	5.55406	6.85764	5.59515
Gga.16087.1.S1_at	Chicken Array	Gallus gallus	2008-03-17	Consensus sequence	GenBank	Gga.16087.1	gb:BU353448 /DB_XREF=gi:25861449 /DB_XREF=603528779F1 /CLONE=ChEST479n20 /TID=Gga.16087.1 /CNT=7 /FEA=mRNA /TIER=ConsEnd /STK=0 /UG=Gga.16087 /UG_TITLE=Finished cDNA, clone ChEST531i13 /REP_ORG=G. gallus	BU353448	Gga.16087	Gga.16087	May 2006 (WUSTL Gallus-gallus-2.1)	chrZ:12693736-12697319 (+) // 99.62 //	hypothetical LOC427191	LOC427191	---	---	ENSGALG00000014849	427191	---	---	---	XP_424778.2	XM_424778	---	---	---	---	---	---	---	---	---	---	---	---	---	This probe set was annotated using the Matching Probes based pipeline to a Entrez Gene identifier using 1 transcripts. // false // Matching Probes // A	XM_424778(11)	ENSGALT00000023967 // cdna:novel chromosome:WASHUC2:Z:12693747:12697301:1 gene:ENSGALG00000014849 // ensembl_novel // 11 // --- /// XM_424778 // PREDICTED: Gallus gallus hypothetical LOC427191 (LOC427191), mRNA. // refseq // 11 // ---	GENSCAN00000008953 // ensembl_prediction // 6 // Cross Hyb Matching Probes	6.49799	6.27415	6.32381	6.8309	6.05021	7.31132	6.52845	7.45552	6.73461
Gga.16100.1.S1_at	Chicken Array	Gallus gallus	2008-03-17	Consensus sequence	GenBank	Gga.16100.1	gb:CN217338 /DB_XREF=gi:46296680 /DB_XREF=RJA008H04.ab1 /TID=Gga.16100.1 /CNT=8 /FEA=EST /TIER=ConsEnd /STK=0 /UG=Gga.16100 /UG_TITLE=Transcribed sequences /REP_ORG=G. gallus	CN217338	Gga.16100	Gga.16100	May 2006 (WUSTL Gallus-gallus-2.1)	---	Transcribed locus	---	---	est	---	---	---	---	---	---	---	---	---	---	---	---	---	---	---	---	---	---	---	---	This probe set was annotated using the Accession mapped clusters based pipeline to a UniGene identifier using 8 transcripts. // false // Accession mapped clusters // E	BM487473,BU263032,BU289897,BU337153,BU371738,BU405236,CD214409,CN217338	BM487473 // /DB_XREF=pgm2n.pk004.k18 /CLONE=pgm2n.pk004.k18 // gb // --- // --- /// BU263032 // /DB_XREF=603816162F1 /CLONE=ChEST810k16 // gb // --- // --- /// BU289897 // /DB_XREF=604163629F1 /CLONE=ChEST1019i8 // gb // --- // --- /// BU337153 // /DB_XREF=603515043F1 /CLONE=ChEST453e12 // gb // --- // --- /// BU371738 // /DB_XREF=603810340F1 /CLONE=ChEST795p9 // gb // --- // --- /// BU405236 // …	---	7.4788	6.76992	8.07763	7.47382	7.36116	6.82594	6.96161	6.6598	6.98307
Gga.16138.1.S1_at	Chicken Array	Gallus gallus	2008-03-17	Consensus sequence	GenBank	Gga.16138.1	gb:CR385186.1 /DB_XREF=gi:46237851 /TID=Gga.16138.1 /CNT=18 /FEA=mRNA /TIER=ConsEnd /STK=0 /UG=Gga.16138 /UG_TITLE=Finished cDNA, clone ChEST540g8 /DEF=Gallus gallus finished cDNA, clone ChEST540g8. /REP_ORG=G. gallus	CR385186.1	Gga.16138	Gga.46470	May 2006 (WUSTL Gallus-gallus-2.1)	chr3:61999053-62006078 (-) // 98.53 //	hypothetical gene supported by CR385186	LOC421716	---	---	---	421716	---	---	---	XP_429872.2	XM_429872	---	---	---	---	---	---	---	---	0003677 // DNA binding // inferred from electronic annotation	---	IPR003958 // Transcription factor CBF/NF-Y/archaeal histone // 0.0029	---	---	This probe set was annotated using the Matching Probes based pipeline to a Entrez Gene identifier using 1 transcripts. // false // Matching Probes // A	XM_429872(11)	XM_429872 // PREDICTED: Gallus gallus hypothetical gene supported by CR385186 (LOC421716), mRNA. // refseq // 11 // ---	---	4.50546	5.44974	4.18423	4.79646	3.18024	4.39622	4.16589	4.68379	3.08895
Gga.16147.1.S1_at	Chicken Array	Gallus gallus	2008-03-17	Consensus sequence	GenBank	Gga.16147.1	gb:CN232848 /DB_XREF=gi:46336592 /DB_XREF=WLB077D05.ab1 /TID=Gga.16147.1 /CNT=5 /FEA=EST /TIER=ConsEnd /STK=0 /UG=Gga.16147 /UG_TITLE=Transcribed sequences /REP_ORG=G. gallus	CN232848	Gga.16147	Gga.16147	May 2006 (WUSTL Gallus-gallus-2.1)	chr19:9858019-9859253 (+) // 92.0 //	PITPNM family member 3	PITPNM3	---	---	---	417684	---	---	---	XP_415929.2	XM_415929	---	---	---	---	---	---	0006810 // transport // inferred from electronic annotation	0005622 // intracellular // inferred from electronic annotation	0046872 // metal ion binding // inferred from electronic annotation	---	---	---	---	This probe set was annotated using the Matching Probes based pipeline to a Entrez Gene identifier using 1 transcripts. // false // Matching Probes // A	XM_415929(11)	XM_415929 // PREDICTED: Gallus gallus hypothetical LOC417684 (LOC417684), mRNA. // refseq // 11 // ---	GENSCAN00000029413 // ensembl_prediction // 3 // Cross Hyb Matching Probes	3.40327	3.55985	4.07596	4.11369	3.80075	5.72369	4.80509	6.32409	5.50399
Gga.16200.1.S1_at	Chicken Array	Gallus gallus	2008-03-17	Consensus sequence	GenBank	Gga.16200.1	gb:CR385801.1 /DB_XREF=gi:46238560 /TID=Gga.16200.1 /CNT=3 /FEA=mRNA /TIER=ConsEnd /STK=0 /UG=Gga.16200 /UG_TITLE=Finished cDNA, clone ChEST69h24 /DEF=Gallus gallus finished cDNA, clone ChEST69h24. /REP_ORG=G. gallus	CR385801.1	Gga.16200	Gga.16200	May 2006 (WUSTL Gallus-gallus-2.1)	chrZ:65060804-65062522 (+) // 77.24 //	Finished cDNA, clone ChEST69h24	---	---	---	---	---	---	---	---	---	---	---	---	---	---	---	---	---	---	---	---	---	---	---	This probe set was annotated using the Matching Probes based pipeline to a UniGene identifier using 1 transcripts. // false // Matching Probes // A	CR385801(11)	CR385801 // Gallus gallus finished cDNA, clone ChEST69h24. // gb // 11 // ---	---	4.09632	5.09443	3.44934	4.39135	3.57192	4.58736	3.77459	4.52137	3.85493
Gga.16205.1.S1_at	Chicken Array	Gallus gallus	2008-03-17	Consensus sequence	GenBank	Gga.16205.1	gb:CR386506.1 /DB_XREF=gi:46239265 /TID=Gga.16205.1 /CNT=7 /FEA=mRNA /TIER=ConsEnd /STK=0 /UG=Gga.16205 /UG_TITLE=Finished cDNA, clone ChEST647o4 /DEF=Gallus gallus finished cDNA, clone ChEST647o4. /REP_ORG=G. gallus	CR386506.1	Gga.16205	Gga.9180	May 2006 (WUSTL Gallus-gallus-2.1)	chr16_random:142343-176730 (+) // 89.0 //	Finished cDNA, clone ChEST647o4	---	---	---	---	---	---	---	---	---	---	---	---	---	---	---	---	---	---	---	---	---	---	---	This probe set was annotated using the Matching Probes based pipeline to a UniGene identifier using 1 transcripts. // false // Matching Probes // A	CR386506(11)	CR386506 // Gallus gallus finished cDNA, clone ChEST647o4. // gb // 11 // ---	---	2.17754	3.86231	2.06081	2.1997	2.14119	2.92525	2.26928	2.62825	1.98779
Gga.1622.1.S1_at	Chicken Array	Gallus gallus	2008-03-17	Consensus sequence	GenBank	Gga.1622.1	gb:AL587725 /DB_XREF=gi:13192759 /DB_XREF=AL587725 /CLONE=ROS061C11 /TID=Gga.1622.1 /CNT=3 /FEA=EST /TIER=ConsEnd /STK=0 /UG=Gga.1622 /UG_TITLE=Transcribed sequences /REP_ORG=G. gallus	AL587725	Gga.1622	Gga.13162	May 2006 (WUSTL Gallus-gallus-2.1)	chr3:75857853-75858627 (-) // 92.19 //	mannosidase, endo-alpha	MANEA	---	---	---	421807	---	---	---	XP_419831.2	XM_419831	---	---	---	---	---	---	---	---	---	---	---	XP_419831.2 // span:9-26 // numtm:1	---	This probe set was annotated using the Matching Probes based pipeline to a Entrez Gene identifier using 1 transcripts. // false // Matching Probes // A	XM_419831(11)	XM_419831 // PREDICTED: Gallus gallus mannosidase, endo-alpha (MANEA), mRNA. // refseq // 11 // ---	---	3.33619	4.00878	3.73509	4.51177	3.45985	4.60963	3.00658	4.80221	3.1788
Gga.16239.1.S1_at	Chicken Array	Gallus gallus	2008-03-17	Consensus sequence	GenBank	Gga.16239.1	gb:BU246930 /DB_XREF=gi:25494457 /DB_XREF=603591912F1 /CLONE=ChEST557g3 /TID=Gga.16239.1 /CNT=15 /FEA=mRNA /TIER=ConsEnd /STK=1 /UG=Gga.16239 /UG_TITLE=Finished cDNA, clone ChEST557g3 /REP_ORG=G. gallus	BU246930	Gga.16239	Gga.36677	May 2006 (WUSTL Gallus-gallus-2.1)	chr28:2611384-2612145 (-) // 94.27 //	Finished cDNA, clone ChEST557g3	---	---	---	---	---	---	---	---	---	---	---	---	---	---	---	---	---	---	---	---	---	---	---	This probe set was annotated using the Matching Probes based pipeline to a UniGene identifier using 1 transcripts. // false // Matching Probes // A	CR386349(11)	CR386349 // Gallus gallus finished cDNA, clone ChEST557g3. // gb // 11 // ---	---	5.85709	5.5086	8.00156	6.98691	8.06991	7.41659	7.92858	7.26506	8.10157
Gga.16288.1.S1_at	Chicken Array	Gallus gallus	2008-03-17	Consensus sequence	GenBank	Gga.16288.1	gb:BU292191 /DB_XREF=gi:25741647 /DB_XREF=603605166F1 /CLONE=ChEST586c17 /TID=Gga.16288.1 /CNT=21 /FEA=mRNA /TIER=ConsEnd /STK=0 /UG=Gga.16288 /UG_TITLE=Finished cDNA, clone ChEST601g1 /REP_ORG=G. gallus	BU292191	Gga.16288	Gga.16288	May 2006 (WUSTL Gallus-gallus-2.1)	chrZ:28358915-28360292 (-) // 97.57 //	similar to KIAA2026 protein	LOC427227	---	---	---	427227	---	---	---	XP_424814.2	XM_424814	---	---	---	---	---	---	---	---	---	---	---	---	---	This probe set was annotated using the Matching Probes based pipeline to a Entrez Gene identifier using 1 transcripts. // false // Matching Probes // A	XM_424814(11)	XM_424814 // PREDICTED: Gallus gallus similar to KIAA2026 protein (LOC427227), mRNA. // refseq // 11 // ---	ENSGALT00000024265 // ensembl_novel // 1 // Cross Hyb Matching Probes /// GENSCAN00000029064 // ensembl_prediction // 1 // Cross Hyb Matching Probes	5.48314	5.48096	6.02354	7.06271	5.77031	7.56662	5.55363	7.17961	6.22657
Gga.16314.1.S1_at	Chicken Array	Gallus gallus	2008-03-17	Consensus sequence	GenBank	Gga.16314.1	gb:BU352920 /DB_XREF=gi:25860921 /DB_XREF=603526915F1 /CLONE=ChEST475m3 /TID=Gga.16314.1 /CNT=4 /FEA=mRNA /TIER=ConsEnd /STK=0 /UG=Gga.16314 /UG_TITLE=Finished cDNA, clone ChEST416p3 /REP_ORG=G. gallus	BU352920	Gga.16314	Gga.16314	May 2006 (WUSTL Gallus-gallus-2.1)	chr3:59859135-59860023 (-) // 100.0 //	similar to KIAA1913 protein	LOC427076	---	---	---	427076	---	---	---	XP_424670.2	XM_424670	---	---	---	---	---	---	---	---	---	---	---	XP_424670.2 // span:62-84,128-147 // numtm:2	---	This probe set was annotated using the Matching Probes based pipeline to a Entrez Gene identifier using 1 transcripts. // false // Matching Probes // A	XM_424670(11)	XM_424670 // PREDICTED: Gallus gallus similar to KIAA1913 protein (LOC427076), mRNA. // refseq // 11 // ---	---	5.26408	5.89041	4.69959	5.31475	4.69659	5.77038	5.79896	6.06942	5.27564
Gga.16392.1.S1_at	Chicken Array	Gallus gallus	2008-03-17	Consensus sequence	GenBank	Gga.16392.1	gb:BU421013 /DB_XREF=gi:25913684 /DB_XREF=603958021F1 /CLONE=ChEST928j5 /TID=Gga.16392.1 /CNT=23 /FEA=mRNA /TIER=ConsEnd /STK=1 /UG=Gga.16392 /UG_TITLE=Finished cDNA, clone ChEST212d4 /REP_ORG=G. gallus	BU421013	Gga.16392	Gga.16392	May 2006 (WUSTL Gallus-gallus-2.1)	chr8:12029937-12030655 (+) // 97.66 //	collagen, type XI, alpha 1	COL11A1	---	---	---	374046	Q90796	---	---	XP_001231624.1 /// XP_001231651.1 /// XP_422303.2	XM_001231623 /// XM_001231650 /// XM_422303	---	---	---	---	---	---	0006817 // phosphate transport // inferred from electronic annotation /// 0007155 // cell adhesion // inferred from electronic annotation	0005581 // collagen // inferred from electronic annotation /// 0005737 // cytoplasm // inferred from electronic annotation	0005201 // extracellular matrix structural constituent // inferred from electronic annotation	---	---	XP_422303.2 // span:13-32 // numtm:1 /// XP_001231624.1 // span:13-32 // numtm:1 /// XP_001231651.1 // span:13-32 // numtm:1	---	This probe set was annotated using the Matching Probes based pipeline to a Entrez Gene identifier using 3 transcripts. // false // Matching Probes // A	XM_001231623(11),XM_001231650(11),XM_422303(11)	XM_001231623 // PREDICTED: Gallus gallus collagen, type XI, alpha 1, transcript variant 1 (COL11A1), mRNA. // refseq // 11 // --- /// XM_001231650 // PREDICTED: Gallus gallus collagen, type XI, alpha 1, transcript variant 2 (COL11A1), mRNA. // refseq // 11 // --- /// XM_422303 // PREDICTED: Gallus gallus collagen, type XI, alpha 1, transcript variant 3 (COL11A1), mRNA. // refseq // 11 // ---	---	8.27791	7.40818	6.17614	5.32052	4.90305	4.26228	4.35871	4.13271	4.59098
Gga.16428.1.S1_a_at	Chicken Array	Gallus gallus	2008-03-17	Consensus sequence	GenBank	Gga.16428.1	gb:CR389445.1 /DB_XREF=gi:46428090 /TID=Gga.16428.1 /CNT=3 /FEA=mRNA /TIER=ConsEnd /STK=0 /UG=Gga.16428 /UG_TITLE=Finished cDNA, clone ChEST139c5 /DEF=Gallus gallus finished cDNA, clone ChEST981d14. /REP_ORG=G. gallus	CR389445.1	Gga.16428	Gga.16428	May 2006 (WUSTL Gallus-gallus-2.1)	chr6:29526652-29553302 (+) // 98.64 //	TruB pseudouridine (psi) synthase homolog 1 (E. coli)	TRUB1	---	---	---	423914	---	---	---	XP_421776.1	XM_421776	---	---	---	---	---	---	---	---	---	---	---	---	---	This probe set was annotated using the Matching Probes based pipeline to a Entrez Gene identifier using 1 transcripts. // false // Matching Probes // A	XM_421776(11)	XM_421776 // PREDICTED: Gallus gallus TruB pseudouridine (psi) synthase homolog 1 (E. coli) (TRUB1), mRNA. // refseq // 11 // ---	ENSGALT00000014801 // ensembl_novel // 4 // Cross Hyb Matching Probes /// GENSCAN00000016310 // ensembl_prediction // 4 // Cross Hyb Matching Probes	4.86072	5.05607	6.11464	5.31403	6.11265	5.54319	5.99953	5.52248	6.11356
Gga.16444.1.S1_at	Chicken Array	Gallus gallus	2008-03-17	Consensus sequence	GenBank	Gga.16444.1	gb:CR406294.1 /DB_XREF=gi:47021828 /TID=Gga.16444.1 /CNT=25 /FEA=mRNA /TIER=ConsEnd /STK=0 /UG=Gga.16444 /UG_TITLE=Finished cDNA, clone ChEST146a20 /DEF=Gallus gallus finished cDNA, clone ChEST860k17. /REP_ORG=G. gallus	CR406294.1	Gga.16444	Gga.16444	May 2006 (WUSTL Gallus-gallus-2.1)	chr2:23865494-23874871 (-) // 97.37 //	pyruvate dehydrogenase kinase, isozyme 4	PDK4	---	---	---	420570	---	---	---	XP_418671.2	XM_418671	---	---	---	---	---	---	0018106 // peptidyl-histidine phosphorylation // inferred from electronic annotation	---	0004673 // protein histidine kinase activity // inferred from electronic annotation /// 0005524 // ATP binding // inferred from electronic annotation	---	---	---	---	This probe set was annotated using the Matching Probes based pipeline to a Entrez Gene identifier using 1 transcripts. // false // Matching Probes // A	XM_418671(11)	XM_418671 // PREDICTED: Gallus gallus pyruvate dehydrogenase kinase, isozyme 4 (PDK4), mRNA. // refseq // 11 // ---	---	12.1752	12.163	8.95265	9.90233	9.67441	7.71897	10.2538	5.3495	9.10695
Gga.16477.1.S1_at	Chicken Array	Gallus gallus	2008-03-17	Consensus sequence	GenBank	Gga.16477.1	gb:BU299960 /DB_XREF=gi:25749603 /DB_XREF=603612327F1 /CLONE=ChEST604e7 /TID=Gga.16477.1 /CNT=2 /FEA=mRNA /TIER=ConsEnd /STK=0 /UG=Gga.16477 /UG_TITLE=Finished cDNA, clone ChEST604e7 /REP_ORG=G. gallus	BU299960	Gga.16477	Gga.45143	May 2006 (WUSTL Gallus-gallus-2.1)	chr24:2605466-2620803 (+) // 98.92 //	Finished cDNA, clone ChEST604e7	---	---	---	---	---	---	---	---	---	---	---	---	---	---	---	---	---	---	---	---	---	---	---	This probe set was annotated using the Matching Probes based pipeline to a UniGene identifier using 1 transcripts. // false // Matching Probes // A	CR385420(11)	CR385420 // Gallus gallus finished cDNA, clone ChEST604e7. // gb // 11 // ---	XR_027222 // refseq // 8 // Cross Hyb Matching Probes /// ENSGALT00000002439 // ensembl_novel // 8 // Cross Hyb Matching Probes	6.6344	7.06243	6.27014	6.7111	5.63253	6.99402	6.08144	7.1437	6.29393
Gga.1648.1.S1_at	Chicken Array	Gallus gallus	2008-03-17	Consensus sequence	GenBank	Gga.1648.1	gb:BU421284 /DB_XREF=gi:25913955 /DB_XREF=603961306F1 /CLONE=ChEST937k1 /TID=Gga.1648.1 /CNT=2 /FEA=EST /TIER=ConsEnd /STK=1 /UG=Gga.1648 /UG_TITLE=Transcribed sequences /REP_ORG=G. gallus	BU421284	Gga.1648	Gga.1648	May 2006 (WUSTL Gallus-gallus-2.1)	chr3:68439255-68440053 (+) // 94.91 //	Transcribed locus	---	---	est	---	---	---	---	---	---	---	---	---	---	---	---	---	---	---	---	---	---	---	---	This probe set was annotated using the Accession mapped clusters based pipeline to a UniGene identifier using 2 transcripts. // false // Accession mapped clusters // E	AL587865,BU421284	AL587865 // /DB_XREF=AL587865 /CLONE=ROS064E10 // gb // --- // --- /// BU421284 // /DB_XREF=603961306F1 /CLONE=ChEST937k1 // gb // --- // ---	---	4.97116	6.12275	4.66198	5.26553	4.1632	4.94218	4.86041	5.29076	4.30739
Gga.16552.1.S1_a_at	Chicken Array	Gallus gallus	2008-03-17	Consensus sequence	GenBank	Gga.16552.1	gb:CR385834.1 /DB_XREF=gi:46238593 /TID=Gga.16552.1 /CNT=37 /FEA=mRNA /TIER=ConsEnd /STK=0 /UG=Gga.16552 /UG_TITLE=Finished cDNA, clone ChEST76p7 /DEF=Gallus gallus finished cDNA, clone ChEST67j20. /REP_ORG=G. gallus	CR385834.1	Gga.16552	Gga.16552	May 2006 (WUSTL Gallus-gallus-2.1)	chr3:70652060-70656116 (+) // 99.04 //	hypothetical gene supported by CR387685	LOC421780	---	---	---	421780	---	---	---	XP_429881.1	XM_429881	---	---	---	---	---	---	---	---	---	---	---	---	---	This probe set was annotated using the Matching Probes based pipeline to a Entrez Gene identifier using 2 transcripts. // false // Matching Probes // A	CR385611(11),CR387685(11)	CR385611 // Gallus gallus finished cDNA, clone ChEST387i20. // gb // 11 // --- /// CR385834 // Gallus gallus finished cDNA, clone ChEST67j20. // gb // 11 // --- /// CR387685 // Gallus gallus finished cDNA, clone ChEST76p7. // gb // 11 // ---	---	3.48348	4.00626	2.6601	4.06942	3.23401	4.8405	3.65383	3.58632	3.4577
Gga.1678.3.S1_s_at	Chicken Array	Gallus gallus	2008-03-17	Consensus sequence	GenBank	Gga.1678.3	gb:BU326676 /DB_XREF=gi:25834677 /DB_XREF=603490912F1 /CLONE=ChEST393g3 /TID=Gga.1678.3 /CNT=4 /FEA=EST /TIER=ConsEnd /STK=0 /UG=Gga.1678 /UG_TITLE=Transcribed sequence with moderate similarity to protein pir:PUHU (H.sapiens) PUHU neuroendocrine protein 7B2 precursor - human /REP_ORG=G. gallus	BU326676	Gga.1678	Gga.1678	May 2006 (WUSTL Gallus-gallus-2.1)	chr5:32906921-32933658 (-) // 93.66 //	secretogranin V (7B2 protein)	SCG5	---	---	ENSGALG00000009725	769742	Q5ZI41	---	---	XP_001233027.1	XM_001233026	---	---	---	---	---	---	0007218 // neuropeptide signaling pathway // inferred from electronic annotation	0030141 // secretory granule // inferred from electronic annotation	---	---	---	---	---	This probe set was annotated using the Matching Probes based pipeline to a Entrez Gene identifier using 1 transcripts. // false // Matching Probes // A	XM_001233026(11)	ENSGALT00000037915 // cdna:novel chromosome:WASHUC2:5:32906622:32932646:-1 gene:ENSGALG00000009725 // ensembl_novel // 11 // --- /// XM_001233026 // PREDICTED: Gallus gallus similar to Neuroendocrine protein 7B2 precursor (Secretogranin-5) (Secretogranin V) (Secretory granule endocrine protein I) (Pituitary polypeptide) (LOC769742), mRNA. // refseq // 11 // ---	ENSGALT00000015828 // ensembl_known // 8 // Cross Hyb Matching Probes /// GENSCAN00000013329 // ensembl_prediction // 2 // Cross Hyb Matching Probes /// GENSCAN00000013339 // ensembl_prediction // 3 // Cross Hyb Matching Probes	3.68213	3.9108	3.90389	4.52439	4.2237	5.75591	4.30009	5.0785	4.29344
Gga.16788.1.S1_at	Chicken Array	Gallus gallus	2008-03-17	Consensus sequence	GenBank	Gga.16788.1	gb:CR390741.1 /DB_XREF=gi:46429386 /TID=Gga.16788.1 /CNT=3 /FEA=mRNA /TIER=ConsEnd /STK=0 /UG=Gga.16788 /UG_TITLE=Finished cDNA, clone ChEST636m16 /DEF=Gallus gallus finished cDNA, clone ChEST636m16. /REP_ORG=G. gallus	CR390741.1	Gga.16788	Gga.16788	May 2006 (WUSTL Gallus-gallus-2.1)	chr3:31411280-31416219 (-) // 92.07 //	Similar to KIAA0082	LOC421434	---	---	---	421434	---	---	---	XP_419486.2	XM_419486	---	---	---	---	---	---	---	0005622 // intracellular // inferred from electronic annotation	0003676 // nucleic acid binding // inferred from electronic annotation /// 0005515 // protein binding // inferred from electronic annotation	---	---	---	---	This probe set was annotated using the Matching Probes based pipeline to a UniGene identifier using 1 transcripts. // false // Matching Probes // A	CR390741(11)	CR390741 // Gallus gallus finished cDNA, clone ChEST636m16. // gb // 11 // ---	---	4.10738	3.64645	3.87434	3.03528	5.61446	3.14261	4.08563	3.32624	4.03478
Gga.16790.1.S1_at	Chicken Array	Gallus gallus	2008-03-17	Consensus sequence	GenBank	Gga.16790.1	gb:CR391087.1 /DB_XREF=gi:46429732 /TID=Gga.16790.1 /CNT=1 /FEA=mRNA /TIER=ConsEnd /STK=0 /UG=Gga.16790 /UG_TITLE=Finished cDNA, clone ChEST65a12 /DEF=Gallus gallus finished cDNA, clone ChEST65a12. /REP_ORG=G. gallus	CR391087.1	Gga.16790	Gga.16790	May 2006 (WUSTL Gallus-gallus-2.1)	chr2:63056646-63058465 (+) // 98.79 //	Finished cDNA, clone ChEST65a12	---	---	---	---	---	---	---	---	---	---	---	---	---	---	---	---	---	---	---	---	---	---	---	This probe set was annotated using the Matching Probes based pipeline to a UniGene identifier using 1 transcripts. // false // Matching Probes // A	CR391087(11)	CR391087 // Gallus gallus finished cDNA, clone ChEST65a12. // gb // 11 // ---	---	6.00919	7.6227	5.46815	6.68272	5.12164	6.69067	6.331	5.83839	5.6276
Gga.16799.1.S1_s_at	Chicken Array	Gallus gallus	2008-03-17	Consensus sequence	GenBank	Gga.16799.1	gb:CN218108 /DB_XREF=gi:46297450 /DB_XREF=RJA024B04.ab1 /TID=Gga.16799.1 /CNT=13 /FEA=mRNA /TIER=ConsEnd /STK=0 /UG=Gga.16799 /UG_TITLE=Finished cDNA, clone ChEST489o3 /REP_ORG=G. gallus	CN218108	Gga.16799	Gga.36348	May 2006 (WUSTL Gallus-gallus-2.1)	chr2:107594947-107596927 (-) // 95.2 //	Finished cDNA, clone ChEST981d15	---	---	---	---	---	---	---	---	---	---	---	---	---	---	---	---	---	---	---	---	---	---	---	This probe set was annotated using the Matching Probes based pipeline to a UniGene identifier using 1 transcripts. // false // Matching Probes // A	CR389444(11)	CR389444 // Gallus gallus finished cDNA, clone ChEST981d15. // gb // 11 // ---	---	8.22421	8.5861	9.2033	6.60667	8.64862	6.73322	7.92456	6.88648	8.0681
Gga.16836.1.S1_at	Chicken Array	Gallus gallus	2008-03-17	Consensus sequence	GenBank	Gga.16836.1	gb:BU338842 /DB_XREF=gi:25846843 /DB_XREF=603515070F1 /CLONE=ChEST453k18 /TID=Gga.16836.1 /CNT=16 /FEA=mRNA /TIER=ConsEnd /STK=0 /UG=Gga.16836 /UG_TITLE=Finished cDNA, clone ChEST981d15 /REP_ORG=G. gallus	BU338842	Gga.16836	Gga.36348	May 2006 (WUSTL Gallus-gallus-2.1)	chr2:107594745-107595795 (-) // 94.13 //	Finished cDNA, clone ChEST981d15	---	---	---	---	---	---	---	---	---	---	---	---	---	---	---	---	---	---	---	---	---	---	---	This probe set was annotated using the Matching Probes based pipeline to a UniGene identifier using 1 transcripts. // false // Matching Probes // A	CR389444(11)	CR389444 // Gallus gallus finished cDNA, clone ChEST981d15. // gb // 11 // ---	---	9.20435	9.69122	10.2824	7.87723	9.71578	8.09326	9.20274	7.92352	9.41831
Gga.1684.1.S1_at	Chicken Array	Gallus gallus	2008-03-17	Consensus sequence	GenBank	Gga.1684.1	gb:BU459784 /DB_XREF=gi:25949095 /DB_XREF=603776821F1 /CLONE=ChEST719i5 /TID=Gga.1684.1 /CNT=14 /FEA=EST /TIER=ConsEnd /STK=1 /UG=Gga.1684 /UG_TITLE=Transcribed sequences /REP_ORG=G. gallus	BU459784	Gga.1684	Gga.1684	May 2006 (WUSTL Gallus-gallus-2.1)	chr5:57377960-57380418 (+) // 94.19 //	similar to Chromosome 14 open reading frame 149	LOC423531	---	---	ENSGALG00000012011	423531	---	---	---	XP_421428.2	XM_421428	---	---	---	---	---	---	---	---	---	---	---	GENSCAN00000020102 // span:382-401,420-442,472-494,527-549 // numtm:4	---	This probe set was annotated using the Genome Target Overlap based pipeline to a Entrez Gene identifier using 1 transcripts. // false // Genome Target Overlap // B	XM_421428	ENSGALT00000019600 // cdna:novel chromosome:WASHUC2:5:57377972:57380421:1 gene:ENSGALG00000012011 // ensembl_novel // 0 // chr5:57377971-57380421(+) /// GENSCAN00000020102 // cdna:Genscan chromosome:WASHUC2:5:57377972:57382352:1 // ensembl_prediction // 0 // chr5:57377971-57382352(+) /// XM_421428 // PREDICTED: Gallus gallus similar to Chromosome 14 open reading frame 149 (LOC423531), mRNA. // re…	---	5.91261	6.09612	5.11039	6.02858	5.2085	5.95883	5.45877	6.2192	5.28091
Gga.16845.1.S1_at	Chicken Array	Gallus gallus	2008-03-17	Consensus sequence	GenBank	Gga.16845.1	gb:CN225191 /DB_XREF=gi:46328682 /DB_XREF=WLA068E10.ab1 /TID=Gga.16845.1 /CNT=13 /FEA=mRNA /TIER=ConsEnd /STK=0 /UG=Gga.16845 /UG_TITLE=Finished cDNA, clone ChEST84h20 /REP_ORG=G. gallus	CN225191	Gga.16845	Gga.16845	May 2006 (WUSTL Gallus-gallus-2.1)	chr3:40158194-40160333 (-) // 98.84 //	Finished cDNA, clone ChEST1021h20	---	---	---	---	---	---	---	---	---	---	---	---	---	---	---	---	---	---	---	---	---	---	---	This probe set was annotated using the Matching Probes based pipeline to a UniGene identifier using 1 transcripts. // false // Matching Probes // A	CR388876(11)	CR388876 // Gallus gallus finished cDNA, clone ChEST84h20. // gb // 11 // ---	---	3.1165	3.67378	3.58539	2.95061	3.58573	3.01304	4.5585	3.24974	4.88942
Gga.16851.1.S1_at	Chicken Array	Gallus gallus	2008-03-17	Consensus sequence	GenBank	Gga.16851.1	gb:BU352445 /DB_XREF=gi:25860446 /DB_XREF=603526083F1 /CLONE=ChEST472f21 /TID=Gga.16851.1 /CNT=32 /FEA=mRNA /TIER=ConsEnd /STK=0 /UG=Gga.16851 /UG_TITLE=Finished cDNA, clone ChEST136j7 /REP_ORG=G. gallus	BU352445	Gga.16851	Gga.16851	May 2006 (WUSTL Gallus-gallus-2.1)	chr6:24114742-24128090 (+) // 98.87 //	meningioma expressed antigen 5 (hyaluronidase)	RCJMB04_20o15	---	full length	ENSGALG00000007697	423851	Q5F3D5	---	---	NP_001034394.1	NM_001039305	---	---	---	---	---	---	---	---	---	---	---	---	---	This probe set was annotated using the Matching Probes based pipeline to a Entrez Gene identifier using 2 transcripts. // false // Matching Probes // A	ENSGALT00000012472(11),NM_001039305(11)	ENSGALT00000012472 // Gallus gallus meningioma expressed antigen 5 (hyaluronidase) (MGEA5), mRNA. // ensembl_known // 11 // --- /// NM_001039305 // Gallus gallus meningioma expressed antigen 5 (hyaluronidase) (MGEA5), mRNA. // refseq // 11 // ---	---	5.73313	6.70482	5.72006	6.86588	5.41451	6.20014	6.10348	6.09452	5.74929
Gga.16884.1.S1_at	Chicken Array	Gallus gallus	2008-03-17	Consensus sequence	GenBank	Gga.16884.1	gb:CR390536.1 /DB_XREF=gi:46429181 /TID=Gga.16884.1 /CNT=9 /FEA=mRNA /TIER=ConsEnd /STK=0 /UG=Gga.16884 /UG_TITLE=Finished cDNA, clone ChEST664i10 /DEF=Gallus gallus finished cDNA, clone ChEST664i10. /REP_ORG=G. gallus	CR390536.1	Gga.16884	Gga.16884	May 2006 (WUSTL Gallus-gallus-2.1)	chr27:2550854-2552001 (+) // 92.73 //	Finished cDNA, clone ChEST664i10	---	---	---	---	---	---	---	---	---	---	---	---	---	---	---	---	---	---	---	---	---	---	---	This probe set was annotated using the Matching Probes based pipeline to a UniGene identifier using 1 transcripts. // false // Matching Probes // A	CR390536(11)	CR390536 // Gallus gallus finished cDNA, clone ChEST664i10. // gb // 11 // ---	---	4.43895	5.33904	3.70352	3.97522	3.30585	3.77318	3.2822	4.21837	3.13359
Gga.16909.1.S1_at	Chicken Array	Gallus gallus	2008-03-17	Consensus sequence	GenBank	Gga.16909.1	gb:BU482238 /DB_XREF=gi:25975815 /DB_XREF=603470621F1 /CLONE=ChEST346i6 /TID=Gga.16909.1 /CNT=13 /FEA=mRNA /TIER=ConsEnd /STK=0 /UG=Gga.16909 /UG_TITLE=Finished cDNA, clone ChEST921f6 /REP_ORG=G. gallus	BU482238	Gga.16909	Gga.7104	May 2006 (WUSTL Gallus-gallus-2.1)	chr3:27960163-27962418 (+) // 98.35 //	cysteine-rich PDZ-binding protein	RCJMB04_11o12	---	full length	ENSGALG00000010014	421412	Q5ZKB6	---	---	NP_001026225.1	NM_001031054	---	---	---	---	---	---	---	---	---	---	---	---	---	This probe set was annotated using the Genome Consensus/Exemplar Overlap based pipeline to a Entrez Gene identifier using 2 transcripts. // false // Genome Consensus/Exemplar Overlap // C	ENSGALT00000016264,NM_001031054	ENSGALT00000016264 // Gallus gallus cysteine-rich PDZ-binding protein (CRIPT), mRNA. // ensembl_known // 0 // chr3:27956253-27961670(+) /// NM_001031054 // Gallus gallus cysteine-rich PDZ-binding protein (CRIPT), mRNA. // refseq // 0 // chr3:27956253-27961670(+)	---	3.80554	4.69692	4.3194	4.85181	4.29052	5.78247	4.51732	5.23824	4.5178
Gga.17069.1.S1_s_at	Chicken Array	Gallus gallus	2008-03-17	Consensus sequence	GenBank	Gga.17069.1	gb:BU295590 /DB_XREF=gi:25745226 /DB_XREF=603738071F1 /CLONE=ChEST631m17 /TID=Gga.17069.1 /CNT=15 /FEA=mRNA /TIER=ConsEnd /STK=0 /UG=Gga.17069 /UG_TITLE=Finished cDNA, clone ChEST624p20 /REP_ORG=G. gallus	BU295590	Gga.17069	Gga.17069	May 2006 (WUSTL Gallus-gallus-2.1)	chr3:9730898-9742633 (-) // 99.13 //	SERTA domain containing 2	RCJMB04_18o17	---	full length	ENSGALG00000008817	421276	Q5ZJE5	---	---	NP_001026208.1	NM_001031037	---	---	---	---	---	---	---	---	---	---	---	---	---	This probe set was annotated using the Matching Probes based pipeline to a Entrez Gene identifier using 2 transcripts. // false // Matching Probes // A	ENSGALT00000014332(11),NM_001031037(11)	ENSGALT00000014332 // Gallus gallus SERTA domain containing 2 (SERTAD2), mRNA. // ensembl_known // 11 // --- /// NM_001031037 // Gallus gallus SERTA domain containing 2 (SERTAD2), mRNA. // refseq // 11 // ---	---	5.77468	6.51471	4.07609	5.12944	4.29756	5.12146	4.67209	5.68261	5.04448
Gga.17109.1.S1_at	Chicken Array	Gallus gallus	2008-03-17	Consensus sequence	GenBank	Gga.17109.1	gb:CR388823.1 /DB_XREF=gi:46427468 /TID=Gga.17109.1 /CNT=11 /FEA=mRNA /TIER=ConsEnd /STK=0 /UG=Gga.17109 /UG_TITLE=Finished cDNA, clone ChEST690b10 /DEF=Gallus gallus finished cDNA, clone ChEST690b10. /REP_ORG=G. gallus	CR388823.1	Gga.17109	Gga.35318	May 2006 (WUSTL Gallus-gallus-2.1)	chrZ:43617150-43618750 (-) // 98.88 //	Finished cDNA, clone ChEST690b10	---	---	---	---	---	---	---	---	---	---	---	---	---	---	---	---	---	---	---	---	---	---	---	This probe set was annotated using the Matching Probes based pipeline to a UniGene identifier using 1 transcripts. // false // Matching Probes // A	CR388823(11)	CR388823 // Gallus gallus finished cDNA, clone ChEST690b10. // gb // 11 // ---	---	9.26386	9.06913	8.29802	7.09845	8.62943	8.07168	8.52719	7.29178	9.24014
Gga.17304.1.S1_at	Chicken Array	Gallus gallus	2008-03-17	Consensus sequence	GenBank	Gga.17304.1	gb:CR389396.1 /DB_XREF=gi:46428041 /TID=Gga.17304.1 /CNT=10 /FEA=mRNA /TIER=ConsEnd /STK=0 /UG=Gga.17304 /UG_TITLE=Finished cDNA, clone ChEST983b4 /DEF=Gallus gallus finished cDNA, clone ChEST983b4. /REP_ORG=G. gallus	CR389396.1	Gga.17304	Gga.17304	May 2006 (WUSTL Gallus-gallus-2.1)	chr5:15286913-15287622 (+) // 95.22 //	Finished cDNA, clone ChEST983b4	---	---	---	---	---	---	---	---	---	---	---	---	---	---	---	---	---	---	---	---	---	---	---	This probe set was annotated using the Matching Probes based pipeline to a UniGene identifier using 1 transcripts. // false // Matching Probes // A	CR389396(11)	CR389396 // Gallus gallus finished cDNA, clone ChEST983b4. // gb // 11 // ---	---	7.01261	7.4752	6.30918	6.02338	6.67386	6.12774	7.01325	6.21649	8.22578
Gga.17305.1.S1_s_at	Chicken Array	Gallus gallus	2008-03-17	Consensus sequence	GenBank	Gga.17305.1	gb:BU353133 /DB_XREF=gi:25861134 /DB_XREF=603527075F1 /CLONE=ChEST475e20 /TID=Gga.17305.1 /CNT=5 /FEA=mRNA /TIER=ConsEnd /STK=0 /UG=Gga.17305 /UG_TITLE=Finished cDNA, clone ChEST1012p5 /REP_ORG=G. gallus	BU353133	Gga.17305	Gga.2939	May 2006 (WUSTL Gallus-gallus-2.1)	chr6:10887887-10888751 (+) // 94.21 //	sphingomyelin synthase 1	SGMS1	---	full length	---	378907	Q7T3T4	---	---	NP_989721.2	NM_204390	---	---	---	---	---	---	0006629 // lipid metabolic process // inferred from electronic annotation /// 0006665 // sphingolipid metabolic process // inferred from electronic annotation /// 0006686 // sphingomyelin biosynthetic process // inferred from sequence or structural similarity /// 0006915 // apoptosis // inferred from electronic annotation /// 0006954 // inflammatory response // inferred from sequence or structura…	0000139 // Golgi membrane // inferred from electronic annotation /// 0005794 // Golgi apparatus // inferred from electronic annotation /// 0016020 // membrane // inferred from electronic annotation /// 0016021 // integral to membrane // inferred from electronic annotation /// 0030173 // integral to Golgi membrane // inferred from sequence or structural similarity	0005515 // protein binding // inferred from sequence or structural similarity /// 0016301 // kinase activity // inferred from electronic annotation /// 0016740 // transferase activity // inferred from electronic annotation /// 0033188 // sphingomyelin synthase activity // inferred from sequence or structural similarity /// 0033188 // sphingomyelin synthase activity // inferred from electronic ann…	---	IPR001660 // Sterile alpha motif SAM // 3.6E-5	NP_989721.2 // span:135-157,180-202,215-237,280-297,304-326,330-347 // numtm:6	---	This probe set was annotated using the Matching Probes based pipeline to a Entrez Gene identifier using 1 transcripts. // false // Matching Probes // A	NM_204390(11)	NM_204390 // Gallus gallus sphingomyelin synthase 1 (SGMS1), mRNA. // refseq // 11 // ---	---	8.89663	8.7231	7.12061	7.12228	7.28449	6.35547	7.84079	6.12271	7.35449
Gga.17308.1.S1_s_at	Chicken Array	Gallus gallus	2008-03-17	Consensus sequence	GenBank	Gga.17308.1	gb:BU219724 /DB_XREF=gi:25404627 /DB_XREF=603756512F1 /CLONE=ChEST668g4 /TID=Gga.17308.1 /CNT=31 /FEA=mRNA /TIER=ConsEnd /STK=0 /UG=Gga.17308 /UG_TITLE=Finished cDNA, clone ChEST180m14 /REP_ORG=G. gallus	BU219724	Gga.17308	Gga.3112	May 2006 (WUSTL Gallus-gallus-2.1)	chr19:8651604-8657897 (-) // 95.05 //	similar to dynein light chain-2	LOC417663	---	---	---	417663	---	---	---	XP_415908.2	XM_415908	---	---	---	---	---	---	0007017 // microtubule-based process // inferred from electronic annotation	0005875 // microtubule associated complex // inferred from electronic annotation	0003777 // microtubule motor activity // inferred from electronic annotation	---	---	---	---	This probe set was annotated using the Matching Probes based pipeline to a Entrez Gene identifier using 1 transcripts. // false // Matching Probes // A	XM_415908(11)	XM_415908 // PREDICTED: Gallus gallus similar to dynein light chain-2 (LOC417663), mRNA. // refseq // 11 // ---	---	7.61971	7.26909	8.51649	7.53373	9.71305	8.69671	9.1832	8.88279	9.36553
Gga.17317.1.S1_s_at	Chicken Array	Gallus gallus	2008-03-17	Consensus sequence	GenBank	Gga.17317.1	gb:BU485272 /DB_XREF=gi:25978849 /DB_XREF=603469660F1 /CLONE=ChEST343h15 /TID=Gga.17317.1 /CNT=3 /FEA=mRNA /TIER=ConsEnd /STK=0 /UG=Gga.17317 /UG_TITLE=Finished cDNA, clone ChEST918i4 /REP_ORG=G. gallus	BU485272	Gga.17317	Gga.14690	May 2006 (WUSTL Gallus-gallus-2.1)	chrZ:41094904-41101596 (+) // 94.14 //	Transient receptor potential cation channel, subfamily V, member 6	TRPV6	---	---	---	418307	---	---	---	XP_416530.2	XM_416530	---	---	---	---	---	---	0006811 // ion transport // inferred from electronic annotation	0016021 // integral to membrane // inferred from electronic annotation	0005216 // ion channel activity // inferred from electronic annotation	---	---	---	---	This probe set was annotated using the Matching Probes based pipeline to a UniGene identifier using 1 transcripts. // false // Matching Probes // A	CR387167(11)	CR387167 // Gallus gallus finished cDNA, clone ChEST275j6. // gb // 11 // ---	CR390277 // gb // 8 // Cross Hyb Matching Probes	8.21284	7.99877	7.84274	7.22142	8.00123	6.93239	7.79615	6.4944	7.48733
Gga.17406.1.S1_at	Chicken Array	Gallus gallus	2008-03-17	Consensus sequence	GenBank	Gga.17406.1	gb:BU245464 /DB_XREF=gi:25492831 /DB_XREF=603782332F1 /CLONE=ChEST732p7 /TID=Gga.17406.1 /CNT=4 /FEA=mRNA /TIER=ConsEnd /STK=0 /UG=Gga.17406 /UG_TITLE=Finished cDNA, clone ChEST218i3 /REP_ORG=G. gallus	BU245464	Gga.17406	Gga.17406	May 2006 (WUSTL Gallus-gallus-2.1)	chr8:14792004-14793634 (+) // 90.36 //	Finished cDNA, clone ChEST218i3	---	---	---	---	---	---	---	---	---	---	---	---	---	---	---	---	---	---	---	---	---	---	---	This probe set was annotated using the Genome Consensus/Exemplar Overlap based pipeline to a UniGene identifier using 1 transcripts. // false // Genome Consensus/Exemplar Overlap // C	CR391732	CR391732 // Gallus gallus finished cDNA, clone ChEST218i3. // gb // 0 // chr8:14792004-14792877(+)	---	4.64816	3.4066	3.98407	3.14319	3.53032	3.32729	4.03568	3.13978	4.98941
Gga.1748.1.S1_at	Chicken Array	Gallus gallus	2008-03-17	Consensus sequence	GenBank	Gga.1748.1	gb:CR386788.1 /DB_XREF=gi:46239547 /TID=Gga.1748.1 /CNT=31 /FEA=mRNA /TIER=ConsEnd /STK=5 /UG=Gga.1748 /UG_TITLE=Finished cDNA, clone ChEST507j1 /DEF=Gallus gallus finished cDNA, clone ChEST1009m12. /REP_ORG=G. gallus	CR386788.1	Gga.1748	Gga.34322	May 2006 (WUSTL Gallus-gallus-2.1)	chr5:16833205-16868680 (-) // 94.33 // /// chr5:16830073-16830923 (-) // 44.62 //	Hypothetical protein LOC776741	LOC776741	---	---	---	776741	---	---	---	XP_001236245.1	XM_001236244	---	---	---	---	---	---	---	---	---	---	---	---	---	This probe set was annotated using the Matching Probes based pipeline to a UniGene identifier using 1 transcripts. // false // Matching Probes // A	CR386788(11)	CR386788 // Gallus gallus finished cDNA, clone ChEST1009m12. // gb // 11 // ---	---	11.0832	11.1039	9.62976	9.7107	9.57009	8.4368	10.1347	7.89787	9.39406
Gga.17501.1.S1_at	Chicken Array	Gallus gallus	2008-03-17	Consensus sequence	GenBank	Gga.17501.1	gb:BU365865 /DB_XREF=gi:25873866 /DB_XREF=603585122F1 /CLONE=ChEST540k5 /TID=Gga.17501.1 /CNT=11 /FEA=mRNA /TIER=ConsEnd /STK=0 /UG=Gga.17501 /UG_TITLE=Finished cDNA, clone ChEST942h7 /REP_ORG=G. gallus	BU365865	Gga.17501	Gga.35772	May 2006 (WUSTL Gallus-gallus-2.1)	chr3:35136554-35138033 (-) // 97.94 //	Finished cDNA, clone ChEST942h7	---	---	---	---	---	---	---	---	---	---	---	---	---	---	---	---	---	---	---	---	---	---	---	This probe set was annotated using the Matching Probes based pipeline to a UniGene identifier using 1 transcripts. // false // Matching Probes // A	CR390363(11)	CR390363 // Gallus gallus finished cDNA, clone ChEST942h7. // gb // 11 // ---	---	5.61671	4.63999	5.93506	5.15818	6.0188	5.56563	6.04598	5.47704	6.67667
Gga.17588.1.S1_at	Chicken Array	Gallus gallus	2008-03-17	Consensus sequence	GenBank	Gga.17588.1	gb:BU200148 /DB_XREF=gi:25363494 /DB_XREF=603949868F1 /CLONE=ChEST908g18 /TID=Gga.17588.1 /CNT=7 /FEA=mRNA /TIER=ConsEnd /STK=1 /UG=Gga.17588 /UG_TITLE=Finished cDNA, clone ChEST866l20 /REP_ORG=G. gallus	BU200148	Gga.17588	Gga.17588	May 2006 (WUSTL Gallus-gallus-2.1)	chrZ:18865318-18870752 (-) // 65.02 //	DIM1 dimethyladenosine transferase 1-like (S. cerevisiae)	DIMT1L	---	---	---	427157	---	---	---	XP_424746.2	XM_424746	---	---	---	---	---	---	---	---	---	---	---	---	---	This probe set was annotated using the Matching Probes based pipeline to a UniGene identifier using 1 transcripts. // false // Matching Probes // A	CR389591(11)	CR389591 // Gallus gallus finished cDNA, clone ChEST866l20. // gb // 11 // ---	---	7.24845	6.95888	7.67128	6.82237	7.42302	6.99466	7.48411	6.86043	7.65546
Gga.17592.1.S1_at	Chicken Array	Gallus gallus	2008-03-17	Consensus sequence	GenBank	Gga.17592.1	gb:BU298506 /DB_XREF=gi:25748142 /DB_XREF=603612849F1 /CLONE=ChEST605a14 /TID=Gga.17592.1 /CNT=38 /FEA=mRNA /TIER=ConsEnd /STK=0 /UG=Gga.17592 /UG_TITLE=Finished cDNA, clone ChEST439i24 /REP_ORG=G. gallus	BU298506	---	---	May 2006 (WUSTL Gallus-gallus-2.1)	chr21:3676357-3702555 (+) // 99.41 //	---	---	---	---	ENSGALG00000002726	---	---	---	---	---	---	---	---	---	---	---	---	0007018 // microtubule-based movement // inferred from electronic annotation	0005875 // microtubule associated complex // inferred from electronic annotation	0003777 // microtubule motor activity // inferred from electronic annotation /// 0005524 // ATP binding // inferred from electronic annotation	---	---	---	---	This probe set was annotated using the Matching Probes based pipeline to a ENSEMBL Transcript identifier using 1 transcripts. // false // Matching Probes // A	ENSGALT00000004300(11)	ENSGALT00000004300 // cdna:novel chromosome:WASHUC2:21:3628285:3702555:1 gene:ENSGALG00000002726 // ensembl_novel // 11 // ---	---	8.26981	8.75633	7.74728	8.64554	7.92244	8.4872	7.96913	8.49519	7.65424
Gga.17617.1.S1_at	Chicken Array	Gallus gallus	2008-03-17	Consensus sequence	GenBank	Gga.17617.1	gb:BU270935 /DB_XREF=gi:25541885 /DB_XREF=603819077F1 /CLONE=ChEST817j20 /TID=Gga.17617.1 /CNT=22 /FEA=mRNA /TIER=ConsEnd /STK=0 /UG=Gga.17617 /UG_TITLE=Finished cDNA, clone ChEST617i22 /REP_ORG=G. gallus	BU270935	Gga.17617	Gga.36847	May 2006 (WUSTL Gallus-gallus-2.1)	chr8:16992535-16994486 (+) // 99.64 //	Finished cDNA, clone ChEST617i22	---	---	---	---	---	---	---	---	---	---	---	---	---	---	---	---	---	---	---	---	---	---	---	This probe set was annotated using the Genome Target Overlap based pipeline to a UniGene identifier using 1 transcripts. // false // Genome Target Overlap // B	CR390651	CR390651 // Gallus gallus finished cDNA, clone ChEST617i22. // gb // 0 // chr8:16993410-16994332(+)	---	5.35082	5.67124	4.23659	3.82791	3.63855	3.56798	4.93323	3.65633	5.08475
Gga.17674.1.S1_at	Chicken Array	Gallus gallus	2008-03-17	Consensus sequence	GenBank	Gga.17674.1	gb:BU257763 /DB_XREF=gi:25518801 /DB_XREF=603743207F1 /CLONE=ChEST644m1 /TID=Gga.17674.1 /CNT=17 /FEA=mRNA /TIER=ConsEnd /STK=0 /UG=Gga.17674 /UG_TITLE=Finished cDNA, clone ChEST457b3 /REP_ORG=G. gallus	BU257763	Gga.17674	Gga.6017	May 2006 (WUSTL Gallus-gallus-2.1)	chr2:51763214-51765032 (+) // 99.67 //	biliverdin reductase A	BLVRA	---	---	---	420776	---	---	---	XP_418872.2	XM_418872	---	---	---	---	---	---	0008152 // metabolic process // inferred from electronic annotation	---	0003824 // catalytic activity // inferred from electronic annotation /// 0005488 // binding // inferred from electronic annotation	---	---	---	---	This probe set was annotated using the Matching Probes based pipeline to a Entrez Gene identifier using 1 transcripts. // false // Matching Probes // A	XM_418872(11)	XM_418872 // PREDICTED: Gallus gallus biliverdin reductase A (BLVRA), mRNA. // refseq // 11 // ---	---	5.7077	4.81885	4.11682	3.71035	3.51791	3.1587	4.45467	3.27541	3.74011
Gga.17676.1.S1_at	Chicken Array	Gallus gallus	2008-03-17	Consensus sequence	GenBank	Gga.17676.1	gb:BU308314 /DB_XREF=gi:25816315 /DB_XREF=603539634F1 /CLONE=ChEST506d9 /TID=Gga.17676.1 /CNT=15 /FEA=mRNA /TIER=ConsEnd /STK=0 /UG=Gga.17676 /UG_TITLE=Finished cDNA, clone ChEST626f14 /REP_ORG=G. gallus	BU308314	Gga.17676	Gga.17676	May 2006 (WUSTL Gallus-gallus-2.1)	chr14:10348365-10372173 (-) // 94.95 //	similar to CDNA sequence BC024814	RCJMB04_9b2	---	full length	ENSGALG00000000305	425865	Q5F3R3	---	---	NP_001026521.1	NM_001031350	---	---	---	---	---	---	---	---	---	---	---	---	---	This probe set was annotated using the Genome Target Overlap based pipeline to a Entrez Gene identifier using 2 transcripts. // false // Genome Target Overlap // B	ENSGALT00000011879,NM_001031350	CR390779 // Gallus gallus finished cDNA, clone ChEST626f14. // gb // 0 // chr14:10348545-10365979(-) /// ENSGALT00000000404 // cdna:novel chromosome:WASHUC2:14:10349313:10377130:-1 gene:ENSGALG00000000305 // ensembl_novel // 0 // chr14:10349312-10377130(-) /// ENSGALT00000011879 // Gallus gallus similar to CDNA sequence BC024814 (LOC425865), mRNA. // ensembl_known // 0 // chr14:10370851-10376240(…	GENSCAN00000007474 // ensembl_prediction // 1 // Negative Strand Matching Probes	4.60049	5.31889	4.31269	5.47345	4.84556	6.03987	4.62988	6.21998	5.09903
Gga.17826.1.S1_at	Chicken Array	Gallus gallus	2008-03-17	Consensus sequence	GenBank	Gga.17826.1	gb:BU338531 /DB_XREF=gi:25846532 /DB_XREF=603513462F1 /CLONE=ChEST449k16 /TID=Gga.17826.1 /CNT=6 /FEA=mRNA /TIER=ConsEnd /STK=0 /UG=Gga.17826 /UG_TITLE=Finished cDNA, clone ChEST513o23 /REP_ORG=G. gallus	BU338531	Gga.17826	Gga.17826	May 2006 (WUSTL Gallus-gallus-2.1)	chrZ:12597277-12598145 (-) // 83.97 //	3-oxoacid CoA transferase 1	OXCT1	---	full length	---	427190	Q5F365 /// Q5F3M8 /// Q5ZHL9	EC:2.8.3.5	---	NP_001006578.2	NM_001006578	---	---	---	---	---	---	0008152 // metabolic process // inferred from electronic annotation	---	0008410 // CoA-transferase activity // inferred from electronic annotation	---	---	---	---	This probe set was annotated using the Matching Probes based pipeline to a Entrez Gene identifier using 1 transcripts. // false // Matching Probes // A	NM_001006578(11)	NM_001006578 // Gallus gallus 3-oxoacid CoA transferase 1 (OXCT1), mRNA. // refseq // 11 // ---	---	5.63248	5.83145	4.67834	5.88135	4.83688	6.65186	4.36315	6.32948	5.19279
Gga.17952.1.S1_at	Chicken Array	Gallus gallus	2008-03-17	Consensus sequence	GenBank	Gga.17952.1	gb:BU468805 /DB_XREF=gi:25962382 /DB_XREF=603373020F1 /CLONE=ChEST282h5 /TID=Gga.17952.1 /CNT=2 /FEA=mRNA /TIER=ConsEnd /STK=0 /UG=Gga.17952 /UG_TITLE=Finished cDNA, clone ChEST282h5 /REP_ORG=G. gallus	BU468805	Gga.17952	Gga.38567	May 2006 (WUSTL Gallus-gallus-2.1)	chr15:3355958-3356586 (+) // 93.25 //	Finished cDNA, clone ChEST282h5	---	---	---	---	---	---	---	---	---	---	---	---	---	---	---	---	---	---	---	---	---	---	---	This probe set was annotated using the Matching Probes based pipeline to a UniGene identifier using 1 transcripts. // false // Matching Probes // A	CR389159(11)	CR389159 // Gallus gallus finished cDNA, clone ChEST282h5. // gb // 11 // ---	---	4.29567	5.20244	5.91775	4.57123	5.31191	4.90639	5.98612	5.00176	6.58841
Gga.18028.1.S1_at	Chicken Array	Gallus gallus	2008-03-17	Consensus sequence	GenBank	Gga.18028.1	gb:CR389414.1 /DB_XREF=gi:46428059 /TID=Gga.18028.1 /CNT=4 /FEA=mRNA /TIER=ConsEnd /STK=0 /UG=Gga.18028 /UG_TITLE=Finished cDNA, clone ChEST188o10 /DEF=Gallus gallus finished cDNA, clone ChEST188o10. /REP_ORG=G. gallus	CR389414.1	Gga.18028	Gga.18028	May 2006 (WUSTL Gallus-gallus-2.1)	chr2:57065357-57066195 (+) // 53.35 //	Finished cDNA, clone ChEST188o10	---	---	---	---	---	---	---	---	---	---	---	---	---	---	---	---	---	---	---	---	---	---	---	This probe set was annotated using the Matching Probes based pipeline to a UniGene identifier using 1 transcripts. // false // Matching Probes // A	CR389414(11)	CR389414 // Gallus gallus finished cDNA, clone ChEST188o10. // gb // 11 // ---	---	7.41858	6.6817	6.6023	5.60924	6.4615	5.69278	6.55609	6.15217	6.55824
Gga.18062.1.S1_at	Chicken Array	Gallus gallus	2008-03-17	Consensus sequence	GenBank	Gga.18062.1	gb:CR389517.1 /DB_XREF=gi:46428162 /TID=Gga.18062.1 /CNT=2 /FEA=mRNA /TIER=ConsEnd /STK=0 /UG=Gga.18062 /UG_TITLE=Finished cDNA, clone ChEST983o22 /DEF=Gallus gallus finished cDNA, clone ChEST983o22. /REP_ORG=G. gallus	CR389517.1	Gga.18062	Gga.18062	May 2006 (WUSTL Gallus-gallus-2.1)	chr3:90101653-90101840 (+) // 97.91 //	Finished cDNA, clone ChEST983o22	---	---	---	---	---	---	---	---	---	---	---	---	---	---	---	---	---	---	---	---	---	---	---	This probe set was annotated using the Matching Probes based pipeline to a UniGene identifier using 1 transcripts. // false // Matching Probes // A	CR389517(11)	CR389517 // Gallus gallus finished cDNA, clone ChEST983o22. // gb // 11 // ---	---	4.8503	5.22049	4.74339	4.96221	4.25983	5.57993	5.04574	5.82029	4.49993
Gga.1819.1.S1_at	Chicken Array	Gallus gallus	2008-03-17	Consensus sequence	GenBank	Gga.1819.1	gb:NM_204114.1 /DB_XREF=gi:45383881 /GEN=DIO2 /TID=Gga.1819.1 /CNT=16 /FEA=FLmRNA /TIER=FL /STK=2 /LL=373903 /UG=Gga.1819 /DEF=Gallus gallus deiodinase, iodothyronine, type II (DIO2), mRNA. /PROD=deiodinase, iodothyronine, type II /FL=gb:NM_204114.1 gb:AF125575.1 /REP_ORG=G. gallus	NM_204114.1	Gga.1819	Gga.1819	May 2006 (WUSTL Gallus-gallus-2.1)	chr5:42976998-42994457 (-) // 95.29 //	deiodinase, iodothyronine, type II	DIO2	---	full length	ENSGALG00000010520	373903	Q8JI06 /// Q9IAX2	---	---	NP_989445.2	NM_204114	---	---	---	---	---	---	0006590 // thyroid hormone generation // inferred from direct assay /// 0042446 // hormone biosynthetic process // inferred from electronic annotation	0016020 // membrane // inferred from electronic annotation /// 0016021 // integral to membrane // non-traceable author statement /// 0016021 // integral to membrane // inferred from electronic annotation	0004800 // thyroxine 5'-deiodinase activity // inferred from direct assay /// 0004800 // thyroxine 5'-deiodinase activity // inferred from electronic annotation /// 0008430 // selenium binding // non-traceable author statement /// 0008430 // selenium binding // inferred from electronic annotation /// 0016491 // oxidoreductase activity // inferred from electronic annotation	---	IPR000643 // Iodothyronine deiodinase // 8.6E-16	ENSGALP00000017110 // span:10-32 // numtm:1	---	This probe set was annotated using the Matching Probes based pipeline to a Entrez Gene identifier using 2 transcripts. // false // Matching Probes // A	ENSGALT00000017129(9),NM_204114(9)	ENSGALT00000017129 // Gallus gallus deiodinase, iodothyronine, type II (DIO2), mRNA. // ensembl_known // 9 // --- /// NM_204114 // Gallus gallus deiodinase, iodothyronine, type II (DIO2), mRNA. // refseq // 9 // ---	---	4.14234	4.53288	6.76278	6.11605	6.50905	5.72296	6.32889	5.37595	6.48787
Gga.18222.1.S1_at	Chicken Array	Gallus gallus	2008-03-17	Consensus sequence	GenBank	Gga.18222.1	gb:BU202868 /DB_XREF=gi:25366855 /DB_XREF=604155510F1 /CLONE=ChEST1003c3 /TID=Gga.18222.1 /CNT=2 /FEA=mRNA /TIER=ConsEnd /STK=0 /UG=Gga.18222 /UG_TITLE=Finished cDNA, clone ChEST1003c3 /REP_ORG=G. gallus	BU202868	Gga.18222	Gga.18222	May 2006 (WUSTL Gallus-gallus-2.1)	chr2:57294801-57295903 (+) // 88.74 //	Finished cDNA, clone ChEST1003c3	---	---	---	---	---	---	---	---	---	---	---	---	---	---	---	---	---	---	---	---	---	---	---	This probe set was annotated using the Matching Probes based pipeline to a UniGene identifier using 1 transcripts. // false // Matching Probes // A	CR389991(11)	CR389991 // Gallus gallus finished cDNA, clone ChEST1003c3. // gb // 11 // ---	---	5.7443	4.41179	4.95097	3.88008	4.88609	4.30288	5.05372	4.12131	5.24772
Gga.183.1.S1_at	Chicken Array	Gallus gallus	2008-03-17	Consensus sequence	GenBank	Gga.183.1	gb:NM_204204.1 /DB_XREF=gi:45383713 /GEN=UGT8 /TID=Gga.183.1 /CNT=10 /FEA=FLmRNA /TIER=FL /STK=2 /LL=374033 /UG=Gga.183 /DEF=Gallus gallus UDP glycosyltransferase 8 (UDP-galactose ceramide galactosyltransferase) (UGT8), mRNA. /PROD=UDP glycosyltransferase 8 (UDP-galactoseceramide galactosyltransferase) /FL=gb:NM_204204.1 gb:AF129809.1 /REP_ORG=G. gallus	NM_204204.1	Gga.183	Gga.183	May 2006 (WUSTL Gallus-gallus-2.1)	chr4:57811577-57837114 (-) // 90.88 //	UDP glycosyltransferase 8 (UDP-galactose ceramide galactosyltransferase)	UGT8	---	full length	ENSGALG00000012018	374033	Q98TB5	---	---	NP_989535.1	NM_204204	---	---	---	---	---	---	0008152 // metabolic process // inferred from electronic annotation	---	0016740 // transferase activity // inferred from electronic annotation /// 0016757 // transferase activity, transferring glycosyl groups // inferred from electronic annotation /// 0016758 // transferase activity, transferring hexosyl groups // inferred from electronic annotation /// 0047263 // N-acylsphingosine galactosyltransferase activity // inferred from electronic annotation	---	---	NP_989535.1 // span:7-29,470-492 // numtm:2 /// ENSGALP00000019585 // span:7-29,470-492 // numtm:2	---	This probe set was annotated using the Matching Probes based pipeline to a Entrez Gene identifier using 2 transcripts. // false // Matching Probes // A	ENSGALT00000019611(11),NM_204204(11)	ENSGALT00000019611 // Gallus gallus UDP glycosyltransferase 8 (UDP-galactose ceramide galactosyltransferase) (UGT8), mRNA. // ensembl_known // 11 // --- /// NM_204204 // Gallus gallus UDP glycosyltransferase 8 (UDP-galactose ceramide galactosyltransferase) (UGT8), mRNA. // refseq // 11 // ---	GENSCAN00000037036 // ensembl_prediction // 7 // Cross Hyb Matching Probes	8.55897	8.48564	6.63518	6.04595	6.63971	5.8212	6.34746	4.85987	6.16601
Gga.18533.1.S1_s_at	Chicken Array	Gallus gallus	2008-03-17	Consensus sequence	GenBank	Gga.18533.1	gb:CR390847.1 /DB_XREF=gi:46429492 /TID=Gga.18533.1 /CNT=4 /FEA=mRNA /TIER=ConsEnd /STK=0 /UG=Gga.18533 /UG_TITLE=Finished cDNA, clone ChEST966p1 /DEF=Gallus gallus finished cDNA, clone ChEST966p1. /REP_ORG=G. gallus	CR390847.1	Gga.18533	Gga.12884	May 2006 (WUSTL Gallus-gallus-2.1)	chr7:23446318-23447361 (+) // 97.14 //	phospholipase A2 receptor 1, 180kDa	PLA2R1	---	full length	ENSGALG00000011149	404304	---	---	---	NP_996866.1	NM_206983	---	---	---	---	---	---	---	---	0005529 // sugar binding // inferred from electronic annotation	---	IPR000538 // Link // 2.6E-5 /// IPR000538 // Link // 2.6E-5	NP_996866.1 // span:1395-1417 // numtm:1 /// ENSGALP00000032471 // span:1395-1417 // numtm:1	---	This probe set was annotated using the Matching Probes based pipeline to a Entrez Gene identifier using 2 transcripts. // false // Matching Probes // A	ENSGALT00000033111(11),NM_206983(11)	CR390847 // Gallus gallus finished cDNA, clone ChEST966p1. // gb // 11 // --- /// ENSGALT00000018182 // cdna:novel chromosome:WASHUC2:7:23420310:23447776:1 gene:ENSGALG00000011149 // ensembl_novel // 11 // --- /// ENSGALT00000033111 // Gallus gallus phospholipase A2 receptor 1, 180kDa (PLA2R1), mRNA. // ensembl_known // 11 // --- /// GENSCAN00000005472 // cdna:Genscan chromosome:WASHUC2:7:2341657…	---	7.46023	6.69331	7.16702	6.08372	5.94024	5.48885	6.10669	5.23898	5.18525
Gga.18649.1.S1_at	Chicken Array	Gallus gallus	2008-03-17	Consensus sequence	GenBank	Gga.18649.1	gb:CR391158.1 /DB_XREF=gi:46429803 /TID=Gga.18649.1 /CNT=1 /FEA=mRNA /TIER=ConsEnd /STK=0 /UG=Gga.18649 /UG_TITLE=Finished cDNA, clone ChEST697d10 /DEF=Gallus gallus finished cDNA, clone ChEST697d10. /REP_ORG=G. gallus	CR391158.1	Gga.18649	Gga.18649	May 2006 (WUSTL Gallus-gallus-2.1)	chr14:1993825-1994486 (+) // 99.4 //	Finished cDNA, clone ChEST697d10	---	---	---	---	---	---	---	---	---	---	---	---	---	---	---	---	---	---	---	---	---	---	---	This probe set was annotated using the Matching Probes based pipeline to a UniGene identifier using 1 transcripts. // false // Matching Probes // A	CR391158(11)	CR391158 // Gallus gallus finished cDNA, clone ChEST697d10. // gb // 11 // ---	---	7.41843	8.46239	7.82835	7.92929	7.57806	8.1928	7.6769	8.21168	7.52625
Gga.18737.1.S1_at	Chicken Array	Gallus gallus	2008-03-17	Consensus sequence	GenBank	Gga.18737.1	gb:BU221594 /DB_XREF=gi:25409650 /DB_XREF=603757649F1 /CLONE=ChEST671a13 /TID=Gga.18737.1 /CNT=3 /FEA=mRNA /TIER=ConsEnd /STK=0 /UG=Gga.18737 /UG_TITLE=Finished cDNA, clone ChEST260a15 /REP_ORG=G. gallus	BU221594	Gga.18737	Gga.18737	May 2006 (WUSTL Gallus-gallus-2.1)	chr3:17876584-17877292 (-) // 70.54 //	Finished cDNA, clone ChEST260a15	---	---	---	---	---	---	---	---	---	---	---	---	---	---	---	---	---	---	---	---	---	---	---	This probe set was annotated using the Matching Probes based pipeline to a UniGene identifier using 1 transcripts. // false // Matching Probes // A	CR391336(11)	CR391336 // Gallus gallus finished cDNA, clone ChEST260a15. // gb // 11 // ---	---	5.19253	3.27378	4.64636	4.34495	4.99218	3.59952	4.92388	2.82051	4.82
Gga.18875.1.S1_s_at	Chicken Array	Gallus gallus	2008-03-17	Consensus sequence	GenBank	Gga.18875.1	gb:CR391754.1 /DB_XREF=gi:46430407 /TID=Gga.18875.1 /CNT=2 /FEA=mRNA /TIER=ConsEnd /STK=0 /UG=Gga.18875 /UG_TITLE=Finished cDNA, clone ChEST1030o4 /DEF=Gallus gallus finished cDNA, clone ChEST1030o4. /REP_ORG=G. gallus	CR391754.1	Gga.18875	Gga.18875	May 2006 (WUSTL Gallus-gallus-2.1)	chr5:8522471-8531622 (-) // 95.42 //	Finished cDNA, clone ChEST1030o4	---	---	---	---	---	---	---	---	---	---	---	---	---	---	---	---	---	---	---	---	---	---	---	This probe set was annotated using the Matching Probes based pipeline to a UniGene identifier using 1 transcripts. // false // Matching Probes // A	CR391754(11)	CR391754 // Gallus gallus finished cDNA, clone ChEST1030o4. // gb // 11 // ---	NM_001001463 // refseq // 6 // Cross Hyb Matching Probes /// ENSGALT00000032732 // ensembl_known // 6 // Cross Hyb Matching Probes /// ENSGALT00000008634 // ensembl_known // 6 // Cross Hyb Matching Probes	5.03627	4.85119	5.4604	4.6936	5.44444	5.09779	5.46247	4.50584	5.87762
Gga.18975.1.S1_at	Chicken Array	Gallus gallus	2008-03-17	Consensus sequence	GenBank	Gga.18975.1	gb:BU331626 /DB_XREF=gi:25839627 /DB_XREF=603498920F1 /CLONE=ChEST413g5 /TID=Gga.18975.1 /CNT=14 /FEA=mRNA /TIER=ConsEnd /STK=0 /UG=Gga.18975 /UG_TITLE=Finished cDNA, clone ChEST262e23 /REP_ORG=G. gallus	BU331626	Gga.18975	Gga.18975	May 2006 (WUSTL Gallus-gallus-2.1)	chr18:4065918-4077950 (-) // 91.58 //	SEC14-like 1 (S. cerevisiae)	SEC14L1	---	---	ENSGALG00000001684	417350	---	---	---	XP_415614.1	XM_415614	---	---	---	---	---	---	0006810 // transport // inferred from electronic annotation	0005622 // intracellular // inferred from electronic annotation	0005215 // transporter activity // inferred from electronic annotation	---	---	---	---	This probe set was annotated using the Matching Probes based pipeline to a Entrez Gene identifier using 1 transcripts. // false // Matching Probes // A	XM_415614(11)	ENSGALT00000002576 // cdna:novel chromosome:WASHUC2:18:4065723:4101275:-1 gene:ENSGALG00000001684 // ensembl_novel // 11 // --- /// XM_415614 // PREDICTED: Gallus gallus SEC14-like 1 (S. cerevisiae) (SEC14L1), mRNA. // refseq // 11 // ---	---	5.56951	6.01773	5.00449	5.71761	5.39062	5.8186	4.94056	5.90523	4.90705
Gga.19136.3.S1_at	Chicken Array	Gallus gallus	2008-03-17	Consensus sequence	GenBank	Gga.19136.3	gb:BU410943 /DB_XREF=gi:25903614 /DB_XREF=603151934F1 /CLONE=ChEST160c9 /TID=Gga.19136.3 /CNT=2 /FEA=mRNA /TIER=ConsEnd /STK=0 /UG=Gga.19136 /UG_TITLE=Finished cDNA, clone ChEST162d6 /REP_ORG=G. gallus	BU410943	Gga.19136	Gga.38804	May 2006 (WUSTL Gallus-gallus-2.1)	chr2:91059398-91071781 (+) // 97.38 //	similar to RIKEN cDNA 2310039E09	LOC420986	---	---	---	420986	---	---	---	XP_419073.2	XM_419073	---	---	---	---	---	---	---	---	---	---	---	GENSCAN00000005360 // span:213-235,431-453 // numtm:2	---	This probe set was annotated using the Genome Target Overlap based pipeline to a Entrez Gene identifier using 1 transcripts. // false // Genome Target Overlap // B	XM_419073	GENSCAN00000005360 // cdna:Genscan chromosome:WASHUC2:2:91033882:91071922:1 // ensembl_prediction // 0 // chr2:91033881-91071922(+) /// XM_419073 // PREDICTED: Gallus gallus similar to RIKEN cDNA 2310039E09 (LOC420986), mRNA. // refseq // 0 // chr2:91059014-91071624(+)	---	8.91221	8.68996	8.44785	8.15172	8.98715	7.85195	8.17519	7.15885	8.52674
Gga.1923.1.S1_a_at	Chicken Array	Gallus gallus	2008-03-17	Consensus sequence	GenBank	Gga.1923.1	gb:BX932855.2 /DB_XREF=gi:46017600 /TID=Gga.1923.1 /CNT=13 /FEA=mRNA /TIER=ConsEnd /STK=0 /UG=Gga.1923 /UG_TITLE=Finished cDNA, clone ChEST663m1 /DEF=Gallus gallus finished cDNA, clone ChEST270l20. /REP_ORG=G. gallus	BX932855.2	Gga.1923	Gga.1923	May 2006 (WUSTL Gallus-gallus-2.1)	chr1:108895821-108916236 (-) // 90.89 //	crystallin, zeta (quinone reductase)-like 1	CRYZL1	---	---	ENSGALG00000015992	418505	---	---	---	XP_416714.2	XM_416714	---	---	---	---	---	---	0008152 // metabolic process // inferred from electronic annotation	---	0005488 // binding // inferred from electronic annotation /// 0008270 // zinc ion binding // inferred from electronic annotation /// 0016491 // oxidoreductase activity // inferred from electronic annotation	---	IPR013154 // Alcohol dehydrogenase GroES-like // 1.0E-4 /// IPR013154 // Alcohol dehydrogenase GroES-like // 1.0E-4	---	---	This probe set was annotated using the Matching Probes based pipeline to a Entrez Gene identifier using 2 transcripts. // false // Matching Probes // A	BX932855(11),XM_416714(11)	BX932855 // Gallus gallus finished cDNA, clone ChEST270l20. // gb // 11 // --- /// ENSGALT00000025769 // cdna:novel chromosome:WASHUC2:1:108895828:108916664:-1 gene:ENSGALG00000015992 // ensembl_novel // 11 // --- /// XM_416714 // PREDICTED: Gallus gallus crystallin, zeta (quinone reductase)-like 1 (CRYZL1), mRNA. // refseq // 11 // ---	---	5.72048	6.5781	5.50523	6.36378	5.80184	6.71364	5.77402	6.52225	5.74512
Gga.1931.1.S1_at	Chicken Array	Gallus gallus	2008-03-17	Consensus sequence	GenBank	Gga.1931.1	gb:CR354117.1 /DB_XREF=gi:45426146 /TID=Gga.1931.1 /CNT=19 /FEA=mRNA /TIER=ConsEnd /STK=0 /UG=Gga.1931 /UG_TITLE=Finished cDNA, clone ChEST386m23 /DEF=Gallus gallus finished cDNA, clone ChEST386m23. /REP_ORG=G. gallus	CR354117.1	Gga.1931	Gga.34514	May 2006 (WUSTL Gallus-gallus-2.1)	chr1:3408405-3410283 (+) // 95.09 //	6-phosphofructo-2-kinase/fructose-2,6-biphosphatase 3	PFKFB3	---	---	---	418247	---	---	---	XP_416472.2	XM_416472	---	---	---	---	---	---	---	---	---	---	---	---	---	This probe set was annotated using the Matching Probes based pipeline to a Entrez Gene identifier using 1 transcripts. // false // Matching Probes // A	XM_416472(10)	XM_416472 // PREDICTED: Gallus gallus similar to 6-phosphofructo-2-kinase/fructose-2,6-biphosphatase 3 (LOC418247), mRNA. // refseq // 10 // ---	---	5.60086	5.3366	5.86709	6.30657	7.83676	6.06479	7.05457	5.69388	8.34917
Gga.19409.1.S1_at	Chicken Array	Gallus gallus	2008-03-17	Consensus sequence	GenBank	Gga.19409.1	gb:BU312654 /DB_XREF=gi:25820655 /DB_XREF=603541990F1 /CLONE=ChEST512d24 /TID=Gga.19409.1 /CNT=15 /FEA=mRNA /TIER=ConsEnd /STK=0 /UG=Gga.19409 /UG_TITLE=Finished cDNA, clone ChEST613g15 /REP_ORG=G. gallus	BU312654	Gga.19409	Gga.31846	May 2006 (WUSTL Gallus-gallus-2.1)	chr1:143165450-143307828 (+) // 93.03 //	collagen, type IV, alpha 2	COL4A2	---	---	---	418752	---	---	---	XP_416952.2	XM_416952	---	---	---	---	---	---	---	0005581 // collagen // inferred from electronic annotation	0005201 // extracellular matrix structural constituent // inferred from electronic annotation	---	---	---	---	This probe set was annotated using the Genome Target Overlap based pipeline to a Entrez Gene identifier using 1 transcripts. // false // Genome Target Overlap // B	XM_416952	XM_416952 // PREDICTED: Gallus gallus similar to Collagen alpha-2(IV) chain (LOC418752), mRNA. // refseq // 0 // chr1:143165600-143307965(+)	---	6.86078	6.29497	7.5839	6.43858	7.25875	7.84902	8.15008	7.10887	7.373
Gga.19447.1.S1_at	Chicken Array	Gallus gallus	2008-03-17	Consensus sequence	GenBank	Gga.19447.1	gb:BU487895 /DB_XREF=gi:25981472 /DB_XREF=604126611F1 /CLONE=ChEST946f3 /TID=Gga.19447.1 /CNT=47 /FEA=mRNA /TIER=ConsEnd /STK=0 /UG=Gga.19447 /UG_TITLE=Finished cDNA, clone ChEST959d11 /REP_ORG=G. gallus	BU487895	Gga.19447	Gga.42049	May 2006 (WUSTL Gallus-gallus-2.1)	---	Similar to pol	LOC770705	---	---	---	770705	---	---	---	XP_001231589.1	XM_001231588	---	---	---	---	---	---	---	---	0003676 // nucleic acid binding // inferred from electronic annotation /// 0008907 // integrase activity // inferred from electronic annotation	---	---	---	---	This probe set was annotated using the Accession mapped clusters based pipeline to a UniGene identifier using 28 transcripts. // false // Accession mapped clusters // E	BG625060,BG711197,BQ038328,BQ839674,BQ839780,BU127986,BU133176,BU133537,BU201675,BU249837,BU253638,BU284161,BU293755,BU340880,BU358313,BU389127,BU400339,BU414619,BU459831,BU488348,BU490624,BU491143,BU492883,BX929881,BX935332,BX936244,BX950262,CR405745	BG625060 // /DB_XREF=pgn1c.pk001.g18 /CLONE=pgn1c.pk001.g18 // gb // --- // --- /// BG711197 // /DB_XREF=pgl1n.pk006.k12 /CLONE=pgl1n.pk006.k12 // gb // --- // --- /// BQ038328 // /DB_XREF=pgn1c.pk009.a22 /CLONE=pgn1c.pk009.a22 // gb // --- // --- /// BQ839674 // /DB_XREF=C9 /CLONE=C9 // gb // --- // --- /// BQ839780 // /DB_XREF=H31 /CLONE=H31 // gb // --- // --- /// BU127986 // /DB_XREF=60311273…	---	11.4567	3.49661	11.6809	8.57513	11.0647	9.47916	11.9179	9.20124	11.6814
Gga.19447.2.S1_s_at	Chicken Array	Gallus gallus	2008-03-17	Consensus sequence	GenBank	Gga.19447.2	gb:BX934495.2 /DB_XREF=gi:46018221 /TID=Gga.19447.2 /CNT=17 /FEA=mRNA /TIER=ConsEnd /STK=0 /UG=Gga.19447 /UG_TITLE=Finished cDNA, clone ChEST959d11 /DEF=Gallus gallus finished cDNA, clone ChEST608k18. /REP_ORG=G. gallus	BX934495.2	Gga.19447	Gga.42049	May 2006 (WUSTL Gallus-gallus-2.1)	---	similar to pol	LOC770705	---	---	---	770705	---	---	---	XP_001231589.1	XM_001231588	---	---	---	---	---	---	---	---	0003676 // nucleic acid binding // inferred from electronic annotation /// 0008907 // integrase activity // inferred from electronic annotation	---	IPR001584 // Integrase, catalytic region // 1.8E-7	---	---	This probe set was annotated using the Matching Probes based pipeline to a Entrez Gene identifier using 1 transcripts. // false // Matching Probes // A	XM_001231588(11)	BX935332 // Gallus gallus finished cDNA, clone ChEST954g5. // gb // 11 // --- /// XM_001231588 // PREDICTED: Gallus gallus similar to pol (LOC770705), mRNA. // refseq // 11 // ---	---	9.84891	3.05285	9.55036	3.91784	8.86791	4.86684	9.09218	5.22764	9.16483
Gga.19457.1.S1_at	Chicken Array	Gallus gallus	2008-03-17	Consensus sequence	GenBank	Gga.19457.1	gb:BU337629 /DB_XREF=gi:25845630 /DB_XREF=603513975F1 /CLONE=ChEST450f20 /TID=Gga.19457.1 /CNT=11 /FEA=mRNA /TIER=ConsEnd /STK=0 /UG=Gga.19457 /UG_TITLE=Finished cDNA, clone ChEST471m7 /REP_ORG=G. gallus	BU337629	Gga.19457	Gga.37183	May 2006 (WUSTL Gallus-gallus-2.1)	chr2:86567366-86568638 (-) // 75.97 //	Finished cDNA, clone ChEST471m7	---	---	---	---	---	---	---	---	---	---	---	---	---	---	---	---	---	---	---	---	---	---	---	This probe set was annotated using the Matching Probes based pipeline to a UniGene identifier using 1 transcripts. // false // Matching Probes // A	CR407268(11)	CR407268 // Gallus gallus finished cDNA, clone ChEST471m7. // gb // 11 // ---	---	5.03732	3.87228	5.04675	3.90907	4.10469	3.55814	4.57318	3.77512	5.14315
Gga.19474.1.S1_at	Chicken Array	Gallus gallus	2008-03-17	Consensus sequence	GenBank	Gga.19474.1	gb:CD733488 /DB_XREF=gi:32284337 /DB_XREF=4046157 /CLONE=1GAL_17P08 /TID=Gga.19474.1 /CNT=6 /FEA=mRNA /TIER=ConsEnd /STK=0 /UG=Gga.19474 /UG_TITLE=Finished cDNA, clone ChEST785c18 /REP_ORG=G. gallus	CD733488	Gga.19474	Gga.46855	May 2006 (WUSTL Gallus-gallus-2.1)	chr4:4255425-4256681 (-) // 99.13 //	hypothetical LOC422242	LOC422242	---	---	---	422242	---	---	---	XP_420230.2	XM_420230	---	---	---	---	---	---	---	---	---	---	---	---	---	This probe set was annotated using the Genome Target Overlap based pipeline to a Entrez Gene identifier using 1 transcripts. // false // Genome Target Overlap // B	XM_420230	CR407435 // Gallus gallus finished cDNA, clone ChEST785c18. // gb // 0 // chr4:4256158-4256681(-) /// XM_420230 // PREDICTED: Gallus gallus hypothetical LOC422242 (LOC422242), mRNA. // refseq // 0 // chr4:4243834-4258102(-)	---	4.57832	5.18261	3.63218	5.25019	3.87021	4.88206	3.72525	5.02723	3.74875
Gga.1960.2.S1_a_at	Chicken Array	Gallus gallus	2008-03-17	Consensus sequence	GenBank	Gga.1960.2	gb:BU308631 /DB_XREF=gi:25816632 /DB_XREF=603536901F1 /CLONE=ChEST500a1 /TID=Gga.1960.2 /CNT=26 /FEA=EST /TIER=ConsEnd /STK=0 /UG=Gga.1960 /UG_TITLE=Transcribed sequence with moderate similarity to protein sp:P02144 (H.sapiens) MYG_HUMAN Myoglobin /REP_ORG=G. gallus	BU308631	Gga.1960	Gga.1960	May 2006 (WUSTL Gallus-gallus-2.1)	chr1:54036383-54040016 (+) // 91.34 //	myoglobin	MB	---	---	ENSGALG00000012541	418056	P02197	---	---	XP_416292.1	XM_416292	---	---	---	---	---	---	0001666 // response to hypoxia // inferred from electronic annotation /// 0006810 // transport // inferred from electronic annotation /// 0007507 // heart development // inferred from electronic annotation /// 0015671 // oxygen transport // inferred from electronic annotation /// 0043353 // enucleate erythrocyte differentiation // inferred from electronic annotation	---	0005344 // oxygen transporter activity // inferred from electronic annotation /// 0005506 // iron ion binding // inferred from electronic annotation /// 0019825 // oxygen binding // inferred from electronic annotation /// 0020037 // heme binding // inferred from electronic annotation /// 0046872 // metal ion binding // inferred from electronic annotation	---	---	---	---	This probe set was annotated using the Genome Target Overlap based pipeline to a Entrez Gene identifier using 1 transcripts. // false // Genome Target Overlap // B	XM_416292	ENSGALT00000020484 // cdna:known chromosome:WASHUC2:1:54036408:54040198:1 gene:ENSGALG00000012541 // ensembl_known // 0 // chr1:54036407-54040198(+) /// GENSCAN00000017609 // cdna:Genscan chromosome:WASHUC2:1:54036443:54048142:1 // ensembl_prediction // 0 // chr1:54036442-54048142(+) /// XM_416292 // PREDICTED: Gallus gallus myoglobin (MB), mRNA. // refseq // 0 // chr1:54036382-54040198(+)	---	6.46957	6.53278	5.48508	4.62646	8.23927	4.91191	7.73844	4.97285	5.837
Gga.19746.1.A1_at	Chicken Array	Gallus gallus	2008-03-17	Consensus sequence	GenBank	Gga.19746.1	gb:BM488468 /DB_XREF=gi:18609399 /DB_XREF=pgm2n.pk007.l21 /CLONE=pgm2n.pk007.l21 /TID=Gga.19746.1 /CNT=3 /FEA=mRNA /TIER=ConsEnd /STK=0 /UG=Gga.19746 /UG_TITLE=Finished cDNA, clone ChEST767o6 /REP_ORG=G. gallus	BM488468	Gga.19746	Gga.19746	May 2006 (WUSTL Gallus-gallus-2.1)	chr19:8739490-8740574 (+) // 99.91 //	Finished cDNA, clone ChEST767o6	---	---	---	---	---	---	---	---	---	---	---	---	---	---	---	---	---	---	---	---	---	---	---	This probe set was annotated using the Accession mapped clusters based pipeline to a UniGene identifier using 3 transcripts. // false // Accession mapped clusters // E	BM488468,BU224046,CR406666	BM488468 // /DB_XREF=pgm2n.pk007.l21 /CLONE=pgm2n.pk007.l21 // gb // --- // --- /// BU224046 // /DB_XREF=603798924F1 /CLONE=ChEST767o6 // gb // --- // --- /// CR406666 // /DEF=Gallus gallus finished cDNA, clone ChEST767o6. // gb // --- // ---	---	3.57031	3.51729	5.96189	4.76815	6.25412	5.00079	5.60178	5.00282	5.8045
Gga.19777.1.S1_at	Chicken Array	Gallus gallus	2008-03-17	Consensus sequence	GenBank	Gga.19777.1	gb:CR406760.1 /DB_XREF=gi:47022294 /TID=Gga.19777.1 /CNT=3 /FEA=mRNA /TIER=ConsEnd /STK=0 /UG=Gga.19777 /UG_TITLE=Finished cDNA, clone ChEST976j3 /DEF=Gallus gallus finished cDNA, clone ChEST976j3. /REP_ORG=G. gallus	CR406760.1	Gga.19777	Gga.19777	May 2006 (WUSTL Gallus-gallus-2.1)	chr18:628567-629395 (+) // 92.66 // /// chr18:591132-591915 (+) // 93.62 // /// chrUn_random:43975888-43976671 (+) // 93.74 //	Finished cDNA, clone ChEST976j3	---	---	---	---	---	---	---	---	---	---	---	---	---	---	---	---	---	---	---	---	---	---	---	This probe set was annotated using the Matching Probes based pipeline to a UniGene identifier using 1 transcripts. // false // Matching Probes // A	CR406760(11)	CR406760 // Gallus gallus finished cDNA, clone ChEST976j3. // gb // 11 // ---	---	7.54033	7.1975	8.77946	7.83564	8.5081	8.01722	8.63398	7.7267	8.65324
Gga.19926.1.S1_at	Chicken Array	Gallus gallus	2008-03-17	Consensus sequence	GenBank	Gga.19926.1	gb:BU342662 /DB_XREF=gi:25850663 /DB_XREF=603519027F1 /CLONE=ChEST459e8 /TID=Gga.19926.1 /CNT=6 /FEA=mRNA /TIER=ConsEnd /STK=0 /UG=Gga.19926 /UG_TITLE=Finished cDNA, clone ChEST417p21 /REP_ORG=G. gallus	BU342662	Gga.19926	Gga.19926	May 2006 (WUSTL Gallus-gallus-2.1)	chr1:25059971-25061103 (-) // 97.89 //	Finished cDNA, clone ChEST417p21	---	---	---	---	---	---	---	---	---	---	---	---	---	---	---	---	---	---	---	---	---	---	---	This probe set was annotated using the Matching Probes based pipeline to a UniGene identifier using 1 transcripts. // false // Matching Probes // A	CR407231(9)	CR407231 // Gallus gallus finished cDNA, clone ChEST417p21. // gb // 9 // ---	---	6.79906	4.42107	3.33158	2.95385	3.4347	3.24738	3.65431	3.20269	4.04382
Gga.1999.1.S1_a_at	Chicken Array	Gallus gallus	2008-03-17	Consensus sequence	GenBank	Gga.1999.1	gb:U26661.1 /DB_XREF=gi:1143827 /TID=Gga.1999.1 /CNT=40 /FEA=FLmRNA /TIER=FL /STK=2 /LL=396089 /UG_GENE=LOC396089 /UG=Gga.1999 /DEF=Gallus gallus alpha-B-crystallin mRNA, complete cds. /PROD=alpha-B-crystallin /FL=gb:NM_205176.1 gb:U26661.1 /REP_ORG=G. gallus	U26661.1	Gga.1999	Gga.1999	May 2006 (WUSTL Gallus-gallus-2.1)	chr24:6366476-6370600 (+) // 98.07 //	crystallin, alpha B	CRYAB	---	full length	ENSGALG00000007945	396089	Q05713 /// Q5QSI1	---	---	NP_990507.1	NM_205176	---	---	---	---	---	---	---	---	0005212 // structural constituent of eye lens // inferred from electronic annotation /// 0005515 // protein binding // inferred from sequence or structural similarity	---	---	---	---	This probe set was annotated using the Matching Probes based pipeline to a Entrez Gene identifier using 5 transcripts. // false // Matching Probes // A	BX930014(11),ENSGALT00000034109(11),ENSGALT00000040464(11),NM_205176(11),U26661(11)	BX930014 // Gallus gallus finished cDNA, clone ChEST765m11. // gb // 11 // --- /// ENSGALT00000012907 // cdna:known chromosome:WASHUC2:24:6366654:6370600:1 gene:ENSGALG00000007945 // ensembl_known // 11 // --- /// ENSGALT00000034109 // Gallus gallus crystallin, alpha B (CRYAB), mRNA. // ensembl_known // 11 // --- /// ENSGALT00000040464 // Gallus gallus crystallin, alpha B (CRYAB), mRNA. // ensemb…	ENSGALT00000040460 // ensembl_known // 1 // Cross Hyb Matching Probes /// GENSCAN00000033591 // ensembl_prediction // 6 // Cross Hyb Matching Probes	9.96688	9.40559	9.74216	9.28875	10.3677	9.47774	10.2313	9.61736	10.4453
Gga.20015.1.S1_at	Chicken Array	Gallus gallus	2008-03-17	Consensus sequence	GenBank	Gga.20015.1	gb:BU410995 /DB_XREF=gi:25903666 /DB_XREF=603152238F1 /CLONE=ChEST160l9 /TID=Gga.20015.1 /CNT=3 /FEA=mRNA /TIER=ConsEnd /STK=0 /UG=Gga.20015 /UG_TITLE=Finished cDNA, clone ChEST160l9 /REP_ORG=G. gallus	BU410995	Gga.20015	Gga.20015	May 2006 (WUSTL Gallus-gallus-2.1)	chrUn_random:10970350-10970790 (+) // 40.33 //	Finished cDNA, clone ChEST12o2	---	---	---	---	---	---	---	---	---	---	---	---	---	---	---	---	---	---	---	---	---	---	---	This probe set was annotated using the Matching Probes based pipeline to a UniGene identifier using 1 transcripts. // false // Matching Probes // A	BX935786(11)	BX935786 // Gallus gallus finished cDNA, clone ChEST160l9. // gb // 11 // ---	---	7.43575	7.99711	6.152	6.60963	6.24235	7.37434	6.21988	7.26261	6.29776
Gga.2103.3.S1_a_at	Chicken Array	Gallus gallus	2008-03-17	Consensus sequence	GenBank	Gga.2103.3	gb:BU268962 /DB_XREF=gi:25539912 /DB_XREF=603814962F1 /CLONE=ChEST807k16 /TID=Gga.2103.3 /CNT=2 /FEA=EST /TIER=ConsEnd /STK=0 /UG=Gga.2103 /UG_TITLE=Transcribed sequences /REP_ORG=G. gallus	BU268962	Gga.2103	Gga.17434	May 2006 (WUSTL Gallus-gallus-2.1)	chr2:119630365-119634923 (-) // 95.93 //	Finished cDNA, clone ChEST935l6	---	---	---	---	---	---	---	---	---	---	---	---	---	---	---	---	---	---	---	---	---	---	---	This probe set was annotated using the Genome Target Overlap based pipeline to a UniGene identifier using 1 transcripts. // false // Genome Target Overlap // B	CR390169	CR390169 // Gallus gallus finished cDNA, clone ChEST935l6. // gb // 0 // chr2:119630612-119631426(-)	GENSCAN00000038881 // ensembl_prediction // 4 // Cross Hyb Matching Probes	7.42972	6.57698	6.05516	5.16388	5.96597	5.03186	5.20666	4.70411	5.50679
Gga.217.1.S1_x_at	Chicken Array	Gallus gallus	2008-03-17	Consensus sequence	GenBank	Gga.217.1	gb:BM427415 /DB_XREF=gi:18432570 /DB_XREF=pgf2n.pk006.l1 /CLONE=pgf2n.pk006.l1 /TID=Gga.217.1 /CNT=6 /FEA=mRNA /TIER=ConsEnd /STK=0 /UG=Gga.217 /UG_TITLE=Isolate B-L200minor MHC class II antigen mRNA, partial cds /REP_ORG=G. gallus	BM427415	Gga.217	Gga.42424	May 2006 (WUSTL Gallus-gallus-2.1)	chr16:69851-70785 (+) // 100.0 //	MHC class II antigen B-F minor heavy chain	BLB1	---	full length	ENSGALG00000000141	724083	A2BCZ8 /// A5HUL2 /// A5HUL4 /// O19491 /// O19493 /// O19495 /// O19496 /// Q31398 /// Q31410 /// Q31413 /// Q31553 /// Q4U5Z8 /// Q4U5Z9 /// Q4U600 /// Q52PB8 /// Q52PC0 /// Q52PC2 /// Q52PC3 /// Q52PC4 /// Q52PD0 /// Q52PD1 /// Q52PD2 /// Q52PD4 /// Q52PD5 /// Q52PD6 /// Q52PD7 /// Q5PSM9 /// Q5PSN0 /// Q5PSN1 /// Q5PSN2 /// Q5PSN3 /// Q5PSN4 /// Q5PSN5 /// Q5PSN6 /// Q6I6J9 /// Q6R674 /// Q71…	---	---	NP_001038159.1	NM_001044694	---	---	---	---	---	---	0002504 // antigen processing and presentation of peptide or polysaccharide antigen via MHC class II // inferred from electronic annotation /// 0006955 // immune response // inferred from electronic annotation /// 0019882 // antigen processing and presentation // inferred from electronic annotation	0016020 // membrane // inferred from electronic annotation /// 0016021 // integral to membrane // inferred from electronic annotation /// 0042613 // MHC class II protein complex // inferred from electronic annotation	---	---	---	ENSGALP00000000193 // span:225-247 // numtm:1 /// GENSCAN00000007093 // span:225-247 // numtm:1	---	This probe set was annotated using the Matching Probes based pipeline to a Entrez Gene identifier using 2 transcripts. // false // Matching Probes // A	AF231508(10),ENSGALT00000000194(11)	AF231508 // Gallus gallus isolate B-L200minor MHC class II antigen mRNA, partial cds. // gb // 10 // --- /// ENSGALT00000000194 // Gallus gallus MHC class II antigen B-F minor heavy chain (BLB1), mRNA.; Gallus gallus MHC class II beta chain (BLB2), mRNA. // ensembl_known // 11 // --- /// GENSCAN00000007093 // cdna:Genscan chromosome:WASHUC2:16:69850:71202:1 // ensembl_prediction // 11 // ---	M87653 // gb // 3 // Cross Hyb Matching Probes /// AY510090 // gb // 2 // Cross Hyb Matching Probes /// NM_001044694 // refseq // 2 // Cross Hyb Matching Probes	2.29367	2.54748	2.45477	3.57904	2.32436	6.68704	2.45664	6.15734	2.69641
Gga.2210.1.S1_a_at	Chicken Array	Gallus gallus	2008-03-17	Consensus sequence	GenBank	Gga.2210.1	gb:NM_204567.1 /DB_XREF=gi:45383044 /GEN=FKBP12.6 /TID=Gga.2210.1 /CNT=1 /FEA=FLmRNA /TIER=FL /STK=1 /LL=395254 /UG=Gga.2210 /DEF=Gallus gallus FK506 binding protein 12.6 (FKBP12.6), mRNA. /PROD=FK506 binding protein 12.6 /FL=gb:NM_204567.1 /REP_ORG=G. gallus	NM_204567.1	Gga.2210	Gga.2210	May 2006 (WUSTL Gallus-gallus-2.1)	chr3:107079619-107126235 (+) // 99.63 //	FK506 binding protein 1B, 12.6 kDa	FKBP1B	---	full length	ENSGALG00000016500	395254	Q8QGU2	---	---	NP_989898.1	NM_204567	---	---	---	---	---	---	0006457 // protein folding // inferred from electronic annotation	---	0003755 // peptidyl-prolyl cis-trans isomerase activity // inferred from electronic annotation /// 0016853 // isomerase activity // inferred from electronic annotation	---	---	---	---	This probe set was annotated using the Matching Probes based pipeline to a Entrez Gene identifier using 2 transcripts. // false // Matching Probes // A	ENSGALT00000026617(10),NM_204567(11)	ENSGALT00000026617 // Gallus gallus FK506 binding protein 1B, 12.6 kDa (FKBP1B), mRNA. // ensembl_known // 10 // --- /// NM_204567 // Gallus gallus FK506 binding protein 1B, 12.6 kDa (FKBP1B), mRNA. // refseq // 11 // ---	GENSCAN00000018011 // ensembl_prediction // 5 // Cross Hyb Matching Probes	7.99716	8.08119	9.61539	9.31973	9.05169	8.63763	9.24199	7.36142	8.37194
Gga.2248.1.S1_at	Chicken Array	Gallus gallus	2008-03-17	Consensus sequence	GenBank	Gga.2248.1	gb:BU266011 /DB_XREF=gi:25536961 /DB_XREF=603816729F1 /CLONE=ChEST811j7 /TID=Gga.2248.1 /CNT=20 /FEA=mRNA /TIER=ConsEnd /STK=1 /UG=Gga.2248 /UG_TITLE=Finished cDNA, clone ChEST293p6 /REP_ORG=G. gallus	BU266011	Gga.2248	Gga.36190	May 2006 (WUSTL Gallus-gallus-2.1)	chr3:48418125-48419359 (-) // 93.56 //	Finished cDNA, clone ChEST293p6	---	---	---	---	---	---	---	---	---	---	---	---	---	---	---	---	---	---	---	---	---	---	---	This probe set was annotated using the Matching Probes based pipeline to a UniGene identifier using 1 transcripts. // false // Matching Probes // A	CR386621(11)	CR386621 // Gallus gallus finished cDNA, clone ChEST293p6. // gb // 11 // ---	---	9.55395	8.49252	8.16086	7.87094	7.82202	7.08277	7.72768	6.5608	7.8357
Gga.2278.1.S1_at	Chicken Array	Gallus gallus	2008-03-17	Consensus sequence	GenBank	Gga.2278.1	gb:BU393813 /DB_XREF=gi:25762852 /DB_XREF=603803518F1 /CLONE=ChEST778d5 /TID=Gga.2278.1 /CNT=6 /FEA=EST /TIER=ConsEnd /STK=2 /UG=Gga.2278 /UG_TITLE=Transcribed sequences /REP_ORG=G. gallus	BU393813	Gga.2278	Gga.2278	May 2006 (WUSTL Gallus-gallus-2.1)	chr17:7502569-7505587 (-) // 98.29 // /// chrUn_random:36135886-36138010 (-) // 63.5 //	similar to RP11-23J9.1	LOC417161	---	---	ENSGALG00000003320	417161	---	---	---	XP_415444.2	XM_415444	---	---	---	---	---	---	---	---	---	---	---	---	---	This probe set was annotated using the Matching Probes based pipeline to a Entrez Gene identifier using 1 transcripts. // false // Matching Probes // A	XM_415444(11)	ENSGALT00000005259 // cdna:novel chromosome:WASHUC2:17:7502569:7517991:-1 gene:ENSGALG00000003320 // ensembl_novel // 11 // --- /// ENSGALT00000034763 // cdna:novel chromosome:WASHUC2:17:7502569:7517991:-1 gene:ENSGALG00000003320 // ensembl_novel // 11 // --- /// XM_415444 // PREDICTED: Gallus gallus similar to RP11-23J9.1 (LOC417161), mRNA. // refseq // 11 // ---	---	3.97409	4.52527	9.37023	9.30819	8.45707	10.3924	8.91378	9.87254	9.17348
Gga.2435.1.S2_at	Chicken Array	Gallus gallus	2008-03-17	Consensus sequence	GenBank	Gga.2435.1	gb:BU292243 /DB_XREF=gi:25741699 /DB_XREF=603607492F1 /CLONE=ChEST591h23 /TID=Gga.2435.1 /CNT=83 /FEA=FLmRNA /TIER=ConsEnd /STK=1 /LL=395681 /UG_GENE=JAK1 /UG=Gga.2435 /UG_TITLE=tyrosine kinase JAK1 /FL=gb:AF096264.1 gb:NM_204870.1 /REP_ORG=G. gallus	BU292243	Gga.2435	Gga.2435	May 2006 (WUSTL Gallus-gallus-2.1)	chr8:28988196-29042651 (-) // 99.11 //	Janus kinase 1 (a protein tyrosine kinase)	RCJMB04_5p6	---	full length	ENSGALG00000011031	395681	Q5ZLJ1 /// Q9PWM9 /// Q9YHZ9 /// Q9YI47	---	---	NP_990201.1	NM_204870	---	---	---	---	---	---	0006468 // protein amino acid phosphorylation // inferred from electronic annotation	0005856 // cytoskeleton // inferred from electronic annotation	0000166 // nucleotide binding // inferred from electronic annotation /// 0004672 // protein kinase activity // inferred from electronic annotation /// 0004713 // protein-tyrosine kinase activity // inferred from electronic annotation /// 0004715 // non-membrane spanning protein tyrosine kinase activity // inferred from electronic annotation /// 0004718 // Janus kinase activity // inferred from el…	---	---	GENSCAN00000023615 // span:1093-1115 // numtm:1	---	This probe set was annotated using the Genome Target Overlap based pipeline to a Entrez Gene identifier using 3 transcripts. // false // Genome Target Overlap // B	AJ719743,ENSGALT00000017969,NM_204870	AJ719743 // Gallus gallus mRNA for hypothetical protein, clone 5p6. // gb // 0 // chr8:29012534-29042693(-) /// ENSGALT00000017969 // Gallus gallus Janus kinase 1 (a protein tyrosine kinase) (JAK1), mRNA. // ensembl_known // 0 // chr8:28989754-29042651(-) /// ENSGALT00000032943 // cdna:known chromosome:WASHUC2:8:28989245:29042634:-1 gene:ENSGALG00000011031 // ensembl_known // 0 // chr8:28989244-2…	---	8.91891	8.26565	7.74576	7.03251	7.93447	6.89097	7.39165	7.03059	7.67889
Gga.2445.1.S1_at	Chicken Array	Gallus gallus	2008-03-17	Consensus sequence	GenBank	Gga.2445.1	gb:BU464077 /DB_XREF=gi:25953551 /DB_XREF=603776344F1 /CLONE=ChEST717h11 /TID=Gga.2445.1 /CNT=4 /FEA=EST /TIER=ConsEnd /STK=0 /UG=Gga.2445 /UG_TITLE=Transcribed sequences /REP_ORG=G. gallus	BU464077	Gga.2445	Gga.35364	May 2006 (WUSTL Gallus-gallus-2.1)	chr4:30462517-30463598 (-) // 99.08 //	Finished cDNA, clone ChEST129e15	---	---	---	---	---	---	---	---	---	---	---	---	---	---	---	---	---	---	---	---	---	---	---	This probe set was annotated using the Genome Consensus/Exemplar Overlap based pipeline to a UniGene identifier using 1 transcripts. // false // Genome Consensus/Exemplar Overlap // C	CR353521	CR353521 // Gallus gallus finished cDNA, clone ChEST129e15. // gb // 0 // chr4:30461530-30462580(-)	---	7.08214	6.58877	7.62728	6.81433	7.59485	7.27012	7.68686	7.11495	8.08948
Gga.2455.2.S1_a_at	Chicken Array	Gallus gallus	2008-03-17	Consensus sequence	GenBank	Gga.2455.2	gb:BX934739.2 /DB_XREF=gi:46018331 /TID=Gga.2455.2 /CNT=2 /FEA=mRNA /TIER=ConsEnd /STK=0 /UG=Gga.2455 /UG_TITLE=Finished cDNA, clone ChEST559b11 /DEF=Gallus gallus finished cDNA, clone ChEST559b11. /REP_ORG=G. gallus	BX934739.2	Gga.2455	Gga.2455	May 2006 (WUSTL Gallus-gallus-2.1)	chr3:75336955-75338058 (+) // 99.08 //	hypothetical LOC421802	LOC421802	---	---	---	421802	---	---	---	XP_419828.2	XM_419828	---	---	---	---	---	---	---	---	---	---	---	---	---	This probe set was annotated using the Matching Probes based pipeline to a Entrez Gene identifier using 1 transcripts. // false // Matching Probes // A	XM_419828(9)	BX934451 // Gallus gallus finished cDNA, clone ChEST963a2. // gb // 11 // --- /// BX934739 // Gallus gallus finished cDNA, clone ChEST559b11. // gb // 11 // --- /// XM_419828 // PREDICTED: Gallus gallus hypothetical LOC421802 (LOC421802), mRNA. // refseq // 9 // ---	ENSGALT00000031690 // ensembl_novel // 5 // Cross Hyb Matching Probes /// GENSCAN00000017205 // ensembl_prediction // 5 // Cross Hyb Matching Probes	6.42106	5.29023	6.97674	6.03927	6.8197	5.97757	6.36515	6.19067	6.92046
Gga.2478.1.S1_at	Chicken Array	Gallus gallus	2008-03-17	Consensus sequence	GenBank	Gga.2478.1	gb:CD730496 /DB_XREF=gi:32281345 /DB_XREF=4039042 /CLONE=1GAL_10H21 /TID=Gga.2478.1 /CNT=22 /FEA=mRNA /TIER=ConsEnd /STK=0 /UG=Gga.2478 /UG_TITLE=Finished cDNA, clone ChEST843j1 /REP_ORG=G. gallus	CD730496	Gga.2478	Gga.35036	May 2006 (WUSTL Gallus-gallus-2.1)	chr9:20817182-20819125 (+) // 99.03 //	Finished cDNA, clone ChEST843j1	---	---	---	---	---	---	---	---	---	---	---	---	---	---	---	---	---	---	---	---	---	---	---	This probe set was annotated using the Matching Probes based pipeline to a UniGene identifier using 1 transcripts. // false // Matching Probes // A	CR385594(11)	CR385594 // Gallus gallus finished cDNA, clone ChEST843j1. // gb // 11 // ---	---	7.47607	8.11065	8.67156	9.56465	8.51213	9.60568	9.02056	9.63906	8.85408
Gga.2531.1.S1_at	Chicken Array	Gallus gallus	2008-03-17	Consensus sequence	GenBank	Gga.2531.1	gb:CD763686 /DB_XREF=gi:32377974 /DB_XREF=GGEZLB1004D06.g /CLONE=GGEZLB1004D06 /TID=Gga.2531.1 /CNT=9 /FEA=mRNA /TIER=ConsEnd /STK=0 /LL=395628 /UG_GENE=LOC395628 /UG=Gga.2531 /UG_TITLE=osteoblast membrane protein /REP_ORG=G. gallus	CD763686	Gga.2531	Gga.40082	May 2006 (WUSTL Gallus-gallus-2.1)	chrZ:22148376-22152205 (+) // 92.94 //	osteoblast membrane protein /// lipoma HMGIC fusion partner-like 2	LHFPL2 /// LOC395628	---	---	ENSGALG00000004437	395628 /// 416369	Q9PW49	---	---	XP_414683.1	XM_414683	---	---	---	---	---	---	---	---	0004867 // serine-type endopeptidase inhibitor activity // inferred from electronic annotation	---	---	XP_414683.1 // span:13-35,98-120,132-154,181-203 // numtm:4 /// ENSGALP00000007049 // span:13-35,98-120,132-154,181-203 // numtm:4	---	This probe set was annotated using the Genome Consensus/Exemplar Overlap based pipeline to a Entrez Gene identifier using 2 transcripts. // true // Genome Consensus/Exemplar Overlap // C	ENSGALT00000007061,XM_414683,AF172844	AF172844 // Gallus gallus osteoblast membrane protein mRNA, partial cds. // gb // 0 // chrZ:22148839-22151836(+) /// ENSGALT00000007061 // cdna:novel chromosome:WASHUC2:Z:22136291:22149070:1 gene:ENSGALG00000004437 // ensembl_novel // 0 // chrZ:22136290-22149070(+) /// XM_414683 // PREDICTED: Gallus gallus similar to HMGIC fusion partner-like 2 (LOC416369), mRNA. // refseq // 0 // chrZ:22135763-2…	---	5.00294	6.48041	4.88784	5.30251	4.76002	5.77502	3.70032	5.40057	4.91041
Gga.2558.1.S1_a_at	Chicken Array	Gallus gallus	2008-03-17	Consensus sequence	GenBank	Gga.2558.1	gb:NM_205334.1 /DB_XREF=gi:45384489 /GEN=COL14A1 /TID=Gga.2558.1 /CNT=20 /FEA=FLmRNA /TIER=FL /STK=1 /LL=396276 /UG=Gga.2558 /DEF=Gallus gallus collagen XIV (COL14A1), mRNA. /PROD=collagen XIV /FL=gb:NM_205334.1 /REP_ORG=G. gallus	NM_205334.1	Gga.2558	Gga.13901	May 2006 (WUSTL Gallus-gallus-2.1)	chr2:142375664-142507966 (+) // 97.71 //	collagen, type XIV, alpha 1 (undulin)	COL14A1	---	full length	ENSGALG00000016411	396276	P32018 /// Q78AW4 /// Q9PSS5 /// Q9YH89	---	---	NP_990665.1	NM_205334	---	---	---	---	---	---	0006817 // phosphate transport // inferred from electronic annotation /// 0007155 // cell adhesion // inferred from electronic annotation	0005576 // extracellular region // inferred from electronic annotation /// 0005578 // proteinaceous extracellular matrix // inferred from electronic annotation /// 0005737 // cytoplasm // inferred from electronic annotation	0005198 // structural molecule activity // inferred from electronic annotation /// 0005515 // protein binding // inferred from electronic annotation	---	---	---	---	This probe set was annotated using the Matching Probes based pipeline to a Entrez Gene identifier using 2 transcripts. // false // Matching Probes // A	ENSGALT00000026472(10),NM_205334(11)	ENSGALT00000026458 // cdna:known chromosome:WASHUC2:2:142488838:142507966:1 gene:ENSGALG00000016411 // ensembl_known // 10 // --- /// ENSGALT00000026472 // Gallus gallus collagen, type XIV, alpha 1 (undulin) (COL14A1), mRNA. // ensembl_known // 10 // --- /// NM_205334 // Gallus gallus collagen, type XIV, alpha 1 (undulin) (COL14A1), mRNA. // refseq // 11 // ---	---	7.33485	7.82432	4.41387	4.47364	3.16731	4.19519	4.50466	5.90002	4.27867
Gga.2608.1.S1_at	Chicken Array	Gallus gallus	2008-03-17	Consensus sequence	GenBank	Gga.2608.1	gb:NM_205204.1 /DB_XREF=gi:45383931 /GEN=18C15.5 /TID=Gga.2608.1 /CNT=18 /FEA=FLmRNA /TIER=FL /STK=2 /LL=396124 /UG=Gga.2608 /DEF=Gallus gallus 18C15 (18C15.5), mRNA. /PROD=18C15 /FL=gb:L77700.1 gb:NM_205204.1 /REP_ORG=G. gallus	NM_205204.1	Gga.2608	Gga.42794	May 2006 (WUSTL Gallus-gallus-2.1)	chr4:13408417-13413870 (+) // 98.85 //	doublecortex	DCX	---	full length	---	374242	Q90878 /// Q98SS5	---	---	NP_989666.1	NM_204335	---	---	---	---	---	---	0007242 // intracellular signaling cascade // inferred from electronic annotation	---	---	---	---	---	---	This probe set was annotated using the Matching Probes based pipeline to a Entrez Gene identifier using 1 transcripts. // false // Matching Probes // A	L77700(10)	L77700 // Gallus gallus 18C15 mRNA, complete cds. // gb // 10 // ---	---	4.45032	5.23358	4.07776	4.37862	3.74299	5.12454	4.22669	5.26886	4.46159
Gga.2712.1.S1_at	Chicken Array	Gallus gallus	2008-03-17	Consensus sequence	GenBank	Gga.2712.1	gb:NM_204565.1 /DB_XREF=gi:45383048 /GEN=LOC395251 /TID=Gga.2712.1 /CNT=32 /FEA=FLmRNA /TIER=FL /STK=2 /LL=395251 /UG=Gga.2712 /DEF=Gallus gallus LZ1 (LOC395251), mRNA. /PROD=LZ1 /FL=gb:NM_204565.1 gb:AF498103.1 /REP_ORG=G. gallus	NM_204565.1	Gga.2712	Gga.39313	May 2006 (WUSTL Gallus-gallus-2.1)	chr4:81539213-81560959 (+) // 95.32 //	LZ1	LOC395251	---	full length	ENSGALG00000015010	395251	Q8QFP1	---	---	NP_989896.1	NM_204565	---	---	---	---	---	---	0007212 // dopamine receptor signaling pathway // inferred from electronic annotation	0000139 // Golgi membrane // inferred from electronic annotation /// 0005794 // Golgi apparatus // inferred from electronic annotation /// 0016020 // membrane // inferred from electronic annotation /// 0016021 // integral to membrane // inferred from electronic annotation	0050780 // dopamine receptor binding // inferred from electronic annotation	---	---	NP_989896.1 // span:83-102 // numtm:1 /// ENSGALP00000024159 // span:83-102 // numtm:1	---	This probe set was annotated using the Matching Probes based pipeline to a Entrez Gene identifier using 2 transcripts. // false // Matching Probes // A	ENSGALT00000024205(11),NM_204565(11)	ENSGALT00000024205 // Gallus gallus LZ1 (LOC395251), mRNA. // ensembl_known // 11 // --- /// NM_204565 // Gallus gallus LZ1 (LOC395251), mRNA. // refseq // 11 // ---	---	3.96723	3.62011	4.62744	2.95025	3.71367	2.84375	3.62332	2.75802	4.70952
Gga.2745.1.S1_at	Chicken Array	Gallus gallus	2008-03-17	Consensus sequence	GenBank	Gga.2745.1	gb:BU398600 /DB_XREF=gi:25767656 /DB_XREF=603536749F1 /CLONE=ChEST499b14 /TID=Gga.2745.1 /CNT=16 /FEA=mRNA /TIER=ConsEnd /STK=0 /UG=Gga.2745 /UG_TITLE=Finished cDNA, clone ChEST389j14 /REP_ORG=G. gallus	BU398600	Gga.2745	Gga.23618	May 2006 (WUSTL Gallus-gallus-2.1)	chr18:5836870-5839666 (-) // 92.17 //	similar to COX11 homolog, cytochrome c oxidase assembly protein (yeast)	LOC770638	---	---	ENSGALG00000003017	770638	---	---	---	XP_001233973.1	XM_001233972	---	---	---	---	---	---	---	---	---	---	---	XP_001233973.1 // span:64-86 // numtm:1 /// ENSGALP00000004760 // span:41-63 // numtm:1 /// GENSCAN00000021528 // span:64-86 // numtm:1	---	This probe set was annotated using the Genome Target Overlap based pipeline to a Entrez Gene identifier using 1 transcripts. // false // Genome Target Overlap // B	XM_001233972	ENSGALT00000004769 // cdna:novel chromosome:WASHUC2:18:5837707:5839577:-1 gene:ENSGALG00000003017 // ensembl_novel // 0 // chr18:5837706-5839577(-) /// GENSCAN00000021528 // cdna:Genscan chromosome:WASHUC2:18:5838279:5839645:-1 // ensembl_prediction // 0 // chr18:5838278-5839645(-) /// XM_001233972 // PREDICTED: Gallus gallus similar to COX11 homolog, cytochrome c oxidase assembly protein (yeast)…	---	5.27848	3.9437	5.72892	4.17541	5.21019	4.34265	5.36193	4.59396	5.50896
Gga.2745.1.S1_s_at	Chicken Array	Gallus gallus	2008-03-17	Consensus sequence	GenBank	Gga.2745.1	gb:BU398600 /DB_XREF=gi:25767656 /DB_XREF=603536749F1 /CLONE=ChEST499b14 /TID=Gga.2745.1 /CNT=16 /FEA=mRNA /TIER=ConsEnd /STK=0 /UG=Gga.2745 /UG_TITLE=Finished cDNA, clone ChEST389j14 /REP_ORG=G. gallus	BU398600	Gga.2745	Gga.42296	May 2006 (WUSTL Gallus-gallus-2.1)	chr18:5836870-5839666 (-) // 92.17 //	ADAM metallopeptidase with thrombospondin type 1 motif, 6	ADAMTS6	---	---	---	427160	---	---	---	XP_424749.2	XM_424749	---	---	---	---	---	---	---	---	---	---	---	---	---	This probe set was annotated using the Matching Probes based pipeline to a UniGene identifier using 1 transcripts. // false // Matching Probes // A	BX934570(11)	BX934570 // Gallus gallus finished cDNA, clone ChEST87g6. // gb // 11 // ---	---	6.3862	6.23319	6.7283	5.84776	6.22798	5.46221	6.49713	5.90635	6.79795
Gga.275.1.S1_at	Chicken Array	Gallus gallus	2008-03-17	Consensus sequence	GenBank	Gga.275.1	gb:NM_205029.1 /DB_XREF=gi:46048816 /GEN=CMI9 /TID=Gga.275.1 /CNT=5 /FEA=FLmRNA /TIER=FL /STK=2 /LL=395886 /UG=Gga.275 /DEF=Gallus gallus Mitf (CMI9), mRNA. /PROD=Mitf /FL=gb:D88363.1 gb:NM_205029.1 /REP_ORG=G. gallus	NM_205029.1	Gga.275	Gga.275	May 2006 (WUSTL Gallus-gallus-2.1)	chr12:16011882-16049372 (+) // 98.08 //	microphthalmia-associated transcription factor	MITF	---	full length	ENSGALG00000007679	395886	O73871 /// Q9IAU0	---	---	NP_990360.1	NM_205029	---	---	---	---	---	---	0045449 // regulation of transcription // inferred from electronic annotation	0005634 // nucleus // inferred from electronic annotation	0003677 // DNA binding // inferred from electronic annotation /// 0030528 // transcription regulator activity // inferred from electronic annotation	---	---	---	---	This probe set was annotated using the Matching Probes based pipeline to a Entrez Gene identifier using 2 transcripts. // false // Matching Probes // A	ENSGALT00000012448(10),NM_205029(11)	ENSGALT00000012448 // Gallus gallus microphthalmia-associated transcription factor (MITF), mRNA. // ensembl_known // 10 // --- /// NM_205029 // Gallus gallus microphthalmia-associated transcription factor (MITF), mRNA. // refseq // 11 // ---	---	6.62563	5.83627	7.36962	6.36046	6.99663	6.48673	7.02862	5.39466	7.54999
Gga.275.2.S1_a_at	Chicken Array	Gallus gallus	2008-03-17	Consensus sequence	GenBank	Gga.275.2	gb:AF145751.1 /DB_XREF=gi:7688652 /TID=Gga.275.2 /CNT=2 /FEA=FLmRNA /TIER=FL /STK=1 /LL=395886 /UG_GENE=CMI9 /UG=Gga.275 /DEF=Gallus gallus microphthalmia protein mRNA, complete cds. /PROD=microphthalmia protein /FL=gb:AF145751.1 /REP_ORG=G. gallus	AF145751.1	Gga.275	Gga.275	May 2006 (WUSTL Gallus-gallus-2.1)	chr12:16031545-16048089 (+) // 99.84 //	microphthalmia-associated transcription factor	MITF	---	full length	ENSGALG00000007679	395886	O73871 /// Q9IAU0	---	---	NP_990360.1	NM_205029	---	---	---	---	---	---	0045449 // regulation of transcription // inferred from electronic annotation	0005634 // nucleus // inferred from electronic annotation	0003677 // DNA binding // inferred from electronic annotation /// 0030528 // transcription regulator activity // inferred from electronic annotation	---	---	---	---	This probe set was annotated using the Matching Probes based pipeline to a Entrez Gene identifier using 3 transcripts. // false // Matching Probes // A	AF145751(11),ENSGALT00000012448(11),NM_205029(11)	AF145751 // Gallus gallus microphthalmia protein mRNA, complete cds. // gb // 11 // --- /// ENSGALT00000012448 // Gallus gallus microphthalmia-associated transcription factor (MITF), mRNA. // ensembl_known // 11 // --- /// ENSGALT00000036222 // cdna:known chromosome:WASHUC2:12:16031546:16048089:1 gene:ENSGALG00000007679 // ensembl_known // 11 // --- /// GENSCAN00000035602 // cdna:Genscan chromoso…	XM_427100 // refseq // 2 // Cross Hyb Matching Probes /// GENSCAN00000011856 // ensembl_prediction // 3 // Cross Hyb Matching Probes	6.6928	5.99346	6.77428	6.52312	7.26591	6.66798	6.51647	5.70006	7.11799
Gga.2856.1.S1_a_at	Chicken Array	Gallus gallus	2008-03-17	Consensus sequence	GenBank	Gga.2856.1	gb:BU271312 /DB_XREF=gi:25542262 /DB_XREF=603509076F1 /CLONE=ChEST438g20 /TID=Gga.2856.1 /CNT=23 /FEA=mRNA /TIER=ConsEnd /STK=0 /UG=Gga.2856 /UG_TITLE=Finished cDNA, clone ChEST1003l1 /REP_ORG=G. gallus	BU271312	Gga.2856	Gga.2856	May 2006 (WUSTL Gallus-gallus-2.1)	chr21:3719286-3723491 (+) // 87.18 //	similar to Apoptosis-inducing, TAF9-like domain 1	LOC771417	---	---	ENSGALG00000024481	771417	---	---	---	XP_001234691.1	XM_001234690	---	---	---	---	---	---	---	---	0003677 // DNA binding // inferred from electronic annotation	---	IPR007125 // Histone core // 3.6E-4	---	---	This probe set was annotated using the Matching Probes based pipeline to a Entrez Gene identifier using 1 transcripts. // false // Matching Probes // A	XM_001234690(11)	BX930742 // Gallus gallus finished cDNA, clone ChEST974i14. // gb // 11 // --- /// BX931441 // Gallus gallus finished cDNA, clone ChEST335g11. // gb // 11 // --- /// ENSGALT00000041394 // cdna:novel chromosome:WASHUC2:21:3721279:3723405:1 gene:ENSGALG00000024481 // ensembl_novel // 11 // --- /// XM_001234690 // PREDICTED: Gallus gallus similar to Apoptosis-inducing, TAF9-like domain 1 (LOC771417)…	GENSCAN00000023966 // ensembl_prediction // 2 // Cross Hyb Matching Probes	5.33496	6.52195	3.89473	4.4366	3.62564	4.95265	4.31182	4.85923	3.61451
Gga.2898.1.S1_at	Chicken Array	Gallus gallus	2008-03-17	Consensus sequence	GenBank	Gga.2898.1	gb:NM_204168.1 /DB_XREF=gi:45383779 /GEN=SMTN /TID=Gga.2898.1 /CNT=6 /FEA=FLmRNA /TIER=FL /STK=2 /LL=373982 /UG=Gga.2898 /DEF=Gallus gallus smoothelin (SMTN), mRNA. /PROD=smoothelin /FL=gb:NM_204168.1 gb:AF272975.1 /REP_ORG=G. gallus	NM_204168.1	Gga.2898	Gga.2898	May 2006 (WUSTL Gallus-gallus-2.1)	chr15:10249572-10259887 (+) // 76.52 //	smoothelin	SMTN	---	full length	ENSGALG00000011865	373982	Q9I8J4	---	---	NP_989499.1	NM_204168	---	---	---	---	---	---	---	---	---	---	---	GENSCAN00000039567 // span:2216-2238 // numtm:1	---	This probe set was annotated using the Matching Probes based pipeline to a Entrez Gene identifier using 1 transcripts. // false // Matching Probes // A	AF272975(11)	AF272975 // Gallus gallus smoothelin-C (Smtn) mRNA, complete cds. // gb // 11 // --- /// ENSGALT00000019358 // cdna:known chromosome:WASHUC2:15:10249573:10259597:1 gene:ENSGALG00000011865 // ensembl_known // 11 // --- /// GENSCAN00000039567 // cdna:Genscan chromosome:WASHUC2:15:10242220:10277907:1 // ensembl_prediction // 10 // ---	XM_415287 // refseq // 2 // Cross Hyb Matching Probes /// ENSGALT00000038226 // ensembl_novel // 8 // Cross Hyb Matching Probes	6.76102	5.51325	5.09	4.08045	6.48886	4.29002	4.72425	4.14975	5.19326
Gga.2898.1.S2_at	Chicken Array	Gallus gallus	2008-03-17	Consensus sequence	GenBank	Gga.2898.1	gb:BU296224 /DB_XREF=gi:25745860 /DB_XREF=603740752F1 /CLONE=ChEST637h13 /TID=Gga.2898.1 /CNT=6 /FEA=FLmRNA /TIER=ConsEnd /STK=0 /LL=373982 /UG_GENE=SMTN /UG=Gga.2898 /UG_TITLE=smoothelin /FL=gb:NM_204168.1 gb:AF272975.1 /REP_ORG=G. gallus	BU296224	Gga.2898	Gga.2898	May 2006 (WUSTL Gallus-gallus-2.1)	chr15:10249572-10259887 (+) // 76.52 //	smoothelin /// hypothetical LOC416996	LOC416996 /// SMTN	---	full length	ENSGALG00000011865	373982 /// 416996	Q9I8J4	---	---	NP_989499.1 /// XP_415287.2	NM_204168 /// XM_415287	---	---	---	---	---	---	0006811 // ion transport // inferred from electronic annotation	0016020 // membrane // inferred from electronic annotation	0004437 // inositol or phosphatidylinositol phosphatase activity // inferred from electronic annotation /// 0004872 // receptor activity // inferred from electronic annotation /// 0005216 // ion channel activity // inferred from electronic annotation /// 0005524 // ATP binding // inferred from electronic annotation	---	---	XP_415287.2 // span:969-991 // numtm:1 /// GENSCAN00000039567 // span:2216-2238 // numtm:1	---	This probe set was annotated using the Genome Consensus/Exemplar Overlap based pipeline to a Entrez Gene identifier using 2 transcripts. // true // Genome Consensus/Exemplar Overlap // C	ENSGALT00000038226,GENSCAN00000039567,ENSGALT00000019358,XM_415287,AF272975	AF272975 // Gallus gallus smoothelin-C (Smtn) mRNA, complete cds. // gb // 0 // chr15:10249572-10259597(+) /// ENSGALT00000019358 // cdna:known chromosome:WASHUC2:15:10249573:10259597:1 gene:ENSGALG00000011865 // ensembl_known // 0 // chr15:10249572-10259597(+) /// ENSGALT00000038226 // cdna:novel chromosome:WASHUC2:15:10244691:10256813:1 gene:ENSGALG00000011865 // ensembl_novel // 0 // chr15:102…	---	7.37657	6.71899	6.86766	6.00161	7.45259	6.23133	6.35027	6.06895	6.81775
Gga.2913.1.S1_at	Chicken Array	Gallus gallus	2008-03-17	Consensus sequence	GenBank	Gga.2913.1	gb:NM_205280.1 /DB_XREF=gi:45384133 /GEN=MBP /TID=Gga.2913.1 /CNT=164 /FEA=FLmRNA /TIER=FL+Stack /STK=6 /LL=396217 /UG=Gga.2913 /DEF=Gallus gallus myelin basic protein (MBP), mRNA. /PROD=myelin basic protein /FL=gb:NM_205280.1 /REP_ORG=G. gallus	NM_205280.1	Gga.2913	Gga.2913	May 2006 (WUSTL Gallus-gallus-2.1)	chr2:92835505-92919561 (+) // 98.82 //	myelin basic protein	MBP	---	full length	ENSGALG00000013640	396217	P15720	---	---	NP_990611.1	NM_205280	---	---	---	---	---	---	---	0016020 // membrane // inferred from electronic annotation /// 0043209 // myelin sheath // inferred from electronic annotation	0005198 // structural molecule activity // inferred from electronic annotation /// 0019911 // structural constituent of myelin sheath // inferred from electronic annotation	---	---	---	---	This probe set was annotated using the Matching Probes based pipeline to a Entrez Gene identifier using 3 transcripts. // false // Matching Probes // A	ENSGALT00000022185(10),ENSGALT00000022187(10),NM_205280(11)	ENSGALT00000022185 // Gallus gallus myelin basic protein (MBP), mRNA. // ensembl_known // 10 // --- /// ENSGALT00000022187 // Gallus gallus myelin basic protein (MBP), mRNA. // ensembl_known // 10 // --- /// NM_205280 // Gallus gallus myelin basic protein (MBP), mRNA. // refseq // 11 // ---	---	10.2576	10.4713	8.80188	7.94674	8.93274	8.05989	8.5114	6.63717	8.29719
Gga.2957.1.S1_s_at	Chicken Array	Gallus gallus	2008-03-17	Consensus sequence	GenBank	Gga.2957.1	gb:NM_204762.1 /DB_XREF=gi:45382098 /GEN=CD9 /TID=Gga.2957.1 /CNT=27 /FEA=FLmRNA /TIER=FL /STK=2 /LL=395527 /UG=Gga.2957 /DEF=Gallus gallus CD9 antigen (CD9), mRNA. /PROD=CD9 antigen /FL=gb:AB032767.1 gb:NM_204762.1 /REP_ORG=G. gallus	NM_204762.1	Gga.2957	Gga.2957	May 2006 (WUSTL Gallus-gallus-2.1)	chr1:76732723-76756530 (+) // 97.13 //	CD9 molecule	CD9	---	full length	ENSGALG00000017274	395527	Q9IBC9	---	---	NP_990093.1	NM_204762	---	---	---	---	---	---	---	0016020 // membrane // inferred from electronic annotation /// 0016021 // integral to membrane // inferred from electronic annotation	---	---	---	NP_990093.1 // span:13-35,58-80,87-109,191-213 // numtm:4 /// ENSGALP00000029405 // span:13-35,58-80,87-109,191-213 // numtm:4 /// GENSCAN00000033627 // span:119-141,161-183,195-217,296-318 // numtm:4	---	This probe set was annotated using the Matching Probes based pipeline to a Entrez Gene identifier using 2 transcripts. // false // Matching Probes // A	ENSGALT00000030043(11),NM_204762(11)	ENSGALT00000030043 // Gallus gallus CD9 molecule (CD9), mRNA. // ensembl_known // 11 // --- /// GENSCAN00000033627 // cdna:Genscan chromosome:WASHUC2:1:76699367:76770098:1 // ensembl_prediction // 10 // --- /// NM_204762 // Gallus gallus CD9 molecule (CD9), mRNA. // refseq // 11 // ---	---	7.17011	7.20483	5.50339	4.92793	5.7968	5.09791	5.52174	4.24327	5.44111
Gga.2960.1.S1_at	Chicken Array	Gallus gallus	2008-03-17	Consensus sequence	GenBank	Gga.2960.1	gb:NM_204726.1 /DB_XREF=gi:45382020 /GEN=LOC395477 /TID=Gga.2960.1 /CNT=18 /FEA=FLmRNA /TIER=FL /STK=3 /LL=395477 /UG=Gga.2960 /DEF=Gallus gallus caspase-6 (LOC395477), mRNA. /PROD=caspase-6 /FL=gb:AF082329.1 gb:NM_204726.1 /REP_ORG=G. gallus	NM_204726.1	Gga.2960	Gga.2960	May 2006 (WUSTL Gallus-gallus-2.1)	chr4:59717622-59726413 (+) // 98.69 //	caspase 6, apoptosis-related cysteine peptidase	CASP6	---	full length	ENSGALG00000012186	395477	O93415	---	---	NP_990057.1	NM_204726	---	---	---	---	---	---	0006508 // proteolysis // inferred from electronic annotation /// 0006915 // apoptosis // inferred from electronic annotation	---	0008234 // cysteine-type peptidase activity // inferred from electronic annotation /// 0030693 // caspase activity // inferred from electronic annotation	---	---	---	---	This probe set was annotated using the Matching Probes based pipeline to a Entrez Gene identifier using 2 transcripts. // false // Matching Probes // A	ENSGALT00000019897(10),NM_204726(11)	ENSGALT00000019897 // Gallus gallus caspase 6, apoptosis-related cysteine peptidase (CASP6), mRNA. // ensembl_known // 10 // --- /// NM_204726 // Gallus gallus caspase 6, apoptosis-related cysteine peptidase (CASP6), mRNA. // refseq // 11 // ---	GENSCAN00000012799 // ensembl_prediction // 3 // Cross Hyb Matching Probes	4.91125	6.03241	5.15815	5.97609	5.51561	5.81463	5.40852	6.23373	5.64225
Gga.2971.2.S1_at	Chicken Array	Gallus gallus	2008-03-17	Consensus sequence	GenBank	Gga.2971.2	gb:BU280697 /DB_XREF=gi:25730151 /DB_XREF=603864075F1 /CLONE=ChEST880e19 /TID=Gga.2971.2 /CNT=6 /FEA=EST /TIER=ConsEnd /STK=0 /UG=Gga.2971 /UG_TITLE=Transcribed sequences /REP_ORG=G. gallus	BU280697	Gga.2971	Gga.2971	May 2006 (WUSTL Gallus-gallus-2.1)	chrUn_random:49850356-49851608 (+) // 71.71 // /// chr12:15682663-15684364 (-) // 98.39 //	glycosyltransferase	AER61	---	full length	ENSGALG00000013406	426961	Q5NDL3	---	---	NP_001026580.1	NM_001031409	---	---	---	---	---	---	---	0005576 // extracellular region // inferred from electronic annotation	0016740 // transferase activity // inferred from electronic annotation	---	---	---	---	This probe set was annotated using the Genome Target Overlap based pipeline to a Entrez Gene identifier using 2 transcripts. // false // Genome Target Overlap // B	ENSGALT00000021867,NM_001031409	CR523284 // Gallus gallus finished cDNA, clone ChEST607g19. // gb // 0 // chr12:15682587-15684392(-) /// ENSGALT00000001941 // cdna:novel chromosome:WASHUC2:12:15684187:15706885:-1 gene:ENSGALG00000013406 // ensembl_novel // 0 // chr12:15684186-15706885(-) /// ENSGALT00000021867 // Gallus gallus glycosyltransferase (AER61), mRNA. // ensembl_known // 0 // chr12:15684243-15706080(-) /// NM_00103140…	---	4.69702	5.89499	5.04215	5.73297	5.1368	6.0943	5.49992	6.65953	5.65423
Gga.2996.1.S2_at	Chicken Array	Gallus gallus	2008-03-17	Consensus sequence	GenBank	Gga.2996.1	gb:NM_204995.1 /DB_XREF=gi:45384517 /GEN=RALDH2 /TID=Gga.2996.1 /CNT=26 /FEA=FLmRNA /TIER=FL /STK=2 /LL=395844 /UG=Gga.2996 /DEF=Gallus gallus retinaldehyde dehydrogenase 2 (RALDH2), mRNA. /PROD=retinaldehyde dehydrogenase 2 /FL=gb:AF181680.2 gb:NM_204995.1 gb:AF064253.1 /REP_ORG=G. gallus	NM_204995.1	Gga.2996	Gga.2996	May 2006 (WUSTL Gallus-gallus-2.1)	chr10:8081715-8137795 (+) // 95.3 //	aldehyde dehydrogenase 1 family, member A2	ALDH1A2	---	full length	ENSGALG00000004270	395844	O93344	EC:1.2.1.3	---	NP_990326.1	NM_204995	---	---	---	---	---	---	0008152 // metabolic process // inferred from electronic annotation	0005737 // cytoplasm // inferred from electronic annotation	0001758 // retinal dehydrogenase activity // inferred from electronic annotation /// 0016491 // oxidoreductase activity // inferred from electronic annotation	---	---	---	---	This probe set was annotated using the Matching Probes based pipeline to a Entrez Gene identifier using 3 transcripts. // false // Matching Probes // A	ENSGALT00000006791(10),ENSGALT00000034428(10),NM_204995(9)	CR387159 // Gallus gallus finished cDNA, clone ChEST272l15. // gb // 11 // --- /// ENSGALT00000006791 // Gallus gallus aldehyde dehydrogenase 1 family, member A2 (ALDH1A2), mRNA. // ensembl_known // 10 // --- /// ENSGALT00000034428 // Gallus gallus aldehyde dehydrogenase 1 family, member A2 (ALDH1A2), mRNA. // ensembl_known // 10 // --- /// NM_204995 // Gallus gallus aldehyde dehydrogenase 1 fami…	---	6.58446	7.64943	6.47253	6.88	6.29613	6.77524	6.78752	7.37653	6.50177
Gga.2998.1.S1_at	Chicken Array	Gallus gallus	2008-03-17	Consensus sequence	GenBank	Gga.2998.1	gb:BU410605 /DB_XREF=gi:25903289 /DB_XREF=603159268F1 /CLONE=ChEST178g18 /TID=Gga.2998.1 /CNT=65 /FEA=EST /TIER=ConsEnd /STK=0 /UG=Gga.2998 /UG_TITLE=Transcribed sequence with moderate similarity to protein sp:Q08755 (R.norvegicus) ISI1_RAT Insulin-induced protein 1 /REP_ORG=G. gallus	BU410605	Gga.2998	Gga.2998	May 2006 (WUSTL Gallus-gallus-2.1)	chr2:7777319-7784034 (+) // 80.97 //	insulin induced gene 1	RCJMB04_1d1	---	full length	---	420442	Q5ZMT9	---	---	NP_001026137.1	NM_001030966	---	---	---	---	---	---	0006629 // lipid metabolic process // inferred from electronic annotation /// 0006991 // response to sterol depletion // inferred from electronic annotation /// 0008202 // steroid metabolic process // inferred from electronic annotation /// 0008203 // cholesterol metabolic process // inferred from electronic annotation	0005783 // endoplasmic reticulum // inferred from electronic annotation /// 0005789 // endoplasmic reticulum membrane // inferred from electronic annotation /// 0016020 // membrane // inferred from electronic annotation /// 0016021 // integral to membrane // inferred from electronic annotation	0005515 // protein binding // inferred from electronic annotation	---	---	NP_001026137.1 // span:58-80,93-115,162-179,184-206,216-238 // numtm:5	---	This probe set was annotated using the Genome Target Overlap based pipeline to a Entrez Gene identifier using 1 transcripts. // false // Genome Target Overlap // B	NM_001030966	NM_001030966 // Gallus gallus insulin induced gene 1 (INSIG1), mRNA. // refseq // 0 // chr2:7777319-7783967(+)	---	3.28777	3.51372	6.95084	7.65174	7.12697	8.31908	7.13504	8.80996	7.02468
Gga.2998.2.S1_s_at	Chicken Array	Gallus gallus	2008-03-17	Consensus sequence	GenBank	Gga.2998.2	gb:BU409978 /DB_XREF=gi:25902649 /DB_XREF=603159041F1 /CLONE=ChEST177b11 /TID=Gga.2998.2 /CNT=5 /FEA=EST /TIER=ConsEnd /STK=0 /UG=Gga.2998 /UG_TITLE=Transcribed sequence with moderate similarity to protein sp:Q08755 (R.norvegicus) ISI1_RAT Insulin-induced protein 1 /REP_ORG=G. gallus	BU409978	Gga.2998	Gga.2998	May 2006 (WUSTL Gallus-gallus-2.1)	---	insulin induced gene 1	RCJMB04_1d1	---	full length	---	420442	Q5ZMT9	---	---	NP_001026137.1	NM_001030966	---	---	---	---	---	---	0006629 // lipid metabolic process // inferred from electronic annotation /// 0006991 // response to sterol depletion // inferred from electronic annotation /// 0008202 // steroid metabolic process // inferred from electronic annotation /// 0008203 // cholesterol metabolic process // inferred from electronic annotation	0005783 // endoplasmic reticulum // inferred from electronic annotation /// 0005789 // endoplasmic reticulum membrane // inferred from electronic annotation /// 0016020 // membrane // inferred from electronic annotation /// 0016021 // integral to membrane // inferred from electronic annotation	0005515 // protein binding // inferred from electronic annotation	---	---	NP_001026137.1 // span:58-80,93-115,162-179,184-206,216-238 // numtm:5	---	This probe set was annotated using the Matching Probes based pipeline to a Entrez Gene identifier using 1 transcripts. // false // Matching Probes // A	NM_001030966(11)	NM_001030966 // Gallus gallus insulin induced gene 1 (INSIG1), mRNA. // refseq // 11 // ---	ENSGALT00000028082 // ensembl_known // 4 // Cross Hyb Matching Probes /// GENSCAN00000026688 // ensembl_prediction // 3 // Cross Hyb Matching Probes	4.86996	5.1533	7.62176	8.77634	8.08017	8.9868	7.73781	9.57272	7.84835
Gga.3070.1.S1_at	Chicken Array	Gallus gallus	2008-03-17	Consensus sequence	GenBank	Gga.3070.1	gb:BQ839820 /DB_XREF=gi:22165747 /DB_XREF=D39 /CLONE=D39 /TID=Gga.3070.1 /CNT=4 /FEA=EST /TIER=ConsEnd /STK=0 /UG=Gga.3070 /UG_TITLE=Transcribed sequences /REP_ORG=G. gallus	BQ839820	Gga.3070	Gga.31880	May 2006 (WUSTL Gallus-gallus-2.1)	chr1:138026773-138031765 (+) // 92.4 //	Transcribed locus	---	---	est	---	---	---	---	---	---	---	---	---	---	---	---	---	---	---	---	---	---	---	---	This probe set was annotated using the Accession mapped clusters based pipeline to a UniGene identifier using 3 transcripts. // false // Accession mapped clusters // E	BQ839820,BU424046,BU450342	BQ839820 // /DB_XREF=D39 /CLONE=D39 // gb // --- // --- /// BU424046 // /DB_XREF=603956091F1 /CLONE=ChEST923f23 // gb // --- // --- /// BU450342 // /DB_XREF=603769072F1 /CLONE=ChEST699p18 // gb // --- // ---	GENSCAN00000005616 // ensembl_prediction // 1 // Cross Hyb Matching Probes	6.10174	5.30782	4.3476	4.02813	4.98815	4.05306	4.82365	3.98054	4.90184
Gga.3108.1.S1_at	Chicken Array	Gallus gallus	2008-03-17	Consensus sequence	GenBank	Gga.3108.1	gb:BU312421 /DB_XREF=gi:25820422 /DB_XREF=603542515F1 /CLONE=ChEST514m3 /TID=Gga.3108.1 /CNT=19 /FEA=mRNA /TIER=ConsEnd /STK=0 /UG=Gga.3108 /UG_TITLE=Finished cDNA, clone ChEST54p17 /REP_ORG=G. gallus	BU312421	Gga.3108	Gga.3108	May 2006 (WUSTL Gallus-gallus-2.1)	chr1:139413732-139453170 (-) // 99.2 //	four and a half LIM domains 2	FHL2	---	---	---	418726	---	---	---	XP_416924.1	XM_416924	---	---	---	---	---	---	---	---	0008270 // zinc ion binding // inferred from electronic annotation	---	---	---	---	This probe set was annotated using the Matching Probes based pipeline to a Entrez Gene identifier using 1 transcripts. // false // Matching Probes // A	BX933997(11)	BX933997 // Gallus gallus finished cDNA, clone ChEST57a3. // gb // 11 // ---	XM_416924 // refseq // 8 // Cross Hyb Matching Probes /// ENSGALT00000027119 // ensembl_novel // 2 // Cross Hyb Matching Probes /// NM_001030813 // refseq // 3 // Negative Strand Matching Probes	6.61631	6.15524	9.49191	6.45755	8.50931	5.05609	8.71131	5.77498	9.35143
Gga.3111.1.S1_at	Chicken Array	Gallus gallus	2008-03-17	Consensus sequence	GenBank	Gga.3111.1	gb:NM_204201.1 /DB_XREF=gi:46049068 /GEN=CLDN5 /TID=Gga.3111.1 /CNT=40 /FEA=FLmRNA /TIER=FL /STK=4 /LL=374028 /UG=Gga.3111 /DEF=Gallus gallus claudin 5 (transmembrane protein deleted in velocardiofacial syndrome) (CLDN5), mRNA. /PROD=claudin 5 (transmembrane protein deleted invelocardiofacial syndrome) /FL=gb:AF334678.1 gb:NM_204201.1 /REP_ORG=G. gallus	NM_204201.1	Gga.3111	Gga.3111	May 2006 (WUSTL Gallus-gallus-2.1)	chr15:705334-708358 (-) // 93.66 //	claudin 5	CLDN5	---	full length	---	374028	Q98SR1	---	---	NP_989532.1	NM_204201	---	---	---	---	---	---	---	0005923 // tight junction // inferred from electronic annotation /// 0016020 // membrane // inferred from electronic annotation /// 0016021 // integral to membrane // inferred from electronic annotation	0005198 // structural molecule activity // inferred from electronic annotation	---	---	NP_989532.1 // span:9-31,80-102,123-145,160-182 // numtm:4	---	This probe set was annotated using the Matching Probes based pipeline to a Entrez Gene identifier using 1 transcripts. // false // Matching Probes // A	NM_204201(10)	NM_204201 // Gallus gallus claudin 5 (CLDN5), mRNA. // refseq // 10 // ---	CR407183 // gb // 4 // Cross Hyb Matching Probes /// ENSGALT00000039940 // ensembl_novel // 4 // Negative Strand Matching Probes	6.78709	7.04125	5.55976	6.45678	5.84538	6.40965	5.67224	6.43785	5.35333
Gga.3112.1.S1_at	Chicken Array	Gallus gallus	2008-03-17	Consensus sequence	GenBank	Gga.3112.1	gb:BU401387 /DB_XREF=gi:25770443 /DB_XREF=603485614F1 /CLONE=ChEST379l3 /TID=Gga.3112.1 /CNT=49 /FEA=mRNA /TIER=ConsEnd /STK=0 /UG=Gga.3112 /UG_TITLE=Finished cDNA, clone ChEST110a18 /REP_ORG=G. gallus	BU401387	Gga.3112	Gga.3112	May 2006 (WUSTL Gallus-gallus-2.1)	chr19:8651304-8652661 (-) // 98.83 //	similar to dynein light chain-2	LOC417663	---	---	---	417663	---	---	---	XP_415908.2	XM_415908	---	---	---	---	---	---	0007017 // microtubule-based process // inferred from electronic annotation	0005875 // microtubule associated complex // inferred from electronic annotation	0003777 // microtubule motor activity // inferred from electronic annotation	---	---	---	---	This probe set was annotated using the Matching Probes based pipeline to a Entrez Gene identifier using 1 transcripts. // false // Matching Probes // A	XM_415908(11)	XM_415908 // PREDICTED: Gallus gallus similar to dynein light chain-2 (LOC417663), mRNA. // refseq // 11 // ---	---	8.18842	7.90328	9.38163	8.18747	10.1753	9.54082	9.88315	9.47026	10.004
Gga.3176.1.S1_at	Chicken Array	Gallus gallus	2008-03-17	Consensus sequence	GenBank	Gga.3176.1	gb:NM_204828.1 /DB_XREF=gi:45382264 /GEN=R-LIM /TID=Gga.3176.1 /CNT=19 /FEA=FLmRNA /TIER=FL /STK=2 /LL=395630 /UG=Gga.3176 /DEF=Gallus gallus LIM domain interacting RING finger protein (R-LIM), mRNA. /PROD=LIM domain interacting RING finger protein /FL=gb:AF069993.1 gb:NM_204828.1 /REP_ORG=G. gallus	NM_204828.1	Gga.3176	Gga.3176	May 2006 (WUSTL Gallus-gallus-2.1)	chr4:12437225-12451142 (-) // 99.62 //	ring finger protein 12	RNF12	---	full length	ENSGALG00000007750	395630	Q9W677	---	---	NP_990159.1	NM_204828	---	---	---	---	---	---	---	---	0005515 // protein binding // inferred from electronic annotation /// 0008270 // zinc ion binding // inferred from electronic annotation /// 0046872 // metal ion binding // inferred from electronic annotation	---	---	---	---	This probe set was annotated using the Matching Probes based pipeline to a Entrez Gene identifier using 2 transcripts. // false // Matching Probes // A	ENSGALT00000012569(11),NM_204828(9)	ENSGALT00000012569 // Gallus gallus ring finger protein 12 (RNF12), mRNA. // ensembl_known // 11 // --- /// NM_204828 // Gallus gallus ring finger protein 12 (RNF12), mRNA. // refseq // 9 // ---	GENSCAN00000027760 // ensembl_prediction // 3 // Cross Hyb Matching Probes	8.25914	7.09567	7.83723	7.02498	7.54806	7.0132	7.65695	6.80958	7.71087
Gga.3281.1.S1_at	Chicken Array	Gallus gallus	2008-03-17	Consensus sequence	GenBank	Gga.3281.1	gb:BU321324 /DB_XREF=gi:25829325 /DB_XREF=603850561F1 /CLONE=ChEST846i16 /TID=Gga.3281.1 /CNT=16 /FEA=mRNA /TIER=ConsEnd /STK=0 /UG=Gga.3281 /UG_TITLE=Finished cDNA, clone ChEST846i16 /REP_ORG=G. gallus	BU321324	Gga.3281	Gga.35091	May 2006 (WUSTL Gallus-gallus-2.1)	chr2:67464988-67466402 (+) // 92.23 //	Finished cDNA, clone ChEST846i16	---	---	---	---	---	---	---	---	---	---	---	---	---	---	---	---	---	---	---	---	---	---	---	This probe set was annotated using the Matching Probes based pipeline to a UniGene identifier using 1 transcripts. // false // Matching Probes // A	CR406146(11)	CR406146 // Gallus gallus finished cDNA, clone ChEST846i16. // gb // 11 // ---	---	6.78143	6.36746	6.34562	4.73836	5.40327	4.50659	5.83432	4.8228	6.42611
Gga.3288.1.S1_at	Chicken Array	Gallus gallus	2008-03-17	Consensus sequence	GenBank	Gga.3288.1	gb:BU301507 /DB_XREF=gi:25751152 /DB_XREF=603608617F1 /CLONE=ChEST594b5 /TID=Gga.3288.1 /CNT=6 /FEA=EST /TIER=ConsEnd /STK=1 /UG=Gga.3288 /UG_TITLE=Transcribed sequences /REP_ORG=G. gallus	BU301507	Gga.3288	Gga.2652	May 2006 (WUSTL Gallus-gallus-2.1)	chr12:14932645-14933597 (+) // 96.6 //	kelch repeat and BTB (POZ) domain containing 8	KBTBD8	---	---	---	416085	---	---	---	XP_414420.1	XM_414420	---	---	---	---	---	---	---	---	0005515 // protein binding // inferred from electronic annotation	---	---	---	---	This probe set was annotated using the Genome Target Overlap based pipeline to a Entrez Gene identifier using 1 transcripts. // false // Genome Target Overlap // B	XM_414420	XM_414420 // PREDICTED: Gallus gallus similar to T-cell activation kelch repeat protein; TA-KRP (LOC416085), mRNA. // refseq // 0 // chr12:14925211-14935391(+)	---	7.61925	7.21658	8.17473	8.05379	8.04427	7.47801	8.06739	7.3254	8.17582
Gga.3306.1.S1_s_at	Chicken Array	Gallus gallus	2008-03-17	Consensus sequence	GenBank	Gga.3306.1	gb:BU449947 /DB_XREF=gi:25939258 /DB_XREF=603772591F1 /CLONE=ChEST708e24 /TID=Gga.3306.1 /CNT=8 /FEA=mRNA /TIER=ConsEnd /STK=0 /UG=Gga.3306 /UG_TITLE=Endothelin receptor type B (EDNRB) mRNA, partial cds /REP_ORG=G. gallus	BU449947	Gga.3306	Gga.45157	May 2006 (WUSTL Gallus-gallus-2.1)	chr1:157998915-158012642 (+) // 97.83 //	endothelin receptor type B	EDNRB	---	---	ENSGALG00000016912	408082	Q8JHV4	---	---	XP_417001.2	XM_417001	---	---	---	---	---	---	0007165 // signal transduction // inferred from electronic annotation /// 0007186 // G-protein coupled receptor protein signaling pathway // inferred from electronic annotation	0016021 // integral to membrane // inferred from electronic annotation	0001584 // rhodopsin-like receptor activity // inferred from electronic annotation /// 0004871 // signal transducer activity // inferred from electronic annotation /// 0004872 // receptor activity // inferred from electronic annotation /// 0004930 // G-protein coupled receptor activity // inferred from electronic annotation /// 0004962 // endothelin receptor activity // inferred from electronic a…	---	---	XP_417001.2 // span:223-245,257-279,294-316,336-358,394-416,444-466,486-508 // numtm:7 /// ENSGALP00000035729 // span:103-125,137-159,174-196,216-238,274-296,324-346,366-388 // numtm:7 /// ENSGALP00000027287 // span:15-37,50-72,92-111,132-154,190-212,240-262,282-304 // numtm:7	---	This probe set was annotated using the Matching Probes based pipeline to a Entrez Gene identifier using 1 transcripts. // false // Matching Probes // A	XM_417001(11)	BX932265 // Gallus gallus finished cDNA, clone ChEST352k9. // gb // 11 // --- /// ENSGALT00000027338 // cdna:known chromosome:WASHUC2:1:157998916:158012552:1 gene:ENSGALG00000016912 // ensembl_known // 11 // --- /// ENSGALT00000036512 // cdna:known chromosome:WASHUC2:1:157998666:158012431:1 gene:ENSGALG00000016912 // ensembl_known // 10 // --- /// XM_417001 // PREDICTED: Gallus gallus endothelin …	---	4.06787	4.46852	5.10863	4.71924	5.83793	4.65019	5.41256	4.19966	5.66161
Gga.3329.1.S1_at	Chicken Array	Gallus gallus	2008-03-17	Consensus sequence	GenBank	Gga.3329.1	gb:BU393238 /DB_XREF=gi:25762276 /DB_XREF=603801583F1 /CLONE=ChEST773f21 /TID=Gga.3329.1 /CNT=20 /FEA=mRNA /TIER=ConsEnd /STK=0 /UG=Gga.3329 /UG_TITLE=Finished cDNA, clone ChEST556c3 /REP_ORG=G. gallus	BU393238	Gga.3329	Gga.3329	May 2006 (WUSTL Gallus-gallus-2.1)	chr4:35344664-35364637 (+) // 99.36 //	solute carrier family 20 (phosphate transporter), member 2	RCJMB04_1f1	---	full length	ENSGALG00000010159	422493	Q5F4B0	---	---	NP_001026304.1	NM_001031133	---	---	---	---	---	---	0006817 // phosphate transport // inferred from electronic annotation	0016020 // membrane // inferred from electronic annotation	0005315 // inorganic phosphate transmembrane transporter activity // inferred from electronic annotation	---	---	NP_001026304.1 // span:7-26,86-108,115-137,147-169,182-203,213-235 // numtm:6 /// ENSGALP00000031600 // span:7-26,86-108,115-137,147-169,182-203,213-235 // numtm:6	---	This probe set was annotated using the Matching Probes based pipeline to a Entrez Gene identifier using 2 transcripts. // false // Matching Probes // A	ENSGALT00000032235(11),NM_001031133(11)	ENSGALT00000032235 // Gallus gallus solute carrier family 20 (phosphate transporter), member 2 (SLC20A2), mRNA. // ensembl_known // 11 // --- /// NM_001031133 // Gallus gallus solute carrier family 20 (phosphate transporter), member 2 (SLC20A2), mRNA. // refseq // 11 // ---	GENSCAN00000022108 // ensembl_prediction // 3 // Cross Hyb Matching Probes	8.52588	8.33426	7.65693	6.99179	7.10566	6.56894	7.03221	5.61786	7.55871
Gga.3337.1.S1_at	Chicken Array	Gallus gallus	2008-03-17	Consensus sequence	GenBank	Gga.3337.1	gb:NM_204661.1 /DB_XREF=gi:45382808 /GEN=LOC395381 /TID=Gga.3337.1 /CNT=7 /FEA=FLmRNA /TIER=FL /STK=2 /LL=395381 /UG=Gga.3337 /DEF=Gallus gallus ovomucin alpha-subunit (LOC395381), mRNA. /PROD=ovomucin alpha-subunit /FL=gb:NM_204661.1 gb:AB046524.1 /REP_ORG=G. gallus	NM_204661.1	Gga.3337	Gga.3337	May 2006 (WUSTL Gallus-gallus-2.1)	chr5:15957471-15997816 (-) // 99.54 //	ovomucin alpha-subunit	LOC395381	---	full length	ENSGALG00000006717	395381	Q98UI9	---	---	NP_989992.1	NM_204661	---	---	---	---	---	---	---	---	---	---	---	---	---	This probe set was annotated using the Matching Probes based pipeline to a Entrez Gene identifier using 2 transcripts. // false // Matching Probes // A	ENSGALT00000010866(11),NM_204661(11)	ENSGALT00000010866 // Gallus gallus ovomucin alpha-subunit (LOC395381), mRNA. // ensembl_known // 11 // --- /// GENSCAN00000038786 // cdna:Genscan chromosome:WASHUC2:5:15957669:15981386:-1 // ensembl_prediction // 9 // --- /// NM_204661 // Gallus gallus ovomucin alpha-subunit (LOC395381), mRNA. // refseq // 11 // ---	---	3.24217	3.29239	3.64513	5.16572	3.65726	4.74538	3.55046	3.39181	3.35706
Gga.3350.1.S1_at	Chicken Array	Gallus gallus	2008-03-17	Consensus sequence	GenBank	Gga.3350.1	gb:NM_204259.1 /DB_XREF=gi:45383611 /GEN=PTGDS /TID=Gga.3350.1 /CNT=48 /FEA=FLmRNA /TIER=FL /STK=5 /LL=374110 /UG=Gga.3350 /DEF=Gallus gallus prostaglandin D2 synthase 21kDa (brain) (PTGDS), mRNA. /PROD=prostaglandin D2 synthase 21kDa (brain) /FL=gb:AB072378.1 gb:NM_204259.1 /REP_ORG=G. gallus	NM_204259.1	Gga.3350	Gga.3350	May 2006 (WUSTL Gallus-gallus-2.1)	chr17:888782-890850 (-) // 47.83 //	prostaglandin D2 synthase 21kDa (brain)	PTGDS	---	full length	---	374110	Q8QFM7	---	---	NP_989590.1 /// XP_001234015.1	NM_204259 /// XM_001234014	---	---	---	---	---	---	0006629 // lipid metabolic process // inferred from electronic annotation /// 0006810 // transport // inferred from electronic annotation	---	0005215 // transporter activity // inferred from electronic annotation /// 0005488 // binding // inferred from electronic annotation	---	---	---	---	This probe set was annotated using the Matching Probes based pipeline to a Entrez Gene identifier using 1 transcripts. // false // Matching Probes // A	NM_204259(11)	NM_204259 // Gallus gallus prostaglandin D2 synthase 21kDa (brain) (PTGDS), mRNA. // refseq // 11 // ---	---	10.3116	8.93792	10.1921	9.35913	10.5348	9.66397	9.91242	8.69463	10.5572
Gga.3380.1.S1_at	Chicken Array	Gallus gallus	2008-03-17	Consensus sequence	GenBank	Gga.3380.1	gb:AF175433.1 /DB_XREF=gi:5802622 /GEN=TCRD /TID=Gga.3380.1 /CNT=25 /FEA=FLmRNA /TIER=FL /STK=2 /UG=Gga.3380 /DEF=Gallus gallus T cell receptor delta chain (TCRD) mRNA, complete cds. /PROD=T cell receptor delta chain /FL=gb:AF175433.1 /REP_ORG=G. gallus	AF175433.1	Gga.3380	Gga.3380	May 2006 (WUSTL Gallus-gallus-2.1)	chr27:138515-229075 (-) // 91.08 //	similar to T cell receptor delta chain	LOC426107	---	---	ENSGALG00000013447	426107	---	---	---	XP_423780.2	XM_423780	---	---	---	---	---	---	---	---	---	---	---	ENSGALP00000021886 // span:118-140 // numtm:1	---	This probe set was annotated using the Matching Probes based pipeline to a Entrez Gene identifier using 1 transcripts. // false // Matching Probes // A	XM_423780(11)	AF175433 // Gallus gallus T cell receptor delta chain (TCRD) mRNA, complete cds. // gb // 11 // --- /// CR386214 // Gallus gallus finished cDNA, clone ChEST250i3. // gb // 11 // --- /// ENSGALT00000021924 // cdna:novel chromosome:WASHUC2:27:138520:141109:-1 gene:ENSGALG00000013447 // ensembl_novel // 11 // --- /// XM_423780 // PREDICTED: Gallus gallus similar to T cell receptor delta chain (LOC42…	---	2.87975	3.47977	3.44842	3.62575	3.40614	4.97243	4.65191	5.4618	5.72716
Gga.3402.1.S2_at	Chicken Array	Gallus gallus	2008-03-17	Consensus sequence	GenBank	Gga.3402.1	gb:BU390560 /DB_XREF=gi:25759598 /DB_XREF=603803389F1 /CLONE=ChEST778a24 /TID=Gga.3402.1 /CNT=25 /FEA=FLmRNA /TIER=ConsEnd /STK=0 /LL=395535 /UG_GENE=NOELIN-1 /UG=Gga.3402 /UG_TITLE=neuronal olfactomedin-related ER localized protein /FL=gb:NM_204767.1 gb:AF182815.1 /REP_ORG=G. gallus	BU390560	Gga.3402	Gga.3402	May 2006 (WUSTL Gallus-gallus-2.1)	chr17:8291311-8310113 (+) // 97.95 //	olfactomedin 1	OLFM1	---	full length	ENSGALG00000002515	395535	Q9IAK4	---	---	NP_990098.1	NM_204767	---	---	---	---	---	---	0007275 // multicellular organismal development // inferred from electronic annotation	0005783 // endoplasmic reticulum // inferred from electronic annotation /// 0005788 // endoplasmic reticulum lumen // inferred from electronic annotation /// 0016020 // membrane // inferred from electronic annotation	0016524 // latrotoxin receptor activity // inferred from electronic annotation	---	---	---	---	This probe set was annotated using the Genome Consensus/Exemplar Overlap based pipeline to a Entrez Gene identifier using 3 transcripts. // false // Genome Consensus/Exemplar Overlap // C	AF239804,ENSGALT00000003964,NM_204767	AF239804 // Gallus gallus NOELIN-2 mRNA, complete cds. // gb // 0 // chr17:8283037-8309504(+) /// ENSGALT00000003964 // Gallus gallus olfactomedin 1 (OLFM1), mRNA. // ensembl_known // 0 // chr17:8291311-8309504(+) /// ENSGALT00000034817 // cdna:novel chromosome:WASHUC2:17:8288702:8309006:1 gene:ENSGALG00000002515 // ensembl_novel // 0 // chr17:8288701-8309006(+) /// GENSCAN00000007247 // cdna:Gen…	---	4.95539	6.89831	4.11333	4.33079	3.99916	4.93981	4.59295	5.23098	4.67473
Gga.3459.1.S2_at	Chicken Array	Gallus gallus	2008-03-17	Consensus sequence	GenBank	Gga.3459.1	gb:BU408963 /DB_XREF=gi:25901634 /DB_XREF=603159356F1 /CLONE=ChEST178p14 /TID=Gga.3459.1 /CNT=75 /FEA=FLmRNA /TIER=ConsEnd /STK=0 /LL=396242 /UG_GENE=LOC396242 /UG=Gga.3459 /UG_TITLE=collagen-alpha-3 type IX /FL=gb:M83179.1 gb:NM_205305.1 /REP_ORG=G. gallus	BU408963	Gga.3459	Gga.3459	May 2006 (WUSTL Gallus-gallus-2.1)	chr20:8327715-8359727 (+) // 99.84 //	collagen, type IX, alpha 3	COL9A3	---	full length	ENSGALG00000005628	396242	P32017 /// Q90800	---	---	NP_990636.1	NM_205305	---	---	---	---	---	---	0006817 // phosphate transport // inferred from electronic annotation	0005576 // extracellular region // inferred from electronic annotation /// 0005578 // proteinaceous extracellular matrix // inferred from electronic annotation /// 0005737 // cytoplasm // inferred from electronic annotation	0005198 // structural molecule activity // inferred from electronic annotation /// 0005201 // extracellular matrix structural constituent // inferred from electronic annotation	---	---	---	---	This probe set was annotated using the Genome Target Overlap based pipeline to a Entrez Gene identifier using 2 transcripts. // false // Genome Target Overlap // B	ENSGALT00000009029,NM_205305	ENSGALT00000009029 // Gallus gallus collagen, type IX, alpha 3 (COL9A3), mRNA. // ensembl_known // 0 // chr20:8327715-8359507(+) /// NM_205305 // Gallus gallus collagen, type IX, alpha 3 (COL9A3), mRNA. // refseq // 0 // chr20:8327715-8359507(+)	---	6.24946	3.3635	2.98317	2.8474	3.04254	2.84175	3.04217	2.92526	2.74817
Gga.3468.1.S1_at	Chicken Array	Gallus gallus	2008-03-17	Consensus sequence	GenBank	Gga.3468.1	gb:BU458357 /DB_XREF=gi:25947668 /DB_XREF=603369945F1 /CLONE=ChEST275i11 /TID=Gga.3468.1 /CNT=7 /FEA=mRNA /TIER=ConsEnd /STK=0 /UG=Gga.3468 /UG_TITLE=Finished cDNA, clone ChEST275i11 /REP_ORG=G. gallus	BU458357	Gga.3468	Gga.3468	May 2006 (WUSTL Gallus-gallus-2.1)	chr1:186741283-186742214 (+) // 86.4 //	Finished cDNA, clone ChEST275i11	---	---	---	---	---	---	---	---	---	---	---	---	---	---	---	---	---	---	---	---	---	---	---	This probe set was annotated using the Matching Probes based pipeline to a UniGene identifier using 1 transcripts. // false // Matching Probes // A	CR389820(11)	CR389820 // Gallus gallus finished cDNA, clone ChEST275i11. // gb // 11 // ---	---	5.01908	3.46447	4.02038	3.40101	3.4644	3.06465	3.30576	3.12292	3.42854
Gga.3477.1.S1_at	Chicken Array	Gallus gallus	2008-03-17	Consensus sequence	GenBank	Gga.3477.1	gb:NM_205319.1 /DB_XREF=gi:45384351 /GEN=BEK /TID=Gga.3477.1 /CNT=30 /FEA=FLmRNA /TIER=FL /STK=2 /LL=396259 /UG=Gga.3477 /DEF=Gallus gallus fibroblast growth factor receptor 2 homolog (BEK), mRNA. /PROD=fibroblast growth factor receptor 2 homolog /FL=gb:NM_205319.1 gb:M35196.1 /REP_ORG=G. gallus	NM_205319.1	Gga.3477	Gga.3477	May 2006 (WUSTL Gallus-gallus-2.1)	chr6:32367231-32440983 (-) // 93.34 //	fibroblast growth factor receptor 2	FGFR2	---	full length	ENSGALG00000009495	396259	P18461 /// Q90749	EC:2.7.10.1	---	NP_990650.1	NM_205319	---	---	---	---	---	---	0006468 // protein amino acid phosphorylation // inferred from electronic annotation	0016020 // membrane // inferred from electronic annotation /// 0016021 // integral to membrane // inferred from electronic annotation	0000166 // nucleotide binding // inferred from electronic annotation /// 0004672 // protein kinase activity // inferred from electronic annotation /// 0004713 // protein-tyrosine kinase activity // inferred from electronic annotation /// 0004714 // transmembrane receptor protein tyrosine kinase activity // inferred from electronic annotation /// 0004872 // receptor activity // inferred from elect…	---	---	CAA43965.1 // span:378-400 // numtm:1 /// NP_990650.1 // span:377-399 // numtm:1 /// ENSGALP00000037940 // span:382-404 // numtm:1 /// ENSGALP00000015442 // span:377-399 // numtm:1 /// ENSGALP00000015441 // span:378-400 // numtm:1 /// GENSCAN00000031135 // span:115-137 // numtm:1	---	This probe set was annotated using the Matching Probes based pipeline to a Entrez Gene identifier using 3 transcripts. // false // Matching Probes // A	ENSGALT00000015458(11),NM_205319(11),X61992(10)	ENSGALT00000015457 // cdna:known chromosome:WASHUC2:6:32368760:32440947:-1 gene:ENSGALG00000009495 // ensembl_known // 10 // --- /// ENSGALT00000015458 // Gallus gallus fibroblast growth factor receptor 2 (FGFR2), mRNA. // ensembl_known // 11 // --- /// ENSGALT00000038732 // cdna:novel chromosome:WASHUC2:6:32368713:32440990:-1 gene:ENSGALG00000009495 // ensembl_novel // 11 // --- /// GENSCAN00000…	---	4.40215	3.81068	5.02165	3.75184	3.64714	3.68369	4.66714	3.90778	4.19339
Gga.3573.2.S1_a_at	Chicken Array	Gallus gallus	2008-03-17	Consensus sequence	GenBank	Gga.3573.2	gb:CR354079.1 /DB_XREF=gi:45426066 /TID=Gga.3573.2 /CNT=2 /FEA=mRNA /TIER=ConsEnd /STK=0 /LL=396023 /UG_GENE=LOC396023 /UG=Gga.3573 /UG_TITLE=hypothetical protein LOC396023 /DEF=Gallus gallus finished cDNA, clone ChEST372k22. /REP_ORG=G. gallus	CR354079.1	Gga.3573	Gga.3573	May 2006 (WUSTL Gallus-gallus-2.1)	chr5:9085541-9108107 (+) // 89.84 //	dickkopf homolog 3 (Xenopus laevis)	DKK3	---	full length	ENSGALG00000005551	396023	Q90839	---	---	NP_990456.1	NM_205125	---	---	---	---	---	---	0007275 // multicellular organismal development // inferred from electronic annotation /// 0016055 // Wnt receptor signaling pathway // inferred from electronic annotation /// 0030178 // negative regulation of Wnt receptor signaling pathway // inferred from electronic annotation	0005576 // extracellular region // inferred from electronic annotation	---	---	---	NP_990456.1 // span:13-32 // numtm:1 /// ENSGALP00000008890 // span:13-32 // numtm:1	---	This probe set was annotated using the Matching Probes based pipeline to a Entrez Gene identifier using 2 transcripts. // false // Matching Probes // A	ENSGALT00000008904(11),NM_205125(11)	ENSGALT00000008904 // Gallus gallus dickkopf homolog 3 (Xenopus laevis) (DKK3), mRNA. // ensembl_known // 11 // --- /// NM_205125 // Gallus gallus dickkopf homolog 3 (Xenopus laevis) (DKK3), mRNA. // refseq // 11 // ---	GENSCAN00000015384 // ensembl_prediction // 6 // Cross Hyb Matching Probes	7.77655	8.98075	7.3321	7.97213	6.65241	7.73822	6.19103	6.51616	5.91589
Gga.3587.1.S1_s_at	Chicken Array	Gallus gallus	2008-03-17	Consensus sequence	GenBank	Gga.3587.1	gb:NM_205072.1 /DB_XREF=gi:45384195 /GEN=LOC395954 /TID=Gga.3587.1 /CNT=134 /FEA=FLmRNA /TIER=FL /STK=3 /LL=395954 /UG=Gga.3587 /DEF=Gallus gallus matrilin-3 (LOC395954), mRNA. /PROD=matrilin-3 precursor /FL=gb:NM_205072.1 /REP_ORG=G. gallus	NM_205072.1	Gga.3587	Gga.3587	May 2006 (WUSTL Gallus-gallus-2.1)	chr3:104310038-104325904 (-) // 98.76 //	matrilin 3	MATN3	---	full length	ENSGALG00000016478	395954	O42401	---	---	NP_990403.1	NM_205072	---	---	---	---	---	---	---	0005576 // extracellular region // inferred from electronic annotation /// 0005578 // proteinaceous extracellular matrix // inferred from electronic annotation	---	---	---	---	---	This probe set was annotated using the Matching Probes based pipeline to a Entrez Gene identifier using 2 transcripts. // false // Matching Probes // A	ENSGALT00000036867(11),NM_205072(11)	ENSGALT00000036867 // Gallus gallus matrilin 3 (MATN3), mRNA. // ensembl_known // 11 // --- /// NM_205072 // Gallus gallus matrilin 3 (MATN3), mRNA. // refseq // 11 // ---	ENSGALT00000026587 // ensembl_known // 3 // Cross Hyb Matching Probes /// GENSCAN00000030962 // ensembl_prediction // 3 // Cross Hyb Matching Probes	6.7573	2.88749	2.99063	3.00019	2.80153	2.84907	3.00498	3.51988	2.96244
Gga.3682.1.S1_at	Chicken Array	Gallus gallus	2008-03-17	Consensus sequence	GenBank	Gga.3682.1	gb:NM_204255.1 /DB_XREF=gi:45383619 /GEN=RBP2 /TID=Gga.3682.1 /CNT=12 /FEA=FLmRNA /TIER=FL /STK=2 /LL=374105 /UG=Gga.3682 /DEF=Gallus gallus retinol binding protein 2, cellular (RBP2), mRNA. /PROD=retinol binding protein 2, cellular /FL=gb:AY072908.1 gb:NM_204255.1 /REP_ORG=G. gallus	NM_204255.1	Gga.3682	Gga.3682	May 2006 (WUSTL Gallus-gallus-2.1)	chr15:3253012-3356588 (+) // 98.37 //	RIMS binding protein 2	RIMBP2	---	full length	ENSGALG00000002579	374105	Q8QFX1	---	---	NP_989586.1	NM_204255	---	---	---	---	---	---	---	0005886 // plasma membrane // inferred from electronic annotation /// 0016020 // membrane // inferred from electronic annotation /// 0030054 // cell junction // inferred from electronic annotation /// 0045202 // synapse // inferred from electronic annotation	---	---	---	---	---	This probe set was annotated using the Matching Probes based pipeline to a Entrez Gene identifier using 2 transcripts. // false // Matching Probes // A	ENSGALT00000004065(10),NM_204255(11)	ENSGALT00000004065 // Gallus gallus RIMS binding protein 2 (RIMBP2), mRNA. // ensembl_known // 10 // --- /// ENSGALT00000039708 // cdna:novel chromosome:WASHUC2:15:3305355:3356594:1 gene:ENSGALG00000002579 // ensembl_novel // 10 // --- /// NM_204255 // Gallus gallus RIMS binding protein 2 (RIMBP2), mRNA. // refseq // 11 // ---	GENSCAN00000005439 // ensembl_prediction // 8 // Cross Hyb Matching Probes	5.6228	6.37238	6.47715	5.33854	5.89836	6.04086	7.0456	5.98438	7.67523
Gga.3777.1.S1_at	Chicken Array	Gallus gallus	2008-03-17	Consensus sequence	GenBank	Gga.3777.1	gb:BU469218 /DB_XREF=gi:25962795 /DB_XREF=603760425F1 /CLONE=ChEST678a7 /TID=Gga.3777.1 /CNT=7 /FEA=EST /TIER=ConsEnd /STK=0 /UG=Gga.3777 /UG_TITLE=Transcribed sequence with weak similarity to protein ref:NP_079101.1 (H.sapiens) hypothetical protein FLJ23447 (Homo sapiens) /REP_ORG=G. gallus	BU469218	Gga.3777	Gga.3425	May 2006 (WUSTL Gallus-gallus-2.1)	chr8:25317874-25326256 (+) // 98.73 //	sterol carrier protein 2	SCP2	---	---	ENSGALG00000021869	396550	Q07598	---	---	XP_422482.2	XM_422482	---	---	---	---	---	---	0006810 // transport // inferred from electronic annotation /// 0006869 // lipid transport // inferred from electronic annotation /// 0008152 // metabolic process // inferred from electronic annotation	0005737 // cytoplasm // inferred from electronic annotation /// 0005739 // mitochondrion // inferred from electronic annotation /// 0005777 // peroxisome // inferred from electronic annotation	0003824 // catalytic activity // inferred from electronic annotation /// 0005498 // sterol carrier activity // inferred from electronic annotation /// 0005515 // protein binding // inferred from electronic annotation /// 0008289 // lipid binding // inferred from electronic annotation /// 0016491 // oxidoreductase activity // inferred from electronic annotation /// 0016740 // transferase activity …	---	---	---	---	This probe set was annotated using the Genome Consensus/Exemplar Overlap based pipeline to a Entrez Gene identifier using 1 transcripts. // false // Genome Consensus/Exemplar Overlap // C	XM_422482	ENSGALT00000017329 // cdna:novel chromosome:WASHUC2:8:25317987:25325492:1 gene:ENSGALG00000021869 // ensembl_novel // 0 // chr8:25317986-25325492(+) /// GENSCAN00000026304 // cdna:Genscan chromosome:WASHUC2:8:25303945:25323487:1 // ensembl_prediction // 0 // chr8:25303944-25323487(+) /// XM_422482 // PREDICTED: Gallus gallus sterol carrier protein-2 (LOC396550), mRNA. // refseq // 0 // chr8:25282…	---	6.37898	5.80243	7.8008	7.37745	7.82323	7.47581	8.69486	7.62944	8.76253
Gga.3781.1.S1_at	Chicken Array	Gallus gallus	2008-03-17	Consensus sequence	GenBank	Gga.3781.1	gb:L40175.1 /DB_XREF=gi:685168 /TID=Gga.3781.1 /CNT=36 /FEA=mRNA /TIER=ConsEnd /STK=2 /LL=396350 /UG_GENE=ACE /UG=Gga.3781 /UG_TITLE=angiotensin converting enzyme /DEF=Gallus gallus angiotensin converting enzyme (ACE) mRNA, 3 end of cds. /REP_ORG=G. gallus	L40175.1	Gga.3781	Gga.3781	May 2006 (WUSTL Gallus-gallus-2.1)	chr27:2567618-2583866 (+) // 98.66 //	angiotensin I converting enzyme (peptidyl-dipeptidase A) 1	ACE	---	---	ENSGALG00000000498	419953	Q10751	---	---	XP_418074.2	XM_418074	---	---	---	---	---	---	0006508 // proteolysis // inferred from electronic annotation	0016020 // membrane // inferred from electronic annotation /// 0016021 // integral to membrane // inferred from electronic annotation	0004180 // carboxypeptidase activity // inferred from electronic annotation /// 0004246 // peptidyl-dipeptidase A activity // inferred from electronic annotation /// 0004246 // peptidyl-dipeptidase A activity // non-traceable author statement /// 0008233 // peptidase activity // inferred from electronic annotation /// 0008237 // metallopeptidase activity // inferred from electronic annotation ///…	---	---	XP_418074.2 // span:1240-1262 // numtm:1 /// ENSGALP00000000680 // span:1152-1174 // numtm:1	---	This probe set was annotated using the Matching Probes based pipeline to a Entrez Gene identifier using 1 transcripts. // false // Matching Probes // A	XM_418074(9)	ENSGALT00000000681 // cdna:known chromosome:WASHUC2:27:2570995:2583866:1 gene:ENSGALG00000000498 // ensembl_known // 9 // --- /// XM_418074 // PREDICTED: Gallus gallus angiotensin I converting enzyme (peptidyl-dipeptidase A) 1 (ACE), mRNA. // refseq // 9 // ---	ENSGALT00000040528 // ensembl_novel // 7 // Cross Hyb Matching Probes /// GENSCAN00000004309 // ensembl_prediction // 4 // Cross Hyb Matching Probes /// ENSGALT00000040521 // ensembl_novel // 4 // Negative Strand Matching Probes	9.33104	8.16013	7.94095	5.95387	7.50491	6.00589	6.86684	5.29085	6.6314
Gga.3986.2.S1_a_at	Chicken Array	Gallus gallus	2008-03-17	Consensus sequence	GenBank	Gga.3986.2	gb:CN217291 /DB_XREF=gi:46296633 /DB_XREF=RJA008B07.ab1 /TID=Gga.3986.2 /CNT=10 /FEA=mRNA /TIER=ConsEnd /STK=0 /LL=396257 /UG_GENE=LOC396257 /UG=Gga.3986 /UG_TITLE=carbonic anhydrase II /REP_ORG=G. gallus	CN217291	Gga.3986	Gga.3986	May 2006 (WUSTL Gallus-gallus-2.1)	chr2:127587699-127602003 (+) // 88.9 //	carbonic anhydrase II	CA2	---	full length	ENSGALG00000015862	396257	P07630	EC:4.2.1.1	---	NP_990648.1	NM_205317	---	---	---	---	---	---	0002009 // morphogenesis of an epithelium // inferred from electronic annotation /// 0006730 // one-carbon compound metabolic process // inferred from electronic annotation /// 0015670 // carbon dioxide transport // inferred from electronic annotation /// 0046903 // secretion // inferred from electronic annotation	0005737 // cytoplasm // inferred from electronic annotation	0004089 // carbonate dehydratase activity // inferred from electronic annotation /// 0008270 // zinc ion binding // inferred from electronic annotation /// 0016829 // lyase activity // inferred from electronic annotation /// 0046872 // metal ion binding // inferred from electronic annotation	---	---	---	---	This probe set was annotated using the Matching Probes based pipeline to a Entrez Gene identifier using 3 transcripts. // false // Matching Probes // A	ENSGALT00000025572(11),NM_205317(11),X04810(11)	ENSGALT00000025572 // Gallus gallus carbonic anhydrase II (CA2), mRNA. // ensembl_known // 11 // --- /// GENSCAN00000038575 // cdna:Genscan chromosome:WASHUC2:2:127587726:127653941:1 // ensembl_prediction // 11 // --- /// NM_205317 // Gallus gallus carbonic anhydrase II (CA2), mRNA. // refseq // 11 // --- /// X04810 // Chicken mRNA for carbonic anhydrase II CA-II (EC4.2.1.1). // gb // 11 // ---	M25943 // gb // 1 // Cross Hyb Matching Probes	7.56538	7.88556	8.8437	9.85609	9.03841	10.0504	9.34671	10.1097	9.09779
Gga.4041.2.S1_a_at	Chicken Array	Gallus gallus	2008-03-17	Consensus sequence	GenBank	Gga.4041.2	gb:BU129679 /DB_XREF=gi:25341498 /DB_XREF=603118493F1 /CLONE=ChEST76i24 /TID=Gga.4041.2 /CNT=37 /FEA=mRNA /TIER=ConsEnd /STK=3 /LL=396437 /UG_GENE=TXN /UG=Gga.4041 /UG_TITLE=thioredoxin /REP_ORG=G. gallus	BU129679	Gga.4041	Gga.23788	May 2006 (WUSTL Gallus-gallus-2.1)	chr1:158564660-158569399 (+) // 90.25 //	similar to DNA segment, Chr 10, Johns Hopkins University 81 expressed	LOC418811	---	---	ENSGALG00000016918	418811	---	---	---	XP_001231537.1 /// XP_417006.1	XM_001231536 /// XM_417006	---	---	---	---	---	---	---	---	---	---	---	---	---	This probe set was annotated using the Matching Probes based pipeline to a Entrez Gene identifier using 2 transcripts. // false // Matching Probes // A	XM_001231536(11),XM_417006(11)	BX934903 // Gallus gallus finished cDNA, clone ChEST148d15. // gb // 11 // --- /// ENSGALT00000027350 // cdna:novel chromosome:WASHUC2:1:158564657:158569419:1 gene:ENSGALG00000016918 // ensembl_novel // 11 // --- /// GENSCAN00000012355 // cdna:Genscan chromosome:WASHUC2:1:158564819:158569316:1 // ensembl_prediction // 11 // --- /// XM_001231536 // PREDICTED: Gallus gallus similar to DNA segment, …	---	10.2485	10.4677	9.5145	10.5641	9.42241	10.5122	9.61474	10.6399	9.85161
Gga.4049.1.S1_at	Chicken Array	Gallus gallus	2008-03-17	Consensus sequence	GenBank	Gga.4049.1	gb:NM_204544.1 /DB_XREF=gi:45383090 /GEN=FET1 /TID=Gga.4049.1 /CNT=3 /FEA=FLmRNA /TIER=FL /STK=2 /LL=395223 /UG=Gga.4049 /DEF=Gallus gallus female expressed transcript 1 (FET1), mRNA. /PROD=female expressed transcript 1 /FL=gb:AY113681.1 gb:NM_204544.1 /REP_ORG=G. gallus	NM_204544.1	Gga.4049	Gga.44468	May 2006 (WUSTL Gallus-gallus-2.1)	---	female expressed transcript 1	FET1	---	full length	---	395223	Q8JGM1	---	---	NP_989875.1	NM_204544	---	---	---	---	---	---	---	0019028 // viral capsid // inferred from electronic annotation	0005198 // structural molecule activity // inferred from electronic annotation	---	IPR002050 // ENV polyprotein (coat polyprotein) // 8.2E-9	NP_989875.1 // span:383-405 // numtm:1	---	This probe set was annotated using the Matching Probes based pipeline to a Entrez Gene identifier using 1 transcripts. // false // Matching Probes // A	NM_204544(11)	NM_204544 // Gallus gallus female expressed transcript 1 (FET1), mRNA. // refseq // 11 // ---	---	2.52367	2.26816	5.81488	2.93716	6.32294	3.68916	4.53086	5.05116	5.9378
Gga.4091.2.S1_a_at	Chicken Array	Gallus gallus	2008-03-17	Consensus sequence	GenBank	Gga.4091.2	gb:M96655.1 /DB_XREF=gi:212744 /TID=Gga.4091.2 /CNT=13 /FEA=FLmRNA /TIER=FL /STK=1 /LL=396445 /UG_GENE=LOC396445 /UG=Gga.4091 /UG_TITLE=smooth muscle myosin light chain kinase (61-kDa active fragment) /DEF=Chicken telokin mRNA, complete cds. /FL=gb:M88283.1 gb:M96655.1 /REP_ORG=G. gallus	M96655.1	Gga.4091	Gga.4091	May 2006 (WUSTL Gallus-gallus-2.1)	chr7:28760834-28766088 (-) // 93.52 //	myosin, light chain kinase	MYLK	---	full length	---	396445	P11799	EC:2.7.11.8	---	NP_990790.1	NM_205459	---	---	---	---	---	---	0006468 // protein amino acid phosphorylation // inferred from electronic annotation	0005737 // cytoplasm // inferred from electronic annotation /// 0016020 // membrane // inferred from electronic annotation	0000166 // nucleotide binding // inferred from electronic annotation /// 0000287 // magnesium ion binding // inferred from electronic annotation /// 0004672 // protein kinase activity // inferred from electronic annotation /// 0004674 // protein serine/threonine kinase activity // inferred from electronic annotation /// 0004687 // myosin light chain kinase activity // inferred from electronic ann…	---	IPR001245 // Tyrosine protein kinase // 8.2E-12	---	---	This probe set was annotated using the Matching Probes based pipeline to a Entrez Gene identifier using 2 transcripts. // false // Matching Probes // A	M88283(10),NM_205459(10)	M88283 // Gallus gallus kinase related protein mRNA, complete cds. // gb // 10 // --- /// NM_205459 // Gallus gallus myosin, light chain kinase (MYLK), mRNA. // refseq // 10 // ---	M96987 // gb // 1 // Cross Hyb Matching Probes /// ENSGALT00000019136 // ensembl_known // 8 // Cross Hyb Matching Probes	7.12983	6.55056	5.74271	5.07246	6.50471	5.72898	6.32663	5.92517	6.67824
Gga.4095.2.S1_a_at	Chicken Array	Gallus gallus	2008-03-17	Consensus sequence	GenBank	Gga.4095.2	gb:BX934804.2 /DB_XREF=gi:46018362 /TID=Gga.4095.2 /CNT=3 /FEA=mRNA /TIER=ConsEnd /STK=0 /LL=374013 /UG_GENE=PCAF /UG=Gga.4095 /UG_TITLE=p300CBP-associated factor /DEF=Gallus gallus finished cDNA, clone ChEST560m9. /REP_ORG=G. gallus	BX934804.2	Gga.4095	Gga.4095	May 2006 (WUSTL Gallus-gallus-2.1)	chr2:35822627-35849277 (+) // 85.96 //	p300/CBP-associated factor	PCAF	---	---	ENSGALG00000011278	428441	Q90ZI1	---	---	XP_426001.2	XM_426001	---	---	---	---	---	---	0008152 // metabolic process // inferred from electronic annotation	---	0008080 // N-acetyltransferase activity // inferred from electronic annotation	---	---	---	---	This probe set was annotated using the Matching Probes based pipeline to a Entrez Gene identifier using 3 transcripts. // false // Matching Probes // A	AB052159(11),BX934804(11),XM_426001(10)	AB052159 // Gallus gallus mRNA for PCAF, partial cds. // gb // 11 // --- /// BX934804 // Gallus gallus finished cDNA, clone ChEST560m9. // gb // 11 // --- /// ENSGALT00000018402 // cdna:known chromosome:WASHUC2:2:35822612:35854254:1 gene:ENSGALG00000011278 // ensembl_known // 10 // --- /// GENSCAN00000038687 // cdna:Genscan chromosome:WASHUC2:2:35812658:35853837:1 // ensembl_prediction // 10 // -…	---	6.98081	6.4767	6.94895	6.48397	8.04029	6.74121	6.67867	6.41041	7.37706
Gga.4152.1.S1_s_at	Chicken Array	Gallus gallus	2008-03-17	Consensus sequence	GenBank	Gga.4152.1	gb:CR385532.1 /DB_XREF=gi:46238291 /TID=Gga.4152.1 /CNT=2 /FEA=mRNA /TIER=ConsEnd /STK=0 /UG=Gga.4152 /UG_TITLE=Finished cDNA, clone ChEST377l7 /DEF=Gallus gallus finished cDNA, clone ChEST377l7. /REP_ORG=G. gallus	CR385532.1	Gga.4152	Gga.38348	May 2006 (WUSTL Gallus-gallus-2.1)	chr2:99551757-99558940 (+) // 89.43 //	AFG3 ATPase family gene 3-like 2 (yeast)	AFG3L2	---	---	ENSGALG00000013853	421036	---	---	---	XP_419121.1	XM_419121	---	---	---	---	---	---	0030163 // protein catabolic process // inferred from electronic annotation	0016020 // membrane // inferred from electronic annotation	0000166 // nucleotide binding // inferred from electronic annotation /// 0004222 // metalloendopeptidase activity // inferred from electronic annotation /// 0005524 // ATP binding // inferred from electronic annotation /// 0017111 // nucleoside-triphosphatase activity // inferred from electronic annotation	---	IPR013093 // ATPase AAA-2 // 1.3E-6 /// IPR013093 // ATPase AAA-2 // 1.3E-6 /// IPR013093 // ATPase AAA-2 // 1.3E-6 /// IPR013093 // ATPase AAA-2 // 1.3E-6	XP_419121.1 // span:147-164,253-272 // numtm:2 /// ENSGALP00000022434 // span:147-164,252-271 // numtm:2 /// GENSCAN00000017860 // span:191-208,297-316 // numtm:2	---	This probe set was annotated using the Matching Probes based pipeline to a Entrez Gene identifier using 1 transcripts. // false // Matching Probes // A	XM_419121(11)	CR385532 // Gallus gallus finished cDNA, clone ChEST377l7. // gb // 11 // --- /// ENSGALT00000022474 // cdna:novel chromosome:WASHUC2:2:99546341:99582308:1 gene:ENSGALG00000013853 // ensembl_novel // 9 // --- /// GENSCAN00000017860 // cdna:Genscan chromosome:WASHUC2:2:99546364:99584404:1 // ensembl_prediction // 10 // --- /// XM_419121 // PREDICTED: Gallus gallus hypothetical LOC421036 (LOC421036…	ENSGALT00000016639 // ensembl_novel // 7 // Cross Hyb Matching Probes	5.41903	4.73891	5.47836	4.61637	5.72761	4.6214	5.0467	4.32519	5.71047
Gga.4196.1.S1_a_at	Chicken Array	Gallus gallus	2008-03-17	Consensus sequence	GenBank	Gga.4196.1	gb:BU347654 /DB_XREF=gi:25855655 /DB_XREF=604172534F1 /CLONE=ChEST1037d10 /TID=Gga.4196.1 /CNT=4 /FEA=EST /TIER=ConsEnd /STK=0 /UG=Gga.4196 /UG_TITLE=Transcribed sequence with weak similarity to protein ref:NP_055760.1 (H.sapiens) KIAA0843 protein (Homo sapiens) /REP_ORG=G. gallus	BU347654	Gga.4196	Gga.10869	May 2006 (WUSTL Gallus-gallus-2.1)	chr4:83636498-83710259 (-) // 94.62 //	similar to actin binding LIM protein family member 2	LOC422866	---	---	ENSGALG00000015559	422866	---	---	---	XP_420811.2	XM_420811	---	---	---	---	---	---	0007010 // cytoskeleton organization and biogenesis // inferred from electronic annotation	---	0003779 // actin binding // inferred from electronic annotation /// 0008270 // zinc ion binding // inferred from electronic annotation	---	---	---	---	This probe set was annotated using the Genome Target Overlap based pipeline to a Entrez Gene identifier using 1 transcripts. // false // Genome Target Overlap // B	XM_420811	BX931989 // Gallus gallus finished cDNA, clone ChEST224j14. // gb // 0 // chr4:83684257-83722597(-) /// ENSGALT00000025088 // cdna:novel chromosome:WASHUC2:4:83637241:83745484:-1 gene:ENSGALG00000015559 // ensembl_novel // 0 // chr4:83637240-83745484(-) /// GENSCAN00000020501 // cdna:Genscan chromosome:WASHUC2:4:83637960:83748249:-1 // ensembl_prediction // 0 // chr4:83637959-83748249(-) /// XM_4…	NM_204439 // refseq // 1 // Negative Strand Matching Probes /// ENSGALT00000007041 // ensembl_known // 1 // Negative Strand Matching Probes	10.042	9.84562	9.67601	8.66479	9.25066	8.35773	9.2259	8.03963	8.82392
Gga.4196.1.S1_at	Chicken Array	Gallus gallus	2008-03-17	Consensus sequence	GenBank	Gga.4196.1	gb:BU347654 /DB_XREF=gi:25855655 /DB_XREF=604172534F1 /CLONE=ChEST1037d10 /TID=Gga.4196.1 /CNT=4 /FEA=EST /TIER=ConsEnd /STK=0 /UG=Gga.4196 /UG_TITLE=Transcribed sequence with weak similarity to protein ref:NP_055760.1 (H.sapiens) KIAA0843 protein (Homo sapiens) /REP_ORG=G. gallus	BU347654	Gga.4196	Gga.10869	May 2006 (WUSTL Gallus-gallus-2.1)	chr4:83636498-83710259 (-) // 94.62 //	similar to actin binding LIM protein family member 2	LOC422866	---	---	ENSGALG00000015559	422866	---	---	---	XP_420811.2	XM_420811	---	---	---	---	---	---	0007010 // cytoskeleton organization and biogenesis // inferred from electronic annotation	---	0003779 // actin binding // inferred from electronic annotation /// 0008270 // zinc ion binding // inferred from electronic annotation	---	---	---	---	This probe set was annotated using the Genome Target Overlap based pipeline to a Entrez Gene identifier using 1 transcripts. // false // Genome Target Overlap // B	XM_420811	ENSGALT00000025088 // cdna:novel chromosome:WASHUC2:4:83637241:83745484:-1 gene:ENSGALG00000015559 // ensembl_novel // 10 // ---	XM_420811 // refseq // 2 // Cross Hyb Matching Probes /// GENSCAN00000020501 // ensembl_prediction // 2 // Cross Hyb Matching Probes	8.10034	8.32632	7.97792	6.962	7.74163	7.01341	7.60008	6.4487	7.27171
Gga.4196.2.S1_at	Chicken Array	Gallus gallus	2008-03-17	Consensus sequence	GenBank	Gga.4196.2	gb:BU203807 /DB_XREF=gi:25368153 /DB_XREF=603101565F1 /CLONE=ChEST34a17 /TID=Gga.4196.2 /CNT=2 /FEA=EST /TIER=ConsEnd /STK=0 /UG=Gga.4196 /UG_TITLE=Transcribed sequence with weak similarity to protein ref:NP_055760.1 (H.sapiens) KIAA0843 protein (Homo sapiens) /REP_ORG=G. gallus	BU203807	Gga.4196	Gga.10869	May 2006 (WUSTL Gallus-gallus-2.1)	chr4:83636343-83682965 (-) // 95.86 //	similar to actin binding LIM protein family member 2	LOC422866	---	---	ENSGALG00000015559	422866	---	---	---	XP_420811.2	XM_420811	---	---	---	---	---	---	0007010 // cytoskeleton organization and biogenesis // inferred from electronic annotation	---	0003779 // actin binding // inferred from electronic annotation /// 0008270 // zinc ion binding // inferred from electronic annotation	---	---	---	---	This probe set was annotated using the Genome Target Overlap based pipeline to a Entrez Gene identifier using 1 transcripts. // false // Genome Target Overlap // B	XM_420811	ENSGALT00000025088 // cdna:novel chromosome:WASHUC2:4:83637241:83745484:-1 gene:ENSGALG00000015559 // ensembl_novel // 0 // chr4:83637240-83745484(-) /// GENSCAN00000020501 // cdna:Genscan chromosome:WASHUC2:4:83637960:83748249:-1 // ensembl_prediction // 0 // chr4:83637959-83748249(-) /// XM_420811 // PREDICTED: Gallus gallus similar to actin binding LIM protein family member 2 (LOC422866), mRNA…	---	8.99139	8.62446	8.85279	7.74864	8.31939	7.44209	8.37797	7.23288	7.94929
Gga.4198.2.S1_a_at	Chicken Array	Gallus gallus	2008-03-17	Consensus sequence	GenBank	Gga.4198.2	gb:X13861.1 /DB_XREF=gi:63637 /TID=Gga.4198.2 /CNT=1 /FEA=mRNA /TIER=ConsEnd /STK=0 /LL=396067 /UG_GENE=LOC396067 /UG=Gga.4198 /DEF=G.gallus mRNA-1 for cardiac myosin alkali light chain (pHMA-1). /PROD=myosin alkali light chain /REP_ORG=G. gallus	X13861.1	Gga.4198	Gga.4198	May 2006 (WUSTL Gallus-gallus-2.1)	chr2:3342670-3378214 (-) // 95.89 //	myosin, light chain 3, alkali; ventricular, skeletal, slow	MYL3	---	full length	ENSGALG00000005448	396067	P02606	---	---	NP_990490.1	NM_205159	---	---	---	---	---	---	---	0016459 // myosin complex // inferred from electronic annotation	0003774 // motor activity // inferred from electronic annotation /// 0005509 // calcium ion binding // inferred from electronic annotation	---	IPR002048 // Calcium-binding EF-hand // 0.014 /// IPR002048 // Calcium-binding EF-hand // 0.026 /// IPR002048 // Calcium-binding EF-hand // 0.026	---	---	This probe set was annotated using the Matching Probes based pipeline to a Entrez Gene identifier using 3 transcripts. // false // Matching Probes // A	ENSGALT00000008744(10),NM_205159(11),X13861(11)	ENSGALT00000008744 // Gallus gallus myosin, light chain 3, alkali; ventricular, skeletal, slow (MYL3), mRNA. // ensembl_known // 10 // --- /// GENSCAN00000028589 // cdna:Genscan chromosome:WASHUC2:2:3324593:3404548:-1 // ensembl_prediction // 10 // --- /// NM_205159 // Gallus gallus myosin, light chain 3, alkali; ventricular, skeletal, slow (MYL3), mRNA. // refseq // 11 // --- /// X13861 // G.gal…	---	7.36891	6.39669	2.76641	2.70749	7.13309	2.826	3.17112	2.67582	2.82296
Gga.4217.1.S1_a_at	Chicken Array	Gallus gallus	2008-03-17	Consensus sequence	GenBank	Gga.4217.1	gb:AY116218.1 /DB_XREF=gi:23379830 /GEN=N127 /TID=Gga.4217.1 /CNT=13 /FEA=FLmRNA /TIER=FL /STK=1 /LL=374069 /UG=Gga.4217 /DEF=Gallus gallus fast myosin heavy chain HCIII (N127) mRNA, complete cds. /PROD=fast myosin heavy chain HCIII /FL=gb:NM_204228.1 gb:AF272034.1 gb:AF272033.1 gb:AY116218.1 /REP_ORG=G. gallus	AY116218.1	Gga.4217	Gga.44595	May 2006 (WUSTL Gallus-gallus-2.1)	chr18:482485-499381 (-) // 97.79 // /// chr18:437920-454326 (-) // 93.31 // /// chr18_random:17-7164 (-) // 36.63 //	myosin, heavy chain 3, skeletal muscle, embryonic /// myosin, heavy chain 1, skeletal muscle, adult /// myosin, heavy chain 2, skeletal muscle, adult	MYH1 /// MYH2 /// MYH3	---	full length	ENSGALG00000023800 /// ENSGALG00000023832	374069 /// 417309 /// 417310	P13538 /// Q7LZ88 /// Q8AY28 /// Q8JG72 /// Q90900 /// Q90913 /// Q90914 /// Q9DGM4 /// Q9DGM5 /// Q9PTY2	---	---	NP_001013414.1 /// NP_989559.1 /// XP_001231575.1 /// XP_001231616.1 /// XP_001231644.1 /// XP_415581.2	NM_001013396 /// NM_204228 /// XM_001231574 /// XM_001231615 /// XM_001231643 /// XM_415581	---	---	---	---	---	---	0006941 // striated muscle contraction // inferred from electronic annotation	0005737 // cytoplasm // inferred from electronic annotation /// 0005863 // striated muscle thick filament // inferred from electronic annotation /// 0016459 // myosin complex // inferred from electronic annotation	0000166 // nucleotide binding // inferred from electronic annotation /// 0003774 // motor activity // inferred from electronic annotation /// 0003779 // actin binding // inferred from electronic annotation /// 0005516 // calmodulin binding // inferred from electronic annotation /// 0005524 // ATP binding // inferred from electronic annotation	---	IPR000048 // IQ calmodulin-binding region // 0.28 /// IPR000048 // IQ calmodulin-binding region // 1.5 /// IPR000048 // IQ calmodulin-binding region // 0.032 /// IPR000048 // IQ calmodulin-binding region // 0.032 /// IPR000048 // IQ calmodulin-binding region // 0.032 /// IPR000048 // IQ calmodulin-binding region // 0.032 /// IPR000048 // IQ calmodulin-binding region // 0.032	---	---	This probe set was annotated using the Matching Probes based pipeline to a Entrez Gene identifier using 8 transcripts. // true // Matching Probes // A	NM_204228(11),NM_001013396(11),XM_415581(11),XM_001231574(11),XM_001231615(11),XM_001231643(11),ENSGALT00000039878(11),ENSGALT00000001427(11),ENSGALT00000001421(11)	ENSGALT00000001421 // cdna:known chromosome:WASHUC2:18:482486:499343:-1 gene:ENSGALG00000023800 // ensembl_known // 11 // --- /// ENSGALT00000001427 // Gallus gallus myosin, heavy chain 1, skeletal muscle, adult (MYH1), mRNA.; Gallus gallus myosin, heavy polypeptide 1, skeletal muscle, adult (MYH1), mRNA. // ensembl_known // 11 // --- /// ENSGALT00000039878 // Gallus gallus myosin, heavy polypept…	XM_425360 // refseq // 6 // Cross Hyb Matching Probes /// ENSGALT00000001428 // ensembl_known // 6 // Cross Hyb Matching Probes /// ENSGALT00000039868 // ensembl_known // 5 // Cross Hyb Matching Probes /// ENSGALT00000001424 // ensembl_known // 6 // Cross Hyb Matching Probes /// ENSGALT00000001130 // ensembl_known // 6 // Cross Hyb Matching Probes /// GENSCAN00000031420 // ensembl_prediction // 6…	12.4386	13.1201	9.09287	10.0464	10.599	10.8134	9.75079	11.7042	8.11849
Gga.4217.2.S1_at	Chicken Array	Gallus gallus	2008-03-17	Consensus sequence	GenBank	Gga.4217.2	gb:AB021180.1 /DB_XREF=gi:6683484 /TID=Gga.4217.2 /CNT=20 /FEA=FLmRNA /TIER=FL /STK=2 /LL=374069 /UG_GENE=MYH2 /UG=Gga.4217 /DEF=Gallus gallus mRNA for skeletal myosin heavy chain, complete cds. /PROD=skeletal myosin heavy chain /FL=gb:AB021180.1 /REP_ORG=G. gallus	AB021180.1	Gga.4217	Gga.27138	May 2006 (WUSTL Gallus-gallus-2.1)	chr18:384659-401530 (-) // 95.82 //	myosin, heavy chain 8, skeletal muscle, perinatal	MYH8	---	---	ENSGALG00000023867	768566	Q8AY28 /// Q90910 /// Q9PTY2	---	---	XP_001231409.1	XM_001231408	---	---	---	---	---	---	---	0016459 // myosin complex // inferred from electronic annotation	0000166 // nucleotide binding // inferred from electronic annotation /// 0003774 // motor activity // inferred from electronic annotation /// 0003779 // actin binding // inferred from electronic annotation /// 0005524 // ATP binding // inferred from electronic annotation	---	IPR000048 // IQ calmodulin-binding region // 0.025	---	---	This probe set was annotated using the Matching Probes based pipeline to a Entrez Gene identifier using 1 transcripts. // false // Matching Probes // A	XM_001231408(11)	ENSGALT00000001420 // cdna:known chromosome:WASHUC2:18:384589:401517:-1 gene:ENSGALG00000023867 // ensembl_known // 11 // --- /// XM_001231408 // PREDICTED: Gallus gallus similar to skeletal myosin heavy chain (LOC768566), mRNA. // refseq // 11 // ---	GENSCAN00000031428 // ensembl_prediction // 3 // Cross Hyb Matching Probes	13.2244	12.757	13.3745	13.2736	13.1434	12.4875	12.933	12.1608	12.1749
Gga.4217.4.S1_x_at	Chicken Array	Gallus gallus	2008-03-17	Consensus sequence	GenBank	Gga.4217.4	gb:AY116217.1 /DB_XREF=gi:22121648 /GEN=N101 /TID=Gga.4217.4 /CNT=5 /FEA=FLmRNA /TIER=FL /STK=1 /LL=374069 /UG=Gga.4217 /DEF=Gallus gallus fast myosin heavy chain HCII (N101) mRNA, complete cds. /PROD=fast myosin heavy chain HCII /FL=gb:AY116217.1 /REP_ORG=G. gallus	AY116217.1	Gga.4217	Gga.44595	May 2006 (WUSTL Gallus-gallus-2.1)	chr18:437938-612846 (-) // 96.88 //	myosin, heavy chain 3, skeletal muscle, embryonic /// myosin, heavy chain 1, skeletal muscle, adult /// myosin, heavy chain 2, skeletal muscle, adult /// myosin, heavy chain 6, cardiac muscle, alpha (cardiomyopathy, hypertrophic 1) /// myosin, heavy chain 8, skeletal muscle, perinatal /// similar to fast myosin heavy chain	LOC770051 /// MYH1 /// MYH2 /// MYH3 /// MYH6 /// MYH8	---	full length	ENSGALG00000000965 /// ENSGALG00000023705 /// ENSGALG00000023800 /// ENSGALG00000023832 /// ENSGALG00000023867 /// ENSGALG00000024061	374069 /// 417309 /// 417310 /// 427788 /// 768566 /// 770051	P13538 /// Q7LZ88 /// Q7LZS7 /// Q8AY28 /// Q8JG72 /// Q90900 /// Q90908 /// Q90909 /// Q90910 /// Q90913 /// Q90914 /// Q9DGM4 /// Q9DGM5 /// Q9PTY2	---	---	NP_001013414.1 /// NP_001013415.1 /// NP_989559.1 /// XP_001231409.1 /// XP_001231575.1 /// XP_001231616.1 /// XP_001231644.1 /// XP_001233366.1 /// XP_415581.2	NM_001013396 /// NM_001013397 /// NM_204228 /// XM_001231408 /// XM_001231574 /// XM_001231615 /// XM_001231643 /// XM_001233365 /// XM_415581	---	---	---	---	---	---	0006941 // striated muscle contraction // inferred from electronic annotation	0005737 // cytoplasm // inferred from electronic annotation /// 0005863 // striated muscle thick filament // inferred from electronic annotation /// 0016459 // myosin complex // inferred from electronic annotation	0000166 // nucleotide binding // inferred from electronic annotation /// 0003774 // motor activity // inferred from electronic annotation /// 0003779 // actin binding // inferred from electronic annotation /// 0005516 // calmodulin binding // inferred from electronic annotation /// 0005524 // ATP binding // inferred from electronic annotation	---	IPR000048 // IQ calmodulin-binding region // 0.28 /// IPR000048 // IQ calmodulin-binding region // 1.5 /// IPR000048 // IQ calmodulin-binding region // 0.025 /// IPR000048 // IQ calmodulin-binding region // 0.032 /// IPR000048 // IQ calmodulin-binding region // 0.032 /// IPR000048 // IQ calmodulin-binding region // 0.032 /// IPR000048 // IQ calmodulin-binding region // 0.032 /// IPR000048 // IQ c…	---	---	This probe set was annotated using the Genome Target Overlap based pipeline to a Entrez Gene identifier using 11 transcripts. // true // Genome Target Overlap // B	XM_001231408,NM_001013396,ENSGALT00000001428,ENSGALT00000039632,ENSGALT00000039878,ENSGALT00000001426,ENSGALT00000039953,ENSGALT00000001422,GENSCAN00000031429,NM_001013397,XM_001233365,NM_204228,ENSGALT00000001425,ENSGALT00000001420,ENSGALT00000039542,GENSCAN00000031428,ENSGALT00000012498,XM_001231643,XM_001231615,XM_001231574,GENSCAN00000011932,ENSGALT00000040603,ENSGALT00000039546,ENSGALT000000…	ENSGALT00000001130 // cdna:known chromosome:WASHUC2:18:592935:611290:-1 gene:ENSGALG00000023705 // ensembl_known // 0 // chr18:592934-611290(-) /// ENSGALT00000001420 // cdna:known chromosome:WASHUC2:18:384589:401517:-1 gene:ENSGALG00000023867 // ensembl_known // 0 // chr18:353275-611281(-) /// ENSGALT00000001422 // cdna:known chromosome:WASHUC2:18:547513:570037:-1 gene:ENSGALG00000000965 // ense…	XM_425360 // refseq // 5 // Cross Hyb Matching Probes /// ENSGALT00000039868 // ensembl_known // 2 // Cross Hyb Matching Probes /// ENSGALT00000001421 // ensembl_known // 5 // Cross Hyb Matching Probes /// GENSCAN00000031420 // ensembl_prediction // 3 // Cross Hyb Matching Probes /// GENSCAN00000031422 // ensembl_prediction // 3 // Cross Hyb Matching Probes /// GENSCAN00000030848 // ensembl_predi…	11.2265	11.6298	7.89074	8.52382	9.0576	8.88243	8.60714	10.378	7.03339
Gga.4217.5.S1_at	Chicken Array	Gallus gallus	2008-03-17	Consensus sequence	GenBank	Gga.4217.5	gb:V00431.1 /DB_XREF=gi:63620 /TID=Gga.4217.5 /CNT=2 /FEA=mRNA /TIER=ConsEnd /STK=0 /LL=374069 /UG_GENE=MYH2 /UG=Gga.4217 /UG_TITLE=myosin, heavy polypeptide 2, skeletal muscle, adult /DEF=Gallus gallus mRNA fragment encoding part of myosin heavy chain. (COOH-terminal, 73 amino acids) From clone 110. /REP_ORG=G. gallus	V00431.1	Gga.4217	Gga.29906	May 2006 (WUSTL Gallus-gallus-2.1)	chr18:482481-483636 (-) // 100.0 //	myosin, heavy chain 3, skeletal muscle, embryonic	MYH3	---	full length	ENSGALG00000023800	374069	P13538 /// Q7LZ88 /// Q8JG72 /// Q90900 /// Q90913 /// Q9DGM4 /// Q9DGM5 /// Q9PTY2	---	---	NP_989559.1	NM_204228	---	---	---	---	---	---	0006941 // striated muscle contraction // inferred from electronic annotation	0005737 // cytoplasm // inferred from electronic annotation /// 0005863 // striated muscle thick filament // inferred from electronic annotation /// 0016459 // myosin complex // inferred from electronic annotation	0000166 // nucleotide binding // inferred from electronic annotation /// 0003774 // motor activity // inferred from electronic annotation /// 0003779 // actin binding // inferred from electronic annotation /// 0005516 // calmodulin binding // inferred from electronic annotation /// 0005524 // ATP binding // inferred from electronic annotation	---	IPR000048 // IQ calmodulin-binding region // 1.5 /// IPR000048 // IQ calmodulin-binding region // 0.032 /// IPR002928 // Myosin tail // 1.6E-33	---	---	This probe set was annotated using the Matching Probes based pipeline to a Entrez Gene identifier using 2 transcripts. // false // Matching Probes // A	ENSGALT00000001427(11),NM_204228(11)	ENSGALT00000001421 // cdna:known chromosome:WASHUC2:18:482486:499343:-1 gene:ENSGALG00000023800 // ensembl_known // 11 // --- /// ENSGALT00000001427 // Gallus gallus myosin, heavy chain 1, skeletal muscle, adult (MYH1), mRNA.; Gallus gallus myosin, heavy polypeptide 1, skeletal muscle, adult (MYH1), mRNA. // ensembl_known // 11 // --- /// ENSGALT00000039868 // cdna:known chromosome:WASHUC2:18:482…	---	11.6907	12.1758	4.72665	6.68723	4.28763	4.47138	5.25386	9.90743	3.22144
Gga.4217.5.S1_x_at	Chicken Array	Gallus gallus	2008-03-17	Consensus sequence	GenBank	Gga.4217.5	gb:V00431.1 /DB_XREF=gi:63620 /TID=Gga.4217.5 /CNT=2 /FEA=mRNA /TIER=ConsEnd /STK=0 /LL=374069 /UG_GENE=MYH2 /UG=Gga.4217 /UG_TITLE=myosin, heavy polypeptide 2, skeletal muscle, adult /DEF=Gallus gallus mRNA fragment encoding part of myosin heavy chain. (COOH-terminal, 73 amino acids) From clone 110. /REP_ORG=G. gallus	V00431.1	Gga.4217	Gga.29906	May 2006 (WUSTL Gallus-gallus-2.1)	chr18:482481-483636 (-) // 100.0 //	myosin, heavy chain 3, skeletal muscle, embryonic	MYH3	---	full length	ENSGALG00000023800	374069	P13538 /// Q7LZ88 /// Q8JG72 /// Q90900 /// Q90913 /// Q9DGM4 /// Q9DGM5 /// Q9PTY2	---	---	NP_989559.1	NM_204228	---	---	---	---	---	---	0006941 // striated muscle contraction // inferred from electronic annotation	0005737 // cytoplasm // inferred from electronic annotation /// 0005863 // striated muscle thick filament // inferred from electronic annotation /// 0016459 // myosin complex // inferred from electronic annotation	0000166 // nucleotide binding // inferred from electronic annotation /// 0003774 // motor activity // inferred from electronic annotation /// 0003779 // actin binding // inferred from electronic annotation /// 0005516 // calmodulin binding // inferred from electronic annotation /// 0005524 // ATP binding // inferred from electronic annotation	---	IPR000048 // IQ calmodulin-binding region // 1.5 /// IPR000048 // IQ calmodulin-binding region // 0.032	---	---	This probe set was annotated using the Matching Probes based pipeline to a Entrez Gene identifier using 2 transcripts. // false // Matching Probes // A	ENSGALT00000001427(11),NM_204228(11)	ENSGALT00000001421 // cdna:known chromosome:WASHUC2:18:482486:499343:-1 gene:ENSGALG00000023800 // ensembl_known // 11 // --- /// ENSGALT00000001427 // Gallus gallus myosin, heavy chain 1, skeletal muscle, adult (MYH1), mRNA.; Gallus gallus myosin, heavy polypeptide 1, skeletal muscle, adult (MYH1), mRNA. // ensembl_known // 11 // --- /// NM_204228 // Gallus gallus myosin, heavy chain 3, skeletal…	NM_001013396 // refseq // 4 // Cross Hyb Matching Probes /// XM_415581 // refseq // 4 // Cross Hyb Matching Probes /// XM_001231574 // refseq // 4 // Cross Hyb Matching Probes /// XM_001231615 // refseq // 4 // Cross Hyb Matching Probes /// XM_001231643 // refseq // 4 // Cross Hyb Matching Probes /// XM_425360 // refseq // 2 // Cross Hyb Matching Probes /// ENSGALT00000039878 // ensembl_known // …	12.3851	12.8898	6.65392	7.80736	6.77355	6.99105	7.17957	11.0732	5.37261
Gga.4217.6.S1_x_at	Chicken Array	Gallus gallus	2008-03-17	Consensus sequence	GenBank	Gga.4217.6	gb:M74086.1 /DB_XREF=gi:212402 /TID=Gga.4217.6 /CNT=1 /FEA=mRNA /TIER=ConsEnd /STK=0 /LL=374069 /UG_GENE=MYH2 /UG=Gga.4217 /UG_TITLE=myosin, heavy polypeptide 2, skeletal muscle, adult /DEF=Gallus gallus fast myosin heavy chain mRNA, 3 prime UTR. /REP_ORG=G. gallus	M74086.1	Gga.4217	Gga.44595	May 2006 (WUSTL Gallus-gallus-2.1)	chr18:592808-598618 (-) // 91.57 // /// chr18:437920-442965 (-) // 91.73 //	myosin, heavy chain 2, skeletal muscle, adult	MYH2	---	---	---	417310	---	---	---	XP_001231575.1 /// XP_001231616.1 /// XP_001231644.1 /// XP_415581.2	XM_001231574 /// XM_001231615 /// XM_001231643 /// XM_415581	---	---	---	---	---	---	---	0016459 // myosin complex // inferred from electronic annotation	0000166 // nucleotide binding // inferred from electronic annotation /// 0003774 // motor activity // inferred from electronic annotation /// 0003779 // actin binding // inferred from electronic annotation /// 0005524 // ATP binding // inferred from electronic annotation	---	IPR000048 // IQ calmodulin-binding region // 0.032 /// IPR000048 // IQ calmodulin-binding region // 0.032 /// IPR000048 // IQ calmodulin-binding region // 0.032	---	---	This probe set was annotated using the Matching Probes based pipeline to a Entrez Gene identifier using 4 transcripts. // false // Matching Probes // A	XM_001231574(11),XM_001231615(11),XM_001231643(11),XM_415581(11)	XM_001231574 // PREDICTED: Gallus gallus myosin, heavy chain 8, skeletal muscle, perinatal, transcript variant 1 (MYH8), mRNA. // refseq // 11 // --- /// XM_001231615 // PREDICTED: Gallus gallus myosin, heavy chain 8, skeletal muscle, perinatal, transcript variant 2 (MYH8), mRNA. // refseq // 11 // --- /// XM_001231643 // PREDICTED: Gallus gallus myosin, heavy chain 8, skeletal muscle, perinatal,…	NM_204228 // refseq // 4 // Cross Hyb Matching Probes /// NM_001013396 // refseq // 8 // Cross Hyb Matching Probes /// XM_425360 // refseq // 2 // Cross Hyb Matching Probes /// ENSGALT00000039878 // ensembl_known // 6 // Cross Hyb Matching Probes /// ENSGALT00000001428 // ensembl_known // 3 // Cross Hyb Matching Probes /// ENSGALT00000039868 // ensembl_known // 2 // Cross Hyb Matching Probes /// …	11.0709	11.8075	8.06036	8.94861	9.5162	9.75957	8.64471	10.0238	7.14001
Gga.4220.1.S1_a_at	Chicken Array	Gallus gallus	2008-03-17	Consensus sequence	GenBank	Gga.4220.1	gb:NM_204155.1 /DB_XREF=gi:45383803 /GEN=BOP /TID=Gga.4220.1 /CNT=17 /FEA=FLmRNA /TIER=FL /STK=2 /LL=373960 /UG=Gga.4220 /DEF=Gallus gallus CD8 beta opposite (BOP), mRNA. /PROD=CD8 beta opposite /FL=gb:NM_204155.1 gb:AF410781.1 /REP_ORG=G. gallus	NM_204155.1	Gga.4220	Gga.4220	May 2006 (WUSTL Gallus-gallus-2.1)	chr4:89131757-89154390 (+) // 99.24 //	SET and MYND domain containing 1	SMYD1	---	full length	ENSGALG00000015935	373960	Q8UWJ9 /// Q8UWK0	---	---	NP_989486.1	NM_204155	---	---	---	---	---	---	---	0005634 // nucleus // inferred from electronic annotation	0008270 // zinc ion binding // inferred from electronic annotation	---	IPR001214 // Nuclear protein SET // 6.7E-6 /// IPR001214 // Nuclear protein SET // 6.7E-6 /// IPR001214 // Nuclear protein SET // 4.4E-6	---	---	This probe set was annotated using the Matching Probes based pipeline to a Entrez Gene identifier using 3 transcripts. // false // Matching Probes // A	ENSGALT00000025684(11),ENSGALT00000037127(11),NM_204155(11)	ENSGALT00000025683 // cdna:known chromosome:WASHUC2:4:89132017:89153752:1 gene:ENSGALG00000015935 // ensembl_known // 11 // --- /// ENSGALT00000025684 // Gallus gallus SET and MYND domain containing 1 (SMYD1), mRNA. // ensembl_known // 11 // --- /// ENSGALT00000037127 // Gallus gallus SET and MYND domain containing 1 (SMYD1), mRNA. // ensembl_known // 11 // --- /// GENSCAN00000032245 // cdna:Gens…	---	10.3536	9.71114	9.85398	9.42441	10.0909	9.60615	10.3288	9.03968	10.1538
Gga.4552.1.S1_at	Chicken Array	Gallus gallus	2008-03-17	Consensus sequence	GenBank	Gga.4552.1	gb:BU373899 /DB_XREF=gi:25881900 /DB_XREF=603808082F1 /CLONE=ChEST790c21 /TID=Gga.4552.1 /CNT=3 /FEA=mRNA /TIER=ConsEnd /STK=0 /UG=Gga.4552 /UG_TITLE=Finished cDNA, clone ChEST790c21 /REP_ORG=G. gallus	BU373899	Gga.4552	Gga.4552	May 2006 (WUSTL Gallus-gallus-2.1)	---	Finished cDNA, clone ChEST790c21	---	---	---	---	---	---	---	---	---	---	---	---	---	---	---	---	---	---	---	---	---	---	---	This probe set was annotated using the Matching Probes based pipeline to a UniGene identifier using 1 transcripts. // false // Matching Probes // A	BX931917(11)	BX931917 // Gallus gallus finished cDNA, clone ChEST790c21. // gb // 11 // ---	---	10.4697	10.4261	9.21815	10.4809	9.76833	10.1746	8.40498	10.0641	9.15042
Gga.46.1.S1_a_at	Chicken Array	Gallus gallus	2008-03-17	Consensus sequence	GenBank	Gga.46.1	gb:NM_204639.1 /DB_XREF=gi:45382856 /GEN=LOC395351 /TID=Gga.46.1 /CNT=2 /FEA=FLmRNA /TIER=FL /STK=2 /LL=395351 /UG=Gga.46 /DEF=Gallus gallus cer-d4 (LOC395351), mRNA. /PROD=cer-d4 /FL=gb:NM_204639.1 gb:AF362754.1 /REP_ORG=G. gallus	NM_204639.1	Gga.46	Gga.46	May 2006 (WUSTL Gallus-gallus-2.1)	chr5:28669154-28827244 (+) // 98.64 //	cer-d4	LOC395351	---	full length	ENSGALG00000009352	395351	P58270	---	---	NP_989970.1	NM_204639	---	---	---	---	---	---	0006350 // transcription // inferred from electronic annotation /// 0006355 // regulation of transcription, DNA-dependent // inferred from electronic annotation	0005622 // intracellular // inferred from electronic annotation /// 0005634 // nucleus // inferred from electronic annotation /// 0005737 // cytoplasm // inferred from electronic annotation	0003676 // nucleic acid binding // inferred from electronic annotation /// 0005515 // protein binding // inferred from electronic annotation /// 0008270 // zinc ion binding // inferred from electronic annotation /// 0046872 // metal ion binding // inferred from electronic annotation	---	IPR007087 // Zinc finger, C2H2-type // 0.0018 /// IPR007087 // Zinc finger, C2H2-type // 0.0018	---	---	This probe set was annotated using the Matching Probes based pipeline to a Entrez Gene identifier using 2 transcripts. // false // Matching Probes // A	ENSGALT00000015229(9),NM_204639(11)	ENSGALT00000015229 // Gallus gallus cer-d4 (LOC395351), mRNA. // ensembl_known // 9 // --- /// NM_204639 // Gallus gallus cer-d4 (LOC395351), mRNA. // refseq // 11 // ---	ENSGALT00000015230 // ensembl_known // 6 // Cross Hyb Matching Probes	4.35003	4.23748	6.02785	4.80594	6.28212	5.0992	5.99539	4.33154	5.6975
Gga.4679.1.S1_at	Chicken Array	Gallus gallus	2008-03-17	Consensus sequence	GenBank	Gga.4679.1	gb:BU439941 /DB_XREF=gi:25929252 /DB_XREF=603019117F1 /CLONE=ChEST32a5 /TID=Gga.4679.1 /CNT=30 /FEA=mRNA /TIER=ConsEnd /STK=0 /UG=Gga.4679 /UG_TITLE=Finished cDNA, clone ChEST590o11 /REP_ORG=G. gallus	BU439941	Gga.4679	Gga.4679	May 2006 (WUSTL Gallus-gallus-2.1)	chr1:170228889-170240938 (+) // 94.81 //	response gene to complement 32	LOC418833	---	---	ENSGALG00000016954	418833	---	---	---	XP_417029.1	XM_417029	---	---	---	---	---	---	---	---	---	---	---	---	---	This probe set was annotated using the Genome Consensus/Exemplar Overlap based pipeline to a Entrez Gene identifier using 2 transcripts. // false // Genome Consensus/Exemplar Overlap // C	BX930215,XM_417029	BX930215 // Gallus gallus finished cDNA, clone ChEST590o11. // gb // 0 // chr1:170228950-170239865(+) /// ENSGALT00000027403 // cdna:novel chromosome:WASHUC2:1:170229000:170240095:1 gene:ENSGALG00000016954 // ensembl_novel // 0 // chr1:170228999-170240095(+) /// GENSCAN00000030172 // cdna:Genscan chromosome:WASHUC2:1:170232635:170243465:1 // ensembl_prediction // 0 // chr1:170232634-170243465(+) …	---	6.26272	6.70852	7.10833	7.54968	7.33484	7.97797	7.40105	8.049	7.23638
Gga.468.1.S1_at	Chicken Array	Gallus gallus	2008-03-17	Consensus sequence	GenBank	Gga.468.1	gb:NM_204951.1 /DB_XREF=gi:45384419 /GEN=LOC395794 /TID=Gga.468.1 /CNT=5 /FEA=FLmRNA /TIER=FL /STK=2 /LL=395794 /UG=Gga.468 /DEF=Gallus gallus winged helix protein CWH-3 (LOC395794), mRNA. /PROD=winged helix protein CWH-3 /FL=gb:NM_204951.1 gb:U37274.1 /REP_ORG=G. gallus	NM_204951.1	Gga.468	Gga.468	May 2006 (WUSTL Gallus-gallus-2.1)	chr8:28563110-28563687 (+) // 37.05 //	forkhead box D3	FOXD3	---	full length	---	395794	P79772	---	---	NP_990282.1 /// XP_001235575.1	NM_204951 /// XM_001235574	---	---	---	---	---	---	0000122 // negative regulation of transcription from RNA polymerase II promoter // inferred from sequence or structural similarity /// 0000122 // negative regulation of transcription from RNA polymerase II promoter // inferred from electronic annotation /// 0001829 // trophectodermal cell differentiation // inferred from electronic annotation /// 0001892 // embryonic placenta development // infer…	0005634 // nucleus // inferred from electronic annotation	0003677 // DNA binding // inferred from electronic annotation /// 0003700 // transcription factor activity // inferred from sequence or structural similarity /// 0003700 // transcription factor activity // inferred from electronic annotation /// 0005515 // protein binding // inferred from electronic annotation /// 0043565 // sequence-specific DNA binding // inferred from electronic annotation	---	---	---	---	This probe set was annotated using the Matching Probes based pipeline to a Entrez Gene identifier using 1 transcripts. // false // Matching Probes // A	NM_204951(11)	NM_204951 // Gallus gallus forkhead box D3 (FOXD3), mRNA. // refseq // 11 // ---	GENSCAN00000019875 // ensembl_prediction // 7 // Cross Hyb Matching Probes	6.74002	6.41355	7.49232	6.48493	6.78045	5.85403	6.1617	4.89106	6.03263
Gga.4712.1.S1_a_at	Chicken Array	Gallus gallus	2008-03-17	Consensus sequence	GenBank	Gga.4712.1	gb:BX272991 /DB_XREF=gi:28595592 /DB_XREF=BX272991 /CLONE=gcal0005c.o.23 /TID=Gga.4712.1 /CNT=8 /FEA=EST /TIER=ConsEnd /STK=2 /UG=Gga.4712 /UG_TITLE=Transcribed sequence with moderate similarity to protein sp:P55809 (H.sapiens) SCOT_HUMAN Succinyl-CoA:3-ketoacid-coenzyme A transferase, mitochondrial precursor /REP_ORG=G. gallus	BX272991	Gga.4712	Gga.17826	May 2006 (WUSTL Gallus-gallus-2.1)	chrZ:12594284-12595190 (-) // 99.23 //	3-oxoacid CoA transferase 1	OXCT1	---	full length	---	427190	Q5F365 /// Q5F3M8 /// Q5ZHL9	EC:2.8.3.5	---	NP_001006578.2	NM_001006578	---	---	---	---	---	---	0008152 // metabolic process // inferred from electronic annotation	---	0008410 // CoA-transferase activity // inferred from electronic annotation	---	---	---	---	This probe set was annotated using the Matching Probes based pipeline to a Entrez Gene identifier using 1 transcripts. // false // Matching Probes // A	NM_001006578(11)	NM_001006578 // Gallus gallus 3-oxoacid CoA transferase 1 (OXCT1), mRNA. // refseq // 11 // ---	---	8.65252	9.42843	8.04214	9.42516	7.97908	9.51503	8.24034	9.55536	8.36177
Gga.4712.2.S1_at	Chicken Array	Gallus gallus	2008-03-17	Consensus sequence	GenBank	Gga.4712.2	gb:BU365850 /DB_XREF=gi:25873851 /DB_XREF=603785108F1 /CLONE=ChEST739p1 /TID=Gga.4712.2 /CNT=25 /FEA=EST /TIER=ConsEnd /STK=0 /UG=Gga.4712 /UG_TITLE=Transcribed sequence with moderate similarity to protein sp:P55809 (H.sapiens) SCOT_HUMAN Succinyl-CoA:3-ketoacid-coenzyme A transferase, mitochondrial precursor /REP_ORG=G. gallus	BU365850	Gga.4712	Gga.17826	May 2006 (WUSTL Gallus-gallus-2.1)	chrZ:12606091-12682178 (-) // 99.52 //	3-oxoacid CoA transferase 1	OXCT1	---	full length	ENSGALG00000014846	427190	Q5F365 /// Q5F3M8 /// Q5ZHL9	EC:2.8.3.5	---	NP_001006578.2	NM_001006578	---	---	---	---	---	---	0008152 // metabolic process // inferred from electronic annotation	---	0008410 // CoA-transferase activity // inferred from electronic annotation	---	---	---	---	This probe set was annotated using the Matching Probes based pipeline to a Entrez Gene identifier using 2 transcripts. // false // Matching Probes // A	ENSGALT00000039000(10),NM_001006578(11)	ENSGALT00000023963 // cdna:known chromosome:WASHUC2:Z:12606088:12682146:-1 gene:ENSGALG00000014846 // ensembl_known // 9 // --- /// ENSGALT00000039000 // Gallus gallus 3-oxoacid CoA transferase 1 (OXCT1), mRNA. // ensembl_known // 10 // --- /// NM_001006578 // Gallus gallus 3-oxoacid CoA transferase 1 (OXCT1), mRNA. // refseq // 11 // ---	GENSCAN00000008961 // ensembl_prediction // 7 // Cross Hyb Matching Probes	6.53427	6.69905	5.53707	6.69588	6.00421	7.05222	5.74016	6.84116	6.09572
Gga.472.1.S1_at	Chicken Array	Gallus gallus	2008-03-17	Consensus sequence	GenBank	Gga.472.1	gb:NM_204954.1 /DB_XREF=gi:45384423 /GEN=LOC395797 /TID=Gga.472.1 /CNT=13 /FEA=FLmRNA /TIER=FL /STK=2 /LL=395797 /UG=Gga.472 /DEF=Gallus gallus cell membrane ecto-ATPase (LOC395797), mRNA. /PROD=cell membrane ecto-ATPase /FL=gb:NM_204954.1 gb:U74467.1 /REP_ORG=G. gallus	NM_204954.1	Gga.472	Gga.44860	May 2006 (WUSTL Gallus-gallus-2.1)	chr17:784833-793431 (+) // 95.79 //	ectonucleoside triphosphate diphosphohydrolase 2	ENTPD2	---	full length	ENSGALG00000009058	395797	P79784	EC:3.6.1.3	---	NP_990285.1	NM_204954	---	---	---	---	---	---	---	0016020 // membrane // inferred from electronic annotation /// 0016021 // integral to membrane // inferred from electronic annotation	0000287 // magnesium ion binding // inferred from electronic annotation /// 0005509 // calcium ion binding // inferred from electronic annotation /// 0016787 // hydrolase activity // inferred from electronic annotation	---	---	NP_990285.1 // span:7-29,465-487 // numtm:2 /// ENSGALP00000014728 // span:7-29,466-488 // numtm:2	---	This probe set was annotated using the Matching Probes based pipeline to a Entrez Gene identifier using 2 transcripts. // false // Matching Probes // A	ENSGALT00000014744(11),NM_204954(9)	CR387679 // Gallus gallus finished cDNA, clone ChEST73j19. // gb // 11 // --- /// ENSGALT00000014744 // Gallus gallus ectonucleoside triphosphate diphosphohydrolase 2 (ENTPD2), mRNA. // ensembl_known // 11 // --- /// NM_204954 // Gallus gallus ectonucleoside triphosphate diphosphohydrolase 2 (ENTPD2), mRNA. // refseq // 9 // ---	---	5.96996	6.25154	6.13043	6.98121	5.75272	6.90875	6.12779	7.14603	6.09526
Gga.4750.1.S1_s_at	Chicken Array	Gallus gallus	2008-03-17	Consensus sequence	GenBank	Gga.4750.1	gb:CR385703.1 /DB_XREF=gi:46238462 /TID=Gga.4750.1 /CNT=1 /FEA=mRNA /TIER=ConsEnd /STK=0 /UG=Gga.4750 /UG_TITLE=Finished cDNA, clone ChEST875p7 /DEF=Gallus gallus finished cDNA, clone ChEST875p7. /REP_ORG=G. gallus	CR385703.1	Gga.4750	Gga.4750	May 2006 (WUSTL Gallus-gallus-2.1)	chr26:65118-75105 (-) // 99.86 //	FK506 binding protein 5	FKBP5	---	full length	ENSGALG00000000947	421186	Q5ZKV1 /// Q646T7	EC:5.2.1.8	---	NP_001005431.1	NM_001005431	---	---	---	---	---	---	0006457 // protein folding // inferred from electronic annotation	---	0003755 // peptidyl-prolyl cis-trans isomerase activity // inferred from electronic annotation /// 0005488 // binding // inferred from electronic annotation /// 0016853 // isomerase activity // inferred from electronic annotation	---	---	ENSGALP00000033156 // span:286-303,308-330 // numtm:2	---	This probe set was annotated using the Matching Probes based pipeline to a Entrez Gene identifier using 2 transcripts. // false // Matching Probes // A	ENSGALT00000040997(11),NM_001005431(11)	ENSGALT00000001397 // cdna:novel chromosome:WASHUC2:26:65801:76175:-1 gene:ENSGALG00000000947 // ensembl_novel // 11 // --- /// ENSGALT00000001398 // cdna:novel chromosome:WASHUC2:26:65140:82670:-1 gene:ENSGALG00000000947 // ensembl_novel // 11 // --- /// ENSGALT00000033798 // cdna:known chromosome:WASHUC2:26:69643:76175:-1 gene:ENSGALG00000000947 // ensembl_known // 11 // --- /// ENSGALT00000040…	---	10.137	9.56853	8.79057	8.94288	8.46234	7.07447	8.48199	3.76603	6.83379
Gga.4772.1.S1_at	Chicken Array	Gallus gallus	2008-03-17	Consensus sequence	GenBank	Gga.4772.1	gb:BU479278 /DB_XREF=gi:25972855 /DB_XREF=603841581F1 /CLONE=ChEST823b21 /TID=Gga.4772.1 /CNT=34 /FEA=mRNA /TIER=ConsEnd /STK=0 /UG=Gga.4772 /UG_TITLE=Finished cDNA, clone ChEST896j13 /REP_ORG=G. gallus	BU479278	Gga.4772	Gga.4772	May 2006 (WUSTL Gallus-gallus-2.1)	chr3:64408412-64409757 (-) // 94.22 //	Finished cDNA, clone ChEST662i24	---	---	---	---	---	---	---	---	---	---	---	---	---	---	---	---	---	---	---	---	---	---	---	This probe set was annotated using the Matching Probes based pipeline to a UniGene identifier using 1 transcripts. // false // Matching Probes // A	CR407528(11)	CR407528 // Gallus gallus finished cDNA, clone ChEST662i24. // gb // 11 // ---	---	7.1992	6.63569	6.52893	8.03297	7.247	8.24337	7.1403	8.03704	6.92209
Gga.4798.1.S1_s_at	Chicken Array	Gallus gallus	2008-03-17	Consensus sequence	GenBank	Gga.4798.1	gb:BU353595 /DB_XREF=gi:25861596 /DB_XREF=603527305F1 /CLONE=ChEST476i1 /TID=Gga.4798.1 /CNT=34 /FEA=mRNA /TIER=ConsEnd /STK=0 /UG=Gga.4798 /UG_TITLE=Finished cDNA, clone ChEST490l1 /REP_ORG=G. gallus	BU353595	Gga.4798	Gga.4798	May 2006 (WUSTL Gallus-gallus-2.1)	chr4:45581026-45683462 (-) // 99.06 //	glycoprotein M6A	GPM6A	---	full length	ENSGALG00000020199	422569	Q5EES3	---	---	NP_001012597.1	NM_001012579	---	---	---	---	---	---	---	---	---	---	---	ENSGALP00000031563 // span:17-39,79-101,122-144,209-231 // numtm:4 /// ENSGALP00000031562 // span:21-43,83-105,126-148,213-235 // numtm:4	---	This probe set was annotated using the Matching Probes based pipeline to a Entrez Gene identifier using 2 transcripts. // false // Matching Probes // A	ENSGALT00000032198(11),ENSGALT00000032199(11)	ENSGALT00000032198 // Gallus gallus glycoprotein M6A (GPM6A), mRNA. // ensembl_known // 11 // --- /// ENSGALT00000032199 // Gallus gallus glycoprotein M6A (GPM6A), mRNA. // ensembl_known // 11 // ---	---	2.77965	2.82694	5.71274	4.87394	5.12505	3.84192	4.38483	3.80435	4.96781
Gga.4865.1.S1_at	Chicken Array	Gallus gallus	2008-03-17	Consensus sequence	GenBank	Gga.4865.1	gb:BU409776 /DB_XREF=gi:25902447 /DB_XREF=603158757F1 /CLONE=ChEST177a15 /TID=Gga.4865.1 /CNT=130 /FEA=mRNA /TIER=ConsEnd /STK=5 /UG=Gga.4865 /UG_TITLE=Finished cDNA, clone ChEST284i20 /REP_ORG=G. gallus	BU409776	Gga.4865	Gga.17462	May 2006 (WUSTL Gallus-gallus-2.1)	chr3:66631037-66632483 (+) // 95.91 //	Finished cDNA, clone ChEST284i20	---	---	---	---	---	---	---	---	---	---	---	---	---	---	---	---	---	---	---	---	---	---	---	This probe set was annotated using the Matching Probes based pipeline to a UniGene identifier using 1 transcripts. // false // Matching Probes // A	CR389149(9)	CR389149 // Gallus gallus finished cDNA, clone ChEST284i20. // gb // 9 // ---	ENSGALT00000024133 // ensembl_known // 2 // Cross Hyb Matching Probes /// GENSCAN00000028856 // ensembl_prediction // 2 // Cross Hyb Matching Probes	7.43806	3.16858	2.75704	2.78791	2.47083	2.51674	2.47753	2.46059	2.60514
Gga.4870.3.S1_a_at	Chicken Array	Gallus gallus	2008-03-17	Consensus sequence	GenBank	Gga.4870.3	gb:BU143248 /DB_XREF=gi:25359580 /DB_XREF=603229087F1 /CLONE=ChEST221n22 /TID=Gga.4870.3 /CNT=3 /FEA=EST /TIER=ConsEnd /STK=0 /UG=Gga.4870 /UG_TITLE=Transcribed sequence with strong similarity to protein sp:P04270 (H.sapiens) ACTC_HUMAN Actin, alpha cardiac /REP_ORG=G. gallus	BU143248	Gga.4870	Gga.46829	May 2006 (WUSTL Gallus-gallus-2.1)	chr5:34612920-34614311 (+) // 90.07 //	actin, alpha 1, skeletal muscle	ACTA1	---	full length	ENSGALG00000009844	421534	P68034 /// P68139	---	---	NP_001026234.1	NM_001031063	---	---	---	---	---	---	0006915 // apoptosis // inferred from electronic annotation /// 0030240 // muscle thin filament assembly // inferred from sequence or structural similarity /// 0030240 // muscle thin filament assembly // inferred from electronic annotation /// 0031032 // actomyosin structure organization and biogenesis // inferred from electronic annotation /// 0048741 // skeletal muscle fiber development // infe…	0001725 // stress fiber // inferred from sequence or structural similarity /// 0005737 // cytoplasm // inferred from electronic annotation /// 0005856 // cytoskeleton // inferred from electronic annotation /// 0005865 // striated muscle thin filament // inferred from sequence or structural similarity /// 0005884 // actin filament // inferred from sequence or structural similarity /// 0031674 // I…	0000166 // nucleotide binding // inferred from electronic annotation /// 0005198 // structural molecule activity // inferred from electronic annotation /// 0005515 // protein binding // inferred from sequence or structural similarity /// 0005515 // protein binding // inferred from electronic annotation /// 0005524 // ATP binding // inferred from electronic annotation	---	---	GENSCAN00000034598 // span:455-477,620-642,676-698,781-803,836-858 // numtm:5	---	This probe set was annotated using the Matching Probes based pipeline to a Entrez Gene identifier using 1 transcripts. // false // Matching Probes // A	ENSGALT00000016005(11)	ENSGALT00000016005 // Gallus gallus a-actin (LOC421534), mRNA. // ensembl_known // 11 // --- /// GENSCAN00000034598 // cdna:Genscan chromosome:WASHUC2:5:34611303:34661863:1 // ensembl_prediction // 11 // --- /// NM_001079481 // Gallus gallus actin, alpha, cardiac muscle 1 (ACTC1), mRNA. // refseq // 10 // ---	NM_001031063 // refseq // 1 // Cross Hyb Matching Probes /// GENSCAN00000032598 // ensembl_prediction // 1 // Cross Hyb Matching Probes	11.054	11.729	12.9249	13.1168	12.8012	12.8231	11.5764	12.4008	9.44546
Gga.4900.1.S1_a_at	Chicken Array	Gallus gallus	2008-03-17	Consensus sequence	GenBank	Gga.4900.1	gb:NM_205429.1 /DB_XREF=gi:45382190 /GEN=17.5 /TID=Gga.4900.1 /CNT=15 /FEA=FLmRNA /TIER=FL /STK=2 /LL=396401 /UG=Gga.4900 /DEF=Gallus gallus lectin-like protein; type II transmembrane protein (17.5) (17.5), mRNA. /PROD=17.5 /FL=gb:M88072.1 gb:NM_205429.1 /REP_ORG=G. gallus	NM_205429.1	Gga.4900	Gga.29688	May 2006 (WUSTL Gallus-gallus-2.1)	chrUn_random:36337864-36370762 (-) // 79.83 //	lectin-like protein; type II transmembrane protein (17.5) /// similar to amino acid feature: cytoplasmic domain, aa 1 .. 91; amino acid feature: extracellular domain, aa 115 .. 257; amino acid feature: lectin-like domain, aa 128 .. 243; amino acid feature: transmembrane domain, aa 92 .. 114	17.5 /// LOC776463	---	full length	---	396401 /// 776463	Q90636	---	---	NP_990760.1 /// XP_001235984.1	NM_205429 /// XM_001235983	---	---	---	---	---	---	---	0016020 // membrane // inferred from electronic annotation /// 0016021 // integral to membrane // inferred from electronic annotation	0005529 // sugar binding // inferred from electronic annotation	---	---	NP_990760.1 // span:92-114 // numtm:1	---	This probe set was annotated using the Matching Probes based pipeline to a Entrez Gene identifier using 2 transcripts. // true // Matching Probes // A	CR385125(9),XM_001235983(11),NM_205429(11)	CR385125 // Gallus gallus finished cDNA, clone ChEST405d7. // gb // 9 // --- /// NM_205429 // Gallus gallus lectin-like protein; type II transmembrane protein (17.5) (17.5), mRNA. // refseq // 11 // --- /// XM_001235983 // PREDICTED: Gallus gallus similar to amino acid feature: cytoplasmic domain, aa 1 .. 91; amino acid feature: extracellular domain, aa 115 .. 257; amino acid feature: lectin-like…	CR388854 // gb // 8 // Cross Hyb Matching Probes /// ENSGALT00000023141 // ensembl_novel // 5 // Cross Hyb Matching Probes	9.46141	8.24627	8.81309	8.49938	9.38663	7.97605	8.31596	8.3774	8.7437
Gga.4901.1.S1_at	Chicken Array	Gallus gallus	2008-03-17	Consensus sequence	GenBank	Gga.4901.1	gb:BU424477 /DB_XREF=gi:25917153 /DB_XREF=603232634F1 /CLONE=ChEST230d10 /TID=Gga.4901.1 /CNT=17 /FEA=EST /TIER=ConsEnd /STK=2 /UG=Gga.4901 /UG_TITLE=Transcribed sequence with weak similarity to protein pir:I38013 (H.sapiens) I38013 p5458N - human /REP_ORG=G. gallus	BU424477	Gga.4901	Gga.4901	May 2006 (WUSTL Gallus-gallus-2.1)	chrZ:8563130-8574920 (-) // 83.22 //	similar to carbonic anhydrase 9	LOC770004	---	---	---	770004	---	---	---	XP_001233320.1	XM_001233319	---	---	---	---	---	---	0006730 // one-carbon compound metabolic process // inferred from electronic annotation	---	0004089 // carbonate dehydratase activity // inferred from electronic annotation /// 0008270 // zinc ion binding // inferred from electronic annotation	---	---	XP_001233320.1 // span:257-279 // numtm:1 /// GENSCAN00000006546 // span:302-324 // numtm:1	---	This probe set was annotated using the Matching Probes based pipeline to a Entrez Gene identifier using 1 transcripts. // false // Matching Probes // A	XM_001233319(10)	GENSCAN00000006546 // cdna:Genscan chromosome:WASHUC2:Z:8563261:8574814:-1 // ensembl_prediction // 10 // --- /// XM_001233319 // PREDICTED: Gallus gallus similar to carbonic anhydrase 9 (LOC770004), mRNA. // refseq // 10 // ---	ENSGALT00000034416 // ensembl_novel // 8 // Cross Hyb Matching Probes	8.26865	7.75876	9.33145	8.53936	9.95172	9.05215	8.99464	8.29069	9.60475
Gga.4916.1.S1_s_at	Chicken Array	Gallus gallus	2008-03-17	Consensus sequence	GenBank	Gga.4916.1	gb:NM_204304.1 /DB_XREF=gi:45383531 /GEN=PDCD4 /TID=Gga.4916.1 /CNT=78 /FEA=FLmRNA /TIER=FL /STK=2 /LL=374191 /UG=Gga.4916 /DEF=Gallus gallus programmed cell death 4 (neoplastic transformation inhibitor) (PDCD4), mRNA. /PROD=programmed cell death 4 (neoplastictransformation inhibitor) /FL=gb:NM_204304.1 gb:AF321288.1 /REP_ORG=G. gallus	NM_204304.1	Gga.4916	Gga.4916	May 2006 (WUSTL Gallus-gallus-2.1)	chr6:27599935-27615546 (+) // 94.83 //	programmed cell death 4	PDCD4	---	full length	ENSGALG00000008700	374191	Q98TX3	---	---	NP_989635.1	NM_204304	---	---	---	---	---	---	0007569 // cell aging // inferred from sequence or structural similarity /// 0016481 // negative regulation of transcription // inferred from direct assay /// 0016481 // negative regulation of transcription // inferred from sequence or structural similarity /// 0043508 // negative regulation of JNK activity // inferred from direct assay	0005634 // nucleus // inferred from mutant phenotype /// 0005634 // nucleus // inferred from sequence or structural similarity /// 0005634 // nucleus // inferred from electronic annotation /// 0005737 // cytoplasm // inferred from sequence or structural similarity /// 0005737 // cytoplasm // inferred from electronic annotation /// 0005829 // cytosol // inferred from sequence or structural similar…	0003723 // RNA binding // inferred from electronic annotation /// 0005515 // protein binding // inferred from sequence or structural similarity	---	---	---	---	This probe set was annotated using the Matching Probes based pipeline to a Entrez Gene identifier using 2 transcripts. // false // Matching Probes // A	ENSGALT00000014159(11),NM_204304(10)	ENSGALT00000014159 // Gallus gallus programmed cell death 4 (PDCD4), mRNA. // ensembl_known // 11 // --- /// NM_204304 // Gallus gallus programmed cell death 4 (PDCD4), mRNA. // refseq // 10 // ---	GENSCAN00000039232 // ensembl_prediction // 8 // Cross Hyb Matching Probes	7.33486	6.1724	6.48224	6.30936	6.92571	6.07643	6.14061	5.38505	6.70888
Gga.4939.1.S1_s_at	Chicken Array	Gallus gallus	2008-03-17	Consensus sequence	GenBank	Gga.4939.1	gb:NM_204290.1 /DB_XREF=gi:45383555 /GEN=FABP4 /TID=Gga.4939.1 /CNT=31 /FEA=FLmRNA /TIER=FL /STK=2 /LL=374165 /UG=Gga.4939 /DEF=Gallus gallus fatty acid binding protein 4, adipocyte (FABP4), mRNA. /PROD=fatty acid binding protein 4, adipocyte /FL=gb:AF432506.1 gb:NM_204290.1 /REP_ORG=G. gallus	NM_204290.1	Gga.4939	Gga.4939	May 2006 (WUSTL Gallus-gallus-2.1)	chr2:126157833-126161222 (-) // 98.61 //	fatty acid binding protein 4, adipocyte	FABP4	---	full length	ENSGALG00000015767	374165	Q6VYQ9 /// Q90WI9 /// Q90X55	---	---	NP_989621.1	NM_204290	---	---	---	---	---	---	0006810 // transport // inferred from electronic annotation	---	0005215 // transporter activity // inferred from electronic annotation /// 0005488 // binding // inferred from electronic annotation /// 0008289 // lipid binding // inferred from electronic annotation	---	---	---	---	This probe set was annotated using the Matching Probes based pipeline to a Entrez Gene identifier using 2 transcripts. // false // Matching Probes // A	ENSGALT00000025427(11),NM_204290(10)	ENSGALT00000025427 // Gallus gallus fatty acid binding protein 4, adipocyte (FABP4), mRNA. // ensembl_known // 11 // --- /// ENSGALT00000030858 // cdna:known chromosome:WASHUC2:2:126157838:126161186:-1 gene:ENSGALG00000015767 // ensembl_known // 10 // --- /// NM_204290 // Gallus gallus fatty acid binding protein 4, adipocyte (FABP4), mRNA. // refseq // 10 // ---	AF526378 // gb // 1 // Cross Hyb Matching Probes /// ENSGALT00000036651 // ensembl_known // 2 // Cross Hyb Matching Probes /// ENSGALT00000025432 // ensembl_known // 4 // Cross Hyb Matching Probes /// GENSCAN00000029595 // ensembl_prediction // 7 // Cross Hyb Matching Probes	6.2064	5.73959	5.87818	6.98664	6.61846	7.94057	5.95363	7.05089	7.46052
Gga.4973.1.S1_x_at	Chicken Array	Gallus gallus	2008-03-17	Consensus sequence	GenBank	Gga.4973.1	gb:AY234768.1 /DB_XREF=gi:30171201 /GEN=BF12 /TID=Gga.4973.1 /CNT=71 /FEA=FLmRNA /TIER=FL+Stack /STK=13 /UG=Gga.4973 /DEF=Gallus gallus MHC class I antigen (BF12) mRNA, BF12*0201 allele, complete cds. /PROD=MHC class I antigen /FL=gb:AY234770.1 gb:AY234769.1 gb:AY234768.1 gb:AF013495.1 gb:AF013494.1 gb:AF013493.1 gb:AF013492.1 gb:AF013491.1 /REP_ORG=G. gallus	AY234768.1	Gga.4973	Gga.4973	May 2006 (WUSTL Gallus-gallus-2.1)	chr16:40216-41204 (+) // 36.41 // /// chr16:50219-51875 (-) // 63.09 //	major histocompatibility complex class I glycoprotein	BF2	---	full length	---	425389	O46788 /// O46789 /// O46790 /// O46791 /// O62864 /// O98229 /// O98230 /// O98231 /// P15979 /// Q31400 /// Q31415 /// Q5PY04 /// Q6F4E9 /// Q6F4F0 /// Q6F4F1 /// Q7YPW6 /// Q7YPW7 /// Q860I0 /// Q95601 /// Q9GIT3 /// Q9GIT4 /// Q9GIT5 /// Q9GIT6 /// Q9GIT7 /// Q9GIT8 /// Q9GJA7 /// Q9GJA8 /// Q9GJA9	---	---	NP_001026509.1	NM_001031338	---	---	---	---	---	---	0002474 // antigen processing and presentation of peptide antigen via MHC class I // inferred from electronic annotation /// 0006955 // immune response // inferred from electronic annotation /// 0019882 // antigen processing and presentation // inferred from electronic annotation	0016020 // membrane // inferred from electronic annotation /// 0016021 // integral to membrane // inferred from electronic annotation /// 0042612 // MHC class I protein complex // inferred from electronic annotation	---	---	---	AAP20109.1 // span:301-323 // numtm:1 /// NP_001026509.1 // span:301-323 // numtm:1	---	This probe set was annotated using the Matching Probes based pipeline to a Entrez Gene identifier using 2 transcripts. // false // Matching Probes // A	AY234768(11),NM_001031338(10)	AY234768 // Gallus gallus MHC class I antigen (BF12) mRNA, BF12*0201 allele, complete cds. // gb // 11 // --- /// NM_001031338 // Gallus gallus major histocompatibility complex class I glycoprotein (BF2), mRNA. // refseq // 10 // --- /// Z54359 // G.gallus mRNA for MHC class I glycoprotein (ID B-F12cDNA). // gb // 10 // ---	D90399 // gb // 7 // Cross Hyb Matching Probes /// Z54362 // gb // 8 // Cross Hyb Matching Probes /// AB159063 // gb // 3 // Cross Hyb Matching Probes /// AB159071 // gb // 2 // Cross Hyb Matching Probes /// AB159075 // gb // 4 // Cross Hyb Matching Probes /// AB178043 // gb // 3 // Cross Hyb Matching Probes /// AB178045 // gb // 1 // Cross Hyb Matching Probes /// AB178049 // gb // 2 // Cross Hyb…	5.43089	5.24508	5.89995	7.14305	7.36411	8.23074	7.24217	8.32642	7.47886
Gga.4973.2.S1_x_at	Chicken Array	Gallus gallus	2008-03-17	Consensus sequence	GenBank	Gga.4973.2	gb:L28958.2 /DB_XREF=gi:11067754 /TID=Gga.4973.2 /CNT=53 /FEA=FLmRNA /TIER=FL /STK=1 /UG=Gga.4973 /DEF=Gallus gallus MHC class I mRNA, complete cds. /PROD=MHC class I /FL=gb:L28958.2 /REP_ORG=G. gallus	L28958.2	Gga.4973	Gga.4973	May 2006 (WUSTL Gallus-gallus-2.1)	chr16:50219-51875 (-) // 56.24 //	major histocompatibility complex class I glycoprotein	BF2	---	full length	---	425389	O46788 /// O46789 /// O46790 /// O46791 /// O62864 /// O98229 /// O98230 /// O98231 /// P15979 /// Q31400 /// Q31415 /// Q5PY04 /// Q6F4E9 /// Q6F4F0 /// Q6F4F1 /// Q7YPW6 /// Q7YPW7 /// Q860I0 /// Q95601 /// Q9GIT3 /// Q9GIT4 /// Q9GIT5 /// Q9GIT6 /// Q9GIT7 /// Q9GIT8 /// Q9GJA7 /// Q9GJA8 /// Q9GJA9	---	---	NP_001026509.1	NM_001031338	---	---	---	---	---	---	0002474 // antigen processing and presentation of peptide antigen via MHC class I // inferred from electronic annotation /// 0006955 // immune response // inferred from electronic annotation /// 0019882 // antigen processing and presentation // inferred from electronic annotation	0016020 // membrane // inferred from electronic annotation /// 0016021 // integral to membrane // inferred from electronic annotation /// 0042612 // MHC class I protein complex // inferred from electronic annotation	---	---	---	AAP20109.1 // span:301-323 // numtm:1	---	This probe set was annotated using the Matching Probes based pipeline to a Entrez Gene identifier using 1 transcripts. // false // Matching Probes // A	AY234768(11)	AY234768 // Gallus gallus MHC class I antigen (BF12) mRNA, BF12*0201 allele, complete cds. // gb // 11 // --- /// Z54359 // G.gallus mRNA for MHC class I glycoprotein (ID B-F12cDNA). // gb // 10 // --- /// Z54362 // G.gallus major class I glycoprotein (ID B-F4cDNAm). // gb // 10 // ---	D90399 // gb // 1 // Cross Hyb Matching Probes /// AB159063 // gb // 3 // Cross Hyb Matching Probes /// AB159071 // gb // 2 // Cross Hyb Matching Probes /// AB159075 // gb // 3 // Cross Hyb Matching Probes /// AB178043 // gb // 3 // Cross Hyb Matching Probes /// AB178045 // gb // 1 // Cross Hyb Matching Probes /// AB178049 // gb // 2 // Cross Hyb Matching Probes /// AF013491 // gb // 6 // Cross H…	6.5204	6.35875	6.41984	7.90631	8.35954	9.34353	8.37469	9.45127	8.59377
Gga.4973.3.S1_x_at	Chicken Array	Gallus gallus	2008-03-17	Consensus sequence	GenBank	Gga.4973.3	gb:AF013496.1 /DB_XREF=gi:2731757 /GEN=B-FIV /TID=Gga.4973.3 /CNT=4 /FEA=FLmRNA /TIER=FL /STK=1 /UG=Gga.4973 /DEF=Gallus gallus MHC class I B-FIV glycoprotein (B18 allele) mRNA, complete cds. /PROD=MHC class I glycoprotein /FL=gb:AF013496.1 /REP_ORG=G. gallus	AF013496.1	Gga.4973	Gga.46150	May 2006 (WUSTL Gallus-gallus-2.1)	chr16:50477-282240 (-) // 70.71 //	major histocompatibility complex class I glycoprotein /// HLA-G histocompatibility antigen, class I, G /// MHC class I antigen B-F minor heavy chain	BF1 /// BF2 /// HLA-G	---	full length	---	425389 /// 693260 /// 724082	O46788 /// O46789 /// O46790 /// O46791 /// O46792 /// O62864 /// O98229 /// O98230 /// O98231 /// P15979 /// Q31400 /// Q31412 /// Q31415 /// Q52PF5 /// Q5PY04 /// Q5W9B8 /// Q5W9B9 /// Q5W9C1 /// Q5W9C2 /// Q5W9C3 /// Q5W9C4 /// Q5W9C5 /// Q5W9C6 /// Q5W9C7 /// Q6F4D8 /// Q6F4D9 /// Q6F4E0 /// Q6F4E1 /// Q6F4E2 /// Q6F4E4 /// Q6F4E5 /// Q6F4E6 /// Q6F4E7 /// Q6F4E8 /// Q6F4E9 /// Q6F4F0 /// Q6F…	---	---	NP_001026509.1 /// NP_001038148.1 /// NP_001090999.1	NM_001031338 /// NM_001044683 /// NM_001097530	---	---	---	---	---	---	0002474 // antigen processing and presentation of peptide antigen via MHC class I // inferred from electronic annotation /// 0006955 // immune response // inferred from electronic annotation /// 0019882 // antigen processing and presentation // inferred from electronic annotation	0016020 // membrane // inferred from electronic annotation /// 0016021 // integral to membrane // inferred from electronic annotation /// 0042612 // MHC class I protein complex // inferred from electronic annotation	---	---	---	AAC17593.1 // span:301-323 // numtm:1 /// AAX94676.1 // span:301-323 // numtm:1 /// NP_001026509.1 // span:301-323 // numtm:1	---	This probe set was annotated using the Matching Probes based pipeline to a Entrez Gene identifier using 4 transcripts. // true // Matching Probes // A	Z54359(11),AF013496(11),AY989897(10),NM_001031338(10)	AF013496 // Gallus gallus MHC class I B-FIV glycoprotein (B18 allele) mRNA, complete cds. // gb // 11 // --- /// AY989897 // Gallus gallus MHC class I antigen mRNA, complete cds. // gb // 10 // --- /// NM_001031338 // Gallus gallus major histocompatibility complex class I glycoprotein (BF2), mRNA. // refseq // 10 // --- /// Z54359 // G.gallus mRNA for MHC class I glycoprotein (ID B-F12cDNA). // g…	D90399 // gb // 7 // Cross Hyb Matching Probes /// Z54362 // gb // 4 // Cross Hyb Matching Probes /// AB159063 // gb // 3 // Cross Hyb Matching Probes /// AB159065 // gb // 3 // Cross Hyb Matching Probes /// AB159071 // gb // 4 // Cross Hyb Matching Probes /// AB159075 // gb // 3 // Cross Hyb Matching Probes /// AB178043 // gb // 4 // Cross Hyb Matching Probes /// AB178045 // gb // 2 // Cross Hyb…	6.19323	5.62891	6.39486	7.79036	8.04757	9.07243	7.82599	9.15888	8.27118
Gga.4990.1.S1_at	Chicken Array	Gallus gallus	2008-03-17	Consensus sequence	GenBank	Gga.4990.1	gb:BU478693 /DB_XREF=gi:25972270 /DB_XREF=603468866F1 /CLONE=ChEST341d17 /TID=Gga.4990.1 /CNT=100 /FEA=mRNA /TIER=ConsEnd /STK=0 /LL=396510 /UG_GENE=LOC396510 /UG=Gga.4990 /UG_TITLE=HL mRNA /REP_ORG=G. gallus	BU478693	Gga.4990	Gga.22601	May 2006 (WUSTL Gallus-gallus-2.1)	chr3:85586667-85653626 (+) // 97.83 //	collagen, type IX, alpha 1	COL9A1	---	full length	ENSGALG00000015970	771873	P12106 /// Q90586 /// Q90587 /// Q90588 /// Q90801	---	---	NP_001094381.1 /// XP_001234222.1 /// XP_419889.1	NM_001100911 /// XM_001234221 /// XM_419889	---	---	---	---	---	---	0006817 // phosphate transport // inferred from electronic annotation /// 0007155 // cell adhesion // inferred from electronic annotation	0005576 // extracellular region // inferred from electronic annotation /// 0005578 // proteinaceous extracellular matrix // inferred from electronic annotation /// 0005737 // cytoplasm // inferred from electronic annotation	0005198 // structural molecule activity // inferred from electronic annotation	---	---	NP_001094381.1 // span:7-26 // numtm:1 /// ENSGALP00000036264 // span:7-26 // numtm:1	---	This probe set was annotated using the Matching Probes based pipeline to a Entrez Gene identifier using 1 transcripts. // false // Matching Probes // A	NM_001100911(10)	ENSGALT00000037052 // cdna:known chromosome:WASHUC2:3:85586839:85653524:1 gene:ENSGALG00000015970 // ensembl_known // 10 // --- /// NM_001100911 // Gallus gallus collagen, type IX, alpha 1 (COL9A1), mRNA. // refseq // 10 // ---	---	6.81646	2.88841	2.75666	2.6841	2.8324	2.69652	2.78555	2.74039	2.68831
Gga.5041.1.S1_s_at	Chicken Array	Gallus gallus	2008-03-17	Consensus sequence	GenBank	Gga.5041.1	gb:L48910.1 /DB_XREF=gi:17028202 /TID=Gga.5041.1 /CNT=1 /FEA=mRNA /TIER=ConsEnd /STK=0 /UG=Gga.5041 /UG_TITLE=Clone cDNA1AR, homology with rat microtubule associated protein 1A+1B. /DEF=Gallus gallus clone cDNA1AR, homology with rat microtubule associated protein 1A+1B. /REP_ORG=G. gallus	L48910.1	Gga.5041	Gga.3998	May 2006 (WUSTL Gallus-gallus-2.1)	chr20:1393530-1394299 (-) // 98.43 //	microtubule-associated protein 1 light chain 3 alpha	MAP1LC3A	---	---	ENSGALG00000001903	419142	---	---	---	XP_417327.2	XM_417327	---	---	---	---	---	---	---	---	---	---	---	---	---	This probe set was annotated using the Matching Probes based pipeline to a Entrez Gene identifier using 1 transcripts. // false // Matching Probes // A	XM_417327(11)	ENSGALT00000002942 // cdna:novel chromosome:WASHUC2:20:1393078:1405843:-1 gene:ENSGALG00000001903 // ensembl_novel // 11 // --- /// GENSCAN00000011198 // cdna:Genscan chromosome:WASHUC2:20:1393615:1481574:-1 // ensembl_prediction // 10 // --- /// XM_417327 // PREDICTED: Gallus gallus hypothetical LOC419142 (LOC419142), mRNA. // refseq // 11 // ---	---	9.61856	8.32765	9.30789	8.72651	9.5837	8.78336	8.76492	8.26816	9.13155
Gga.5136.1.S1_x_at	Chicken Array	Gallus gallus	2008-03-17	Consensus sequence	GenBank	Gga.5136.1	gb:BM491167 /DB_XREF=gi:18612098 /DB_XREF=pgp2n.pk005.j17 /CLONE=pgp2n.pk005.j17 /TID=Gga.5136.1 /CNT=5 /FEA=mRNA /TIER=ConsEnd /STK=0 /UG=Gga.5136 /UG_TITLE=MHC class II beta 1 domain (B-LBII) mRNA, partial cds /REP_ORG=G. gallus	BM491167	Gga.5136	Gga.34360	May 2006 (WUSTL Gallus-gallus-2.1)	chr16:69809-70708 (+) // 92.08 //	MHC class II beta chain	BLB2	---	full length	---	693256	O19492 /// O19494 /// O19497 /// O19498 /// O19499 /// O19500 /// O62862 /// O98226 /// O98228 /// Q31398 /// Q31553 /// Q4U5Z8 /// Q4U5Z9 /// Q4U600 /// Q6I6K0 /// Q95HB4 /// Q95HB5 /// Q9GIT0 /// Q9GIT1 /// Q9GIT2 /// Q9GJA6	---	---	NP_001038144.1	NM_001044679	---	---	---	---	---	---	0002504 // antigen processing and presentation of peptide or polysaccharide antigen via MHC class II // inferred from electronic annotation /// 0006955 // immune response // inferred from electronic annotation /// 0019882 // antigen processing and presentation // inferred from electronic annotation	0016020 // membrane // inferred from electronic annotation /// 0016021 // integral to membrane // inferred from electronic annotation /// 0042613 // MHC class II protein complex // inferred from electronic annotation	---	---	---	---	---	This probe set was annotated using the Matching Probes based pipeline to a Entrez Gene identifier using 1 transcripts. // false // Matching Probes // A	U91529(11)	U91529 // Gallus gallus MHC class II beta 1 domain (B-LBII) mRNA, partial cds. // gb // 11 // ---	AF099114 // gb // 4 // Cross Hyb Matching Probes	3.32624	5.06478	3.64915	4.37458	3.56794	8.16239	3.8938	7.7435	4.13519
Gga.5147.1.S1_x_at	Chicken Array	Gallus gallus	2008-03-17	Consensus sequence	GenBank	Gga.5147.1	gb:BU435658 /DB_XREF=gi:25924969 /DB_XREF=603219618F1 /CLONE=ChEST211d5 /TID=Gga.5147.1 /CNT=8 /FEA=mRNA /TIER=ConsEnd /STK=0 /UG=Gga.5147 /UG_TITLE=Haplotype BC2v MHC class II B-L beta (B-L beta) mRNA, partial cds /REP_ORG=G. gallus	BU435658	Gga.5147	Gga.5147	May 2006 (WUSTL Gallus-gallus-2.1)	chr16:69838-376185 (+) // 76.8 //	Haplotype BC2v MHC class II B-L beta (B-L beta)	---	---	---	---	---	Q31398 /// Q9GJA5 /// Q9GJA6	---	---	---	---	---	---	---	---	---	---	0002504 // antigen processing and presentation of peptide or polysaccharide antigen via MHC class II // inferred from electronic annotation /// 0006955 // immune response // inferred from electronic annotation /// 0019882 // antigen processing and presentation // inferred from electronic annotation	0016020 // membrane // inferred from electronic annotation /// 0016021 // integral to membrane // inferred from electronic annotation /// 0042613 // MHC class II protein complex // inferred from electronic annotation	---	---	---	---	---	This probe set was annotated using the Matching Probes based pipeline to a UniGene identifier using 1 transcripts. // false // Matching Probes // A	AF099114(11)	AF099114 // Gallus gallus haplotype BC2v MHC class II B-L beta (B-L beta) mRNA, partial cds. // gb // 11 // --- /// U02881 // Gallus gallus SPAFAS line 11 MHC class II B-L beta chain mRNA, partial cds. // gb // 10 // ---	U91529 // gb // 1 // Cross Hyb Matching Probes	3.15924	3.34562	3.19523	5.02395	3.28424	7.25073	3.23255	7.04236	3.21936
Gga.517.1.S1_x_at	Chicken Array	Gallus gallus	2008-03-17	Consensus sequence	GenBank	Gga.517.1	gb:CN210876 /DB_XREF=gi:46255461 /DB_XREF=WLA016A06full /TID=Gga.517.1 /CNT=5 /FEA=mRNA /TIER=ConsEnd /STK=0 /UG=Gga.517 /UG_TITLE=MHC class II beta 1 domain (B-LBI) mRNA, partial cds /REP_ORG=G. gallus	CN210876	Gga.517	Gga.42424	May 2006 (WUSTL Gallus-gallus-2.1)	chr16:69828-70785 (+) // 95.94 //	MHC class II antigen B-F minor heavy chain	BLB1	---	full length	---	724083	O19491 /// O19493 /// O19495 /// O19496 /// Q6I6J9 /// Q6R674 /// Q9GIS8 /// Q9GIS9	---	---	NP_001038159.1	NM_001044694	---	---	---	---	---	---	0002504 // antigen processing and presentation of peptide or polysaccharide antigen via MHC class II // inferred from electronic annotation /// 0006955 // immune response // inferred from electronic annotation /// 0019882 // antigen processing and presentation // inferred from electronic annotation	0016020 // membrane // inferred from electronic annotation /// 0016021 // integral to membrane // inferred from electronic annotation /// 0042613 // MHC class II protein complex // inferred from electronic annotation	---	---	---	---	---	This probe set was annotated using the Matching Probes based pipeline to a Entrez Gene identifier using 1 transcripts. // false // Matching Probes // A	U91533(11)	U91533 // Gallus gallus MHC class II beta 1 domain (B-LBI) mRNA, partial cds. // gb // 11 // ---	U91531 // gb // 6 // Cross Hyb Matching Probes	2.61494	2.52327	3.33515	4.17077	3.795	5.22634	4.28105	5.92005	3.64283
Gga.518.1.S1_x_at	Chicken Array	Gallus gallus	2008-03-17	Consensus sequence	GenBank	Gga.518.1	gb:U91532.1 /DB_XREF=gi:2459662 /TID=Gga.518.1 /CNT=2 /FEA=mRNA /TIER=ConsEnd /STK=0 /UG=Gga.518 /UG_TITLE=MHC class II beta 1 domain (B-LBI) mRNA, partial cds /DEF=Gallus gallus MHC class II beta 1 domain (B-LBI) mRNA, partial cds. /REP_ORG=G. gallus	U91532.1	Gga.518	Gga.42424	May 2006 (WUSTL Gallus-gallus-2.1)	---	MHC class II antigen B-F minor heavy chain	BLB1	---	full length	---	724083	O19491 /// O19493 /// O19495 /// O19496 /// Q6I6J9 /// Q6R674 /// Q9GIS8 /// Q9GIS9	---	---	NP_001038159.1	NM_001044694	---	---	---	---	---	---	0002504 // antigen processing and presentation of peptide or polysaccharide antigen via MHC class II // inferred from electronic annotation /// 0006955 // immune response // inferred from electronic annotation /// 0019882 // antigen processing and presentation // inferred from electronic annotation	0016020 // membrane // inferred from electronic annotation /// 0016021 // integral to membrane // inferred from electronic annotation /// 0042613 // MHC class II protein complex // inferred from electronic annotation	---	---	---	---	---	This probe set was annotated using the Matching Probes based pipeline to a Entrez Gene identifier using 1 transcripts. // false // Matching Probes // A	U91532(11)	U91532 // Gallus gallus MHC class II beta 1 domain (B-LBI) mRNA, partial cds. // gb // 11 // ---	M87655 // gb // 1 // Cross Hyb Matching Probes /// U91533 // gb // 1 // Cross Hyb Matching Probes /// BX933830 // gb // 1 // Cross Hyb Matching Probes /// NM_001044679 // refseq // 1 // Cross Hyb Matching Probes	3.0987	2.69174	6.19201	4.49299	6.62407	4.61869	6.56784	3.00797	6.78212
Gga.5254.1.S1_at	Chicken Array	Gallus gallus	2008-03-17	Consensus sequence	GenBank	Gga.5254.1	gb:BX277517 /DB_XREF=gi:28600008 /DB_XREF=BX277517 /CLONE=gcag0009c.l.21 /TID=Gga.5254.1 /CNT=30 /FEA=mRNA /TIER=ConsEnd /STK=1 /UG=Gga.5254 /UG_TITLE=Finished cDNA, clone ChEST82k5 /REP_ORG=G. gallus	BX277517	Gga.5254	Gga.5254	May 2006 (WUSTL Gallus-gallus-2.1)	chr23:3781447-3786183 (-) // 94.68 //	UTP11-like, U3 small nucleolar ribonucleoprotein, (yeast)	UTP11L	---	---	ENSGALG00000001502	419606	---	---	---	XP_417753.1	XM_417753	---	---	---	---	---	---	0006364 // rRNA processing // inferred from electronic annotation	0032040 // small subunit processome // inferred from electronic annotation	---	---	---	---	---	This probe set was annotated using the Matching Probes based pipeline to a Entrez Gene identifier using 1 transcripts. // false // Matching Probes // A	XM_417753(11)	ENSGALT00000002281 // cdna:novel chromosome:WASHUC2:23:3781449:3786127:-1 gene:ENSGALG00000001502 // ensembl_novel // 11 // --- /// GENSCAN00000034785 // cdna:Genscan chromosome:WASHUC2:23:3781655:3793570:-1 // ensembl_prediction // 9 // --- /// XM_417753 // PREDICTED: Gallus gallus UTP11-like, U3 small nucleolar ribonucleoprotein, (yeast) (UTP11L), mRNA. // refseq // 11 // ---	---	8.03904	7.43083	8.50395	7.7544	8.23891	7.85726	8.39173	7.7264	8.37057
Gga.5321.1.S1_at	Chicken Array	Gallus gallus	2008-03-17	Consensus sequence	GenBank	Gga.5321.1	gb:BX931728.1 /DB_XREF=gi:41632256 /TID=Gga.5321.1 /CNT=3 /FEA=mRNA /TIER=ConsEnd /STK=1 /UG=Gga.5321 /UG_TITLE=Finished cDNA, clone ChEST743o12 /DEF=Gallus gallus finished cDNA, clone ChEST743o12. /REP_ORG=G. gallus	BX931728.1	Gga.5321	Gga.35811	May 2006 (WUSTL Gallus-gallus-2.1)	chr2:37933820-37934770 (+) // 98.85 //	3-oxoacyl-ACP synthase, mitochondrial	OXSM	---	---	ENSGALG00000011312	420656	---	---	---	XP_418755.2	XM_418755	---	---	---	---	---	---	0006468 // protein amino acid phosphorylation // inferred from electronic annotation /// 0009058 // biosynthetic process // inferred from electronic annotation	---	0003824 // catalytic activity // inferred from electronic annotation /// 0004672 // protein kinase activity // inferred from electronic annotation /// 0005524 // ATP binding // inferred from electronic annotation	---	---	---	---	This probe set was annotated using the Matching Probes based pipeline to a Entrez Gene identifier using 1 transcripts. // false // Matching Probes // A	XM_418755(9)	BX931728 // Gallus gallus finished cDNA, clone ChEST743o12. // gb // 11 // --- /// ENSGALT00000018456 // cdna:novel chromosome:WASHUC2:2:37930298:37934767:1 gene:ENSGALG00000011312 // ensembl_novel // 9 // --- /// XM_418755 // PREDICTED: Gallus gallus hypothetical LOC420656 (LOC420656), mRNA. // refseq // 9 // ---	GENSCAN00000006468 // ensembl_prediction // 4 // Cross Hyb Matching Probes	4.92838	5.36724	5.58072	6.21691	4.79657	6.28192	5.3999	6.01258	5.65041
Gga.5427.1.S1_at	Chicken Array	Gallus gallus	2008-03-17	Consensus sequence	GenBank	Gga.5427.1	gb:BX273418 /DB_XREF=gi:28596019 /DB_XREF=BX273418 /CLONE=gcal0003c.k.21 /TID=Gga.5427.1 /CNT=2 /FEA=EST /TIER=ConsEnd /STK=1 /UG=Gga.5427 /UG_TITLE=Transcribed sequences /REP_ORG=G. gallus	BX273418	Gga.5427	Gga.11258	May 2006 (WUSTL Gallus-gallus-2.1)	chr1:182824835-182825876 (+) // 94.98 //	EF-hand domain family, member A1	EFHA1	---	---	ENSGALG00000017125	418946	---	---	---	XP_417140.2	XM_417140	---	---	---	---	---	---	---	---	0005509 // calcium ion binding // inferred from electronic annotation	---	---	---	---	This probe set was annotated using the Genome Consensus/Exemplar Overlap based pipeline to a Entrez Gene identifier using 1 transcripts. // false // Genome Consensus/Exemplar Overlap // C	XM_417140	ENSGALT00000027664 // cdna:novel chromosome:WASHUC2:1:182713791:182850218:1 gene:ENSGALG00000017125 // ensembl_novel // 0 // chr1:182713790-182850218(+) /// GENSCAN00000007920 // cdna:Genscan chromosome:WASHUC2:1:182820154:182858391:1 // ensembl_prediction // 0 // chr1:182820153-182858391(+) /// XM_417140 // PREDICTED: Gallus gallus EF-hand domain family, member A1 (EFHA1), mRNA. // refseq // 0 /…	---	4.97923	4.53257	4.60838	3.93882	4.72829	3.69953	4.91778	4.17301	5.09261
Gga.5500.2.S1_a_at	Chicken Array	Gallus gallus	2008-03-17	Consensus sequence	GenBank	Gga.5500.2	gb:BU480919 /DB_XREF=gi:25974496 /DB_XREF=603470869F1 /CLONE=ChEST346j17 /TID=Gga.5500.2 /CNT=9 /FEA=mRNA /TIER=ConsEnd /STK=0 /LL=395149 /UG_GENE=LOC395149 /UG=Gga.5500 /UG_TITLE=R-Ras3 /REP_ORG=G. gallus	BU480919	Gga.5500	Gga.43353	May 2006 (WUSTL Gallus-gallus-2.1)	chr7:26779932-26812538 (+) // 95.51 //	muscle RAS oncogene homolog	MRAS	---	full length	ENSGALG00000011592	395149	Q6JHX4	---	---	NP_989820.1	NM_204489	---	---	---	---	---	---	0007264 // small GTPase mediated signal transduction // inferred from electronic annotation	0005622 // intracellular // inferred from electronic annotation	0000166 // nucleotide binding // inferred from electronic annotation /// 0005525 // GTP binding // inferred from electronic annotation	---	---	---	---	This probe set was annotated using the Matching Probes based pipeline to a Entrez Gene identifier using 3 transcripts. // false // Matching Probes // A	BX929528(11),ENSGALT00000018925(11),NM_204489(11)	BX929528 // Gallus gallus finished cDNA, clone ChEST976g12. // gb // 11 // --- /// ENSGALT00000018925 // Gallus gallus muscle RAS oncogene homolog (MRAS), mRNA. // ensembl_known // 11 // --- /// NM_204489 // Gallus gallus muscle RAS oncogene homolog (MRAS), mRNA. // refseq // 11 // ---	GENSCAN00000011478 // ensembl_prediction // 3 // Cross Hyb Matching Probes /// GENSCAN00000011425 // ensembl_prediction // 5 // Cross Hyb Matching Probes /// CR353706 // gb // 10 // Negative Strand Matching Probes	9.50041	9.72796	8.93213	7.98234	9.08719	7.75049	8.69255	8.02957	8.62906
Gga.5554.1.S1_at	Chicken Array	Gallus gallus	2008-03-17	Consensus sequence	GenBank	Gga.5554.1	gb:BU311329 /DB_XREF=gi:25819330 /DB_XREF=603543227F1 /CLONE=ChEST515f7 /TID=Gga.5554.1 /CNT=34 /FEA=mRNA /TIER=ConsEnd /STK=1 /UG=Gga.5554 /UG_TITLE=Finished cDNA, clone ChEST60h22 /REP_ORG=G. gallus	BU311329	Gga.5554	Gga.5554	May 2006 (WUSTL Gallus-gallus-2.1)	chr5:1723543-1730719 (-) // 96.22 //	cysteine and glycine-rich protein 3 (cardiac LIM protein)	CSRP3	---	---	ENSGALG00000004044	422979	---	---	---	XP_420911.1	XM_420911	---	---	---	---	---	---	---	---	0008270 // zinc ion binding // inferred from electronic annotation	---	---	---	---	This probe set was annotated using the Matching Probes based pipeline to a Entrez Gene identifier using 1 transcripts. // false // Matching Probes // A	XM_420911(11)	ENSGALT00000006436 // cdna:novel chromosome:WASHUC2:5:1723548:1730696:-1 gene:ENSGALG00000004044 // ensembl_novel // 11 // --- /// XM_420911 // PREDICTED: Gallus gallus cysteine and glycine-rich protein 3 (cardiac LIM protein) (CSRP3), mRNA. // refseq // 11 // ---	---	9.79977	8.68048	3.195	3.20964	6.30216	3.06337	6.99078	2.92697	3.0692
Gga.5568.1.S1_at	Chicken Array	Gallus gallus	2008-03-17	Consensus sequence	GenBank	Gga.5568.1	gb:CR388731.1 /DB_XREF=gi:46427376 /TID=Gga.5568.1 /CNT=37 /FEA=mRNA /TIER=ConsEnd /STK=2 /UG=Gga.5568 /UG_TITLE=Finished cDNA, clone ChEST576b15 /DEF=Gallus gallus finished cDNA, clone ChEST576b15. /REP_ORG=G. gallus	CR388731.1	Gga.5568	Gga.5568	May 2006 (WUSTL Gallus-gallus-2.1)	chr3:112432761-112434774 (-) // 88.87 //	Finished cDNA, clone ChEST576b15	---	---	---	---	---	---	---	---	---	---	---	---	---	---	---	---	---	---	---	---	---	---	---	This probe set was annotated using the Matching Probes based pipeline to a UniGene identifier using 1 transcripts. // false // Matching Probes // A	CR388731(11)	CR388731 // Gallus gallus finished cDNA, clone ChEST576b15. // gb // 11 // ---	ENSGALT00000036692 // ensembl_novel // 6 // Negative Strand Matching Probes	4.90959	5.37958	7.69784	8.85167	8.20868	8.98269	8.30388	8.92742	8.53156
Gga.5616.2.S1_a_at	Chicken Array	Gallus gallus	2008-03-17	Consensus sequence	GenBank	Gga.5616.2	gb:BX263330 /DB_XREF=gi:47587521 /DB_XREF=BX263330 /CLONE=gcag0016c.g.19 /TID=Gga.5616.2 /CNT=2 /FEA=EST /TIER=ConsEnd /STK=2 /UG=Gga.5616 /UG_TITLE=Transcribed sequences /REP_ORG=G. gallus	BX263330	Gga.5616	Gga.5616	May 2006 (WUSTL Gallus-gallus-2.1)	chr25:1703027-1703590 (+) // 99.58 //	hypothetical protein LOC770126	LOC770126	---	---	---	770126	---	---	---	XP_001232354.1	XM_001232353	---	---	---	---	---	---	---	---	---	---	---	---	---	This probe set was annotated using the Matching Probes based pipeline to a Entrez Gene identifier using 1 transcripts. // false // Matching Probes // A	XM_001232353(10)	XM_001232353 // PREDICTED: Gallus gallus hypothetical protein LOC770126 (LOC770126), mRNA. // refseq // 10 // ---	ENSGALT00000029552 // ensembl_novel // 8 // Cross Hyb Matching Probes /// GENSCAN00000008632 // ensembl_prediction // 2 // Cross Hyb Matching Probes	7.00311	7.42998	6.89004	8.30051	6.45078	8.72236	7.58363	9.09288	7.36562
Gga.5689.1.S1_at	Chicken Array	Gallus gallus	2008-03-17	Consensus sequence	GenBank	Gga.5689.1	gb:BX263773 /DB_XREF=gi:47711990 /DB_XREF=BX263773 /CLONE=gcal0009c.d.18 /TID=Gga.5689.1 /CNT=28 /FEA=mRNA /TIER=ConsEnd /STK=1 /UG=Gga.5689 /UG_TITLE=Finished cDNA, clone ChEST612l18 /REP_ORG=G. gallus	BX263773	Gga.5689	Gga.5689	May 2006 (WUSTL Gallus-gallus-2.1)	chr1:80901798-80911455 (-) // 99.34 //	glutathione S-transferase kappa 1	GSTK1	---	---	ENSGALG00000014708	418302	---	---	---	XP_416525.1	XM_416525	---	---	---	---	---	---	---	---	---	---	---	---	---	This probe set was annotated using the Matching Probes based pipeline to a Entrez Gene identifier using 1 transcripts. // false // Matching Probes // A	XM_416525(11)	ENSGALT00000023710 // cdna:novel chromosome:WASHUC2:1:80901800:80911430:-1 gene:ENSGALG00000014708 // ensembl_novel // 11 // --- /// XM_416525 // PREDICTED: Gallus gallus glutathione S-transferase kappa 1 (GSTK1), mRNA. // refseq // 11 // ---	---	8.32503	9.2702	7.33587	7.563	6.92125	7.95358	7.22695	7.95517	7.41814
Gga.5730.1.S1_a_at	Chicken Array	Gallus gallus	2008-03-17	Consensus sequence	GenBank	Gga.5730.1	gb:CR389043.1 /DB_XREF=gi:46427688 /TID=Gga.5730.1 /CNT=5 /FEA=mRNA /TIER=ConsEnd /STK=1 /UG=Gga.5730 /UG_TITLE=Finished cDNA, clone ChEST829m23 /DEF=Gallus gallus finished cDNA, clone ChEST829m23. /REP_ORG=G. gallus	CR389043.1	Gga.5730	---	May 2006 (WUSTL Gallus-gallus-2.1)	chr23:2854852-2857270 (-) // 84.43 //	hypothetical protein LOC769739	LOC769739	---	---	---	769739	---	---	---	XP_001233024.1	XM_001233023	---	---	---	---	---	---	---	---	---	---	---	---	---	This probe set was annotated using the Matching Probes based pipeline to a Entrez Gene identifier using 1 transcripts. // false // Matching Probes // A	XM_001233023(11)	CR389038 // Gallus gallus finished cDNA, clone ChEST826g11. // gb // 10 // --- /// CR389043 // Gallus gallus finished cDNA, clone ChEST829m23. // gb // 11 // --- /// XM_001233023 // PREDICTED: Gallus gallus hypothetical protein LOC769739 (LOC769739), mRNA. // refseq // 11 // ---	CR390830 // gb // 8 // Cross Hyb Matching Probes /// GENSCAN00000005293 // ensembl_prediction // 3 // Cross Hyb Matching Probes	9.87679	9.26882	8.81109	8.59808	8.7158	6.74898	8.69649	6.45314	8.28202
Gga.5751.1.S1_at	Chicken Array	Gallus gallus	2008-03-17	Consensus sequence	GenBank	Gga.5751.1	gb:AB082934.1 /DB_XREF=gi:29420486 /GEN=carp /TID=Gga.5751.1 /CNT=14 /FEA=FLmRNA /TIER=FL /STK=1 /LL=378926 /UG=Gga.5751 /DEF=Gallus gallus carp mRNA for cardiac ankyrin repeat protein, complete cds. /PROD=cardiac ankyrin repeat protein /FL=gb:AB082935.1 gb:AB082934.1 gb:NM_204405.1 /REP_ORG=G. gallus	AB082934.1	Gga.5751	Gga.5751	May 2006 (WUSTL Gallus-gallus-2.1)	chr6:20728975-20737641 (-) // 98.02 //	ankyrin repeat domain 1 (cardiac muscle)	ANKRD1	---	full length	ENSGALG00000006491	378926	Q7ZT11	---	---	NP_989736.1	NM_204405	---	---	---	---	---	---	0006357 // regulation of transcription from RNA polymerase II promoter // inferred from electronic annotation	0005634 // nucleus // inferred from electronic annotation /// 0005667 // transcription factor complex // inferred from electronic annotation /// 0005737 // cytoplasm // inferred from electronic annotation /// 0031674 // I band // inferred from electronic annotation	0003714 // transcription corepressor activity // inferred from electronic annotation /// 0005515 // protein binding // inferred from electronic annotation	---	---	---	---	This probe set was annotated using the Matching Probes based pipeline to a Entrez Gene identifier using 2 transcripts. // false // Matching Probes // A	ENSGALT00000010491(10),NM_204405(11)	ENSGALT00000010491 // Gallus gallus ankyrin repeat domain 1 (cardiac muscle) (ANKRD1), mRNA. // ensembl_known // 10 // --- /// NM_204405 // Gallus gallus ankyrin repeat domain 1 (cardiac muscle) (ANKRD1), mRNA. // refseq // 11 // ---	---	9.21202	10.1573	9.04955	10.4607	10.0887	10.5279	10.6624	11.3805	10.8454
Gga.5751.1.S2_at	Chicken Array	Gallus gallus	2008-03-17	Consensus sequence	GenBank	Gga.5751.1	gb:NM_204405.1 /DB_XREF=gi:45383347 /GEN=ALRP /TID=Gga.5751.1 /CNT=14 /FEA=FLmRNA /TIER=FL /STK=3 /LL=378926 /UG=Gga.5751 /DEF=Gallus gallus ankyrin-like repeat protein (ALRP), mRNA. /PROD=ankyrin-like repeat protein /FL=gb:AB082935.1 gb:AB082934.1 gb:NM_204405.1 /REP_ORG=G. gallus	NM_204405.1	Gga.5751	Gga.5751	May 2006 (WUSTL Gallus-gallus-2.1)	chr6:20728975-20737641 (-) // 98.02 //	ankyrin repeat domain 1 (cardiac muscle)	ANKRD1	---	full length	ENSGALG00000006491	378926	Q7ZT11	---	---	NP_989736.1	NM_204405	---	---	---	---	---	---	0006357 // regulation of transcription from RNA polymerase II promoter // inferred from electronic annotation	0005634 // nucleus // inferred from electronic annotation /// 0005667 // transcription factor complex // inferred from electronic annotation /// 0005737 // cytoplasm // inferred from electronic annotation /// 0031674 // I band // inferred from electronic annotation	0003714 // transcription corepressor activity // inferred from electronic annotation /// 0005515 // protein binding // inferred from electronic annotation	---	---	---	---	This probe set was annotated using the Matching Probes based pipeline to a Entrez Gene identifier using 2 transcripts. // false // Matching Probes // A	ENSGALT00000010491(10),NM_204405(11)	ENSGALT00000010491 // Gallus gallus ankyrin repeat domain 1 (cardiac muscle) (ANKRD1), mRNA. // ensembl_known // 10 // --- /// NM_204405 // Gallus gallus ankyrin repeat domain 1 (cardiac muscle) (ANKRD1), mRNA. // refseq // 11 // ---	---	6.72097	7.08496	9.25253	10.4836	9.92305	10.1592	10.3496	11.5223	9.95155
Gga.5766.1.S1_at	Chicken Array	Gallus gallus	2008-03-17	Consensus sequence	GenBank	Gga.5766.1	gb:BU334176 /DB_XREF=gi:25842177 /DB_XREF=603497975F1 /CLONE=ChEST410f20 /TID=Gga.5766.1 /CNT=16 /FEA=mRNA /TIER=ConsEnd /STK=1 /UG=Gga.5766 /UG_TITLE=Finished cDNA, clone ChEST987j23 /REP_ORG=G. gallus	BU334176	Gga.5766	Gga.5766	May 2006 (WUSTL Gallus-gallus-2.1)	chr5:60781416-60798952 (-) // 98.58 //	ERO1-like (S. cerevisiae)	ERO1L	---	---	ENSGALG00000012404	423585	---	---	---	XP_421473.2	XM_421473	---	---	---	---	---	---	0006467 // protein thiol-disulfide exchange // inferred from electronic annotation	0005789 // endoplasmic reticulum membrane // inferred from electronic annotation	0005515 // protein binding // inferred from electronic annotation /// 0009055 // electron carrier activity // inferred from electronic annotation /// 0016671 // oxidoreductase activity, acting on sulfur group of donors, disulfide as acceptor // inferred from electronic annotation /// 0050660 // FAD binding // inferred from electronic annotation	---	---	---	---	This probe set was annotated using the Matching Probes based pipeline to a Entrez Gene identifier using 1 transcripts. // false // Matching Probes // A	XM_421473(11)	ENSGALT00000020256 // cdna:novel chromosome:WASHUC2:5:60781418:60798936:-1 gene:ENSGALG00000012404 // ensembl_novel // 11 // --- /// ENSGALT00000037202 // cdna:novel chromosome:WASHUC2:5:60781418:60798936:-1 gene:ENSGALG00000012404 // ensembl_novel // 11 // --- /// XM_421473 // PREDICTED: Gallus gallus ERO1-like (S. cerevisiae) (ERO1L), mRNA. // refseq // 11 // ---	GENSCAN00000037317 // ensembl_prediction // 3 // Cross Hyb Matching Probes	5.13058	5.55505	4.61176	5.73876	4.69264	5.7136	4.87345	5.71545	4.82421
Gga.5888.1.S1_s_at	Chicken Array	Gallus gallus	2008-03-17	Consensus sequence	GenBank	Gga.5888.1	gb:BU407923 /DB_XREF=gi:25776979 /DB_XREF=603481880F1 /CLONE=ChEST370o20 /TID=Gga.5888.1 /CNT=29 /FEA=EST /TIER=ConsEnd /STK=0 /UG=Gga.5888 /UG_TITLE=Transcribed sequence with moderate similarity to protein ref:NP_067053.1 (H.sapiens) myeloidlymphoid or mixed-lineage leukemia 3; ALR-like protein (Homo sapiens) /REP_ORG=G. gallus	BU407923	Gga.5888	Gga.21323	May 2006 (WUSTL Gallus-gallus-2.1)	chr2:6484092-6490328 (-) // 87.64 //	myeloid/lymphoid or mixed-lineage leukemia 3	MLL3	---	---	---	420437	---	---	---	XP_418542.2	XM_418542	---	---	---	---	---	---	0006355 // regulation of transcription, DNA-dependent // inferred from electronic annotation	0005634 // nucleus // inferred from electronic annotation	0003677 // DNA binding // inferred from electronic annotation /// 0005515 // protein binding // inferred from electronic annotation /// 0008270 // zinc ion binding // inferred from electronic annotation	---	IPR000637 // HMG-I and HMG-Y, DNA-binding // 0.12	---	---	This probe set was annotated using the Matching Probes based pipeline to a Entrez Gene identifier using 1 transcripts. // false // Matching Probes // A	XM_418542(11)	XM_418542 // PREDICTED: Gallus gallus myeloid/lymphoid or mixed-lineage leukemia 3 (MLL3), mRNA. // refseq // 11 // ---	---	6.75868	5.87208	6.89119	5.83064	7.29279	5.88207	6.1383	5.59079	6.91081
Gga.5901.1.S1_s_at	Chicken Array	Gallus gallus	2008-03-17	Consensus sequence	GenBank	Gga.5901.1	gb:BU315087 /DB_XREF=gi:25823088 /DB_XREF=603488418F1 /CLONE=ChEST386d5 /TID=Gga.5901.1 /CNT=57 /FEA=EST /TIER=ConsEnd /STK=0 /UG=Gga.5901 /UG_TITLE=Transcribed sequence with strong similarity to protein ref:NP_057182.1 (H.sapiens) brain protein 44-like; HSPC040 protein (Homo sapiens) /REP_ORG=G. gallus	BU315087	Gga.5901	Gga.20432	May 2006 (WUSTL Gallus-gallus-2.1)	chr3:44698949-44709421 (+) // 97.29 //	brain protein 44-like	RCJMB04_15b14	---	full length	ENSGALG00000011483	428592	Q5ZIR0 /// Q5ZJW5	---	---	NP_001026695.1	NM_001031524	---	---	---	---	---	---	---	---	---	---	---	---	---	This probe set was annotated using the Matching Probes based pipeline to a Entrez Gene identifier using 2 transcripts. // false // Matching Probes // A	ENSGALT00000018720(10),NM_001031524(11)	ENSGALT00000018720 // Gallus gallus similar to brain protein 44-like (LOC428592), mRNA. // ensembl_known // 10 // --- /// NM_001031524 // Gallus gallus brain protein 44-like (BRP44L), mRNA. // refseq // 11 // ---	---	7.24661	6.99694	7.09136	5.93265	6.76743	6.37005	6.84367	6.02838	6.92011
Gga.6043.2.S1_a_at	Chicken Array	Gallus gallus	2008-03-17	Consensus sequence	GenBank	Gga.6043.2	gb:BU208038 /DB_XREF=gi:25378130 /DB_XREF=604153536F1 /CLONE=ChEST998g9 /TID=Gga.6043.2 /CNT=2 /FEA=EST /TIER=ConsEnd /STK=0 /UG=Gga.6043 /UG_TITLE=Transcribed sequence with weak similarity to protein sp:P53801 (H.sapiens) PTTG_HUMAN Pituitary tumor-transforming gene 1 protein-interacting protein /REP_ORG=G. gallus	BU208038	Gga.6043	Gga.44170	May 2006 (WUSTL Gallus-gallus-2.1)	---	Pituitary tumor-transforming 1 interacting protein	PTTG1IP	---	---	---	420545	---	---	---	XP_418646.2	XM_418646	---	---	---	---	---	---	0007275 // multicellular organismal development // inferred from electronic annotation	---	---	---	---	---	---	This probe set was annotated using the Accession mapped clusters based pipeline to a UniGene identifier using 1 transcripts. // false // Accession mapped clusters // E	BU208038	BU208038 // /DB_XREF=604153536F1 /CLONE=ChEST998g9 // gb // --- // ---	XM_418646 // refseq // 4 // Cross Hyb Matching Probes	8.18788	6.95747	7.71878	6.61271	7.97638	7.55155	7.57326	6.99854	7.8478
Gga.6127.2.S1_a_at	Chicken Array	Gallus gallus	2008-03-17	Consensus sequence	GenBank	Gga.6127.2	gb:BU450627 /DB_XREF=gi:25939938 /DB_XREF=603218566F1 /CLONE=ChEST209c17 /TID=Gga.6127.2 /CNT=9 /FEA=EST /TIER=ConsEnd /STK=0 /UG=Gga.6127 /UG_TITLE=Transcribed sequence with moderate similarity to protein ref:NP_075830.1 (M.musculus) RIKEN cDNA 4632432J16 (Mus musculus) /REP_ORG=G. gallus	BU450627	Gga.6127	Gga.6127	May 2006 (WUSTL Gallus-gallus-2.1)	chr3:13350506-13354215 (-) // 74.66 //	chaperone, ABC1 activity of bc1 complex homolog (S. pombe)	CABC1	---	---	ENSGALG00000009082	416745	---	---	---	XP_415040.2	XM_415040	---	---	---	---	---	---	---	---	---	---	---	---	---	This probe set was annotated using the Matching Probes based pipeline to a Entrez Gene identifier using 1 transcripts. // false // Matching Probes // A	XM_415040(11)	ENSGALT00000014777 // cdna:novel chromosome:WASHUC2:3:13350312:13371799:-1 gene:ENSGALG00000009082 // ensembl_novel // 11 // --- /// GENSCAN00000031271 // cdna:Genscan chromosome:WASHUC2:3:13350694:13374919:-1 // ensembl_prediction // 9 // --- /// XM_415040 // PREDICTED: Gallus gallus similar to Chaperone, ABC1 activity of bc1 complex like (LOC416745), mRNA. // refseq // 11 // ---	---	8.48794	7.92295	7.86993	7.50486	6.37188	6.10079	7.63691	6.14045	7.51522
Gga.6199.1.S1_s_at	Chicken Array	Gallus gallus	2008-03-17	Consensus sequence	GenBank	Gga.6199.1	gb:BU263835 /DB_XREF=gi:25533645 /DB_XREF=603508096F1 /CLONE=ChEST435p23 /TID=Gga.6199.1 /CNT=31 /FEA=mRNA /TIER=ConsEnd /STK=0 /UG=Gga.6199 /UG_TITLE=Finished cDNA, clone ChEST132n6 /REP_ORG=G. gallus	BU263835	Gga.6199	Gga.6199	May 2006 (WUSTL Gallus-gallus-2.1)	chr5:60456586-60468008 (+) // 99.0 //	spastic paraplegia 3A	SPG3A	---	---	ENSGALG00000012339	423577	---	---	---	XP_421466.2	XM_421466	---	---	---	---	---	---	---	---	0003677 // DNA binding // inferred from electronic annotation /// 0003924 // GTPase activity // inferred from electronic annotation /// 0005525 // GTP binding // inferred from electronic annotation	---	---	XP_421466.2 // span:449-468,472-494 // numtm:2 /// ENSGALP00000020135 // span:436-458,460-482 // numtm:2	---	This probe set was annotated using the Matching Probes based pipeline to a Entrez Gene identifier using 1 transcripts. // false // Matching Probes // A	XM_421466(11)	ENSGALT00000020162 // cdna:novel chromosome:WASHUC2:5:60451703:60467892:1 gene:ENSGALG00000012339 // ensembl_novel // 11 // --- /// XM_421466 // PREDICTED: Gallus gallus spastic paraplegia 3A (autosomal dominant) (SPG3A), mRNA. // refseq // 11 // ---	XM_421467 // refseq // 11 // Negative Strand Matching Probes	6.50721	7.02484	5.70164	6.42644	5.3787	6.53425	5.72457	6.605	5.88657
Gga.6310.1.S1_at	Chicken Array	Gallus gallus	2008-03-17	Consensus sequence	GenBank	Gga.6310.1	gb:BX278321 /DB_XREF=gi:28600812 /DB_XREF=BX278321 /CLONE=gcag0010c.p.07 /TID=Gga.6310.1 /CNT=8 /FEA=mRNA /TIER=ConsEnd /STK=1 /UG=Gga.6310 /UG_TITLE=Finished cDNA, clone ChEST317k5 /REP_ORG=G. gallus	BX278321	Gga.6310	Gga.37021	May 2006 (WUSTL Gallus-gallus-2.1)	chrZ:40155151-40156270 (-) // 99.55 //	Finished cDNA, clone ChEST317k5	---	---	---	---	---	---	---	---	---	---	---	---	---	---	---	---	---	---	---	---	---	---	---	This probe set was annotated using the Genome Target Overlap based pipeline to a UniGene identifier using 1 transcripts. // false // Genome Target Overlap // B	CR387107	CR387107 // Gallus gallus finished cDNA, clone ChEST317k5. // gb // 0 // chrZ:40155501-40156270(-)	---	6.82451	5.78533	7.42593	6.5462	6.52845	6.23424	7.20356	5.38667	7.07178
Gga.6340.2.S1_a_at	Chicken Array	Gallus gallus	2008-03-17	Consensus sequence	GenBank	Gga.6340.2	gb:BX935891.1 /DB_XREF=gi:41636419 /TID=Gga.6340.2 /CNT=5 /FEA=mRNA /TIER=ConsEnd /STK=0 /UG=Gga.6340 /UG_TITLE=Finished cDNA, clone ChEST164f3 /DEF=Gallus gallus finished cDNA, clone ChEST164f3. /REP_ORG=G. gallus	BX935891.1	Gga.6340	Gga.6340	May 2006 (WUSTL Gallus-gallus-2.1)	chr26:768989-772169 (+) // 90.87 //	troponin I type 1 (skeletal, slow)	TNNI1	---	---	ENSGALG00000000313	421161	---	---	---	XP_419242.2	XM_419242	---	---	---	---	---	---	---	---	---	---	IPR001849 // Pleckstrin-like // 3.7E-7	---	---	This probe set was annotated using the Matching Probes based pipeline to a Entrez Gene identifier using 2 transcripts. // false // Matching Probes // A	BX934086(11),XM_419242(11)	BX931462 // Gallus gallus finished cDNA, clone ChEST334e2. // gb // 10 // --- /// BX934086 // Gallus gallus finished cDNA, clone ChEST54c11. // gb // 11 // --- /// ENSGALT00000000419 // cdna:novel chromosome:WASHUC2:26:768990:772176:1 gene:ENSGALG00000000313 // ensembl_novel // 11 // --- /// GENSCAN00000023953 // cdna:Genscan chromosome:WASHUC2:26:762783:798068:1 // ensembl_prediction // 11 // --…	---	5.50921	4.51462	2.63867	2.70964	5.43783	2.74394	2.84733	2.77781	2.67146
Gga.6358.1.S1_at	Chicken Array	Gallus gallus	2008-03-17	Consensus sequence	GenBank	Gga.6358.1	gb:BX265773 /DB_XREF=gi:47713773 /DB_XREF=BX265773 /CLONE=gcal0009c.p.12 /TID=Gga.6358.1 /CNT=17 /FEA=EST /TIER=ConsEnd /STK=1 /UG=Gga.6358 /UG_TITLE=Transcribed sequence with weak similarity to protein sp:Q15884 (H.sapiens) X123_HUMAN Putative protein X123 /REP_ORG=G. gallus	BX265773	Gga.6358	Gga.6358	May 2006 (WUSTL Gallus-gallus-2.1)	chrZ:34366203-34368642 (+) // 99.86 //	chromosome 9 open reading frame 61	C9orf61	---	---	---	427245	---	---	---	XP_424828.2	XM_424828	---	---	---	---	---	---	---	---	---	---	---	XP_424828.2 // span:4-26,86-108 // numtm:2	---	This probe set was annotated using the Matching Probes based pipeline to a Entrez Gene identifier using 1 transcripts. // false // Matching Probes // A	XM_424828(9)	XM_424828 // PREDICTED: Gallus gallus chromosome 9 open reading frame 61 (C9orf61), mRNA. // refseq // 9 // ---	---	5.79988	6.58503	7.26981	8.40036	7.5059	8.27365	8.04911	8.94881	7.74499
Gga.6390.3.S1_a_at	Chicken Array	Gallus gallus	2008-03-17	Consensus sequence	GenBank	Gga.6390.3	gb:BU384885 /DB_XREF=gi:25892886 /DB_XREF=603861866F1 /CLONE=ChEST874d18 /TID=Gga.6390.3 /CNT=6 /FEA=EST /TIER=ConsEnd /STK=0 /UG=Gga.6390 /UG_TITLE=Transcribed sequence with moderate similarity to protein prf:2118248A (H.sapiens) 2118248A prepro-cathepsin C (Homo sapiens) /REP_ORG=G. gallus	BU384885	Gga.6390	Gga.6390	May 2006 (WUSTL Gallus-gallus-2.1)	chr1:192543892-192550798 (+) // 93.77 //	cathepsin C	CTSC	---	---	---	419014	---	---	---	XP_417207.1	XM_417207	---	---	---	---	---	---	0006508 // proteolysis // inferred from electronic annotation	---	0004197 // cysteine-type endopeptidase activity // inferred from electronic annotation	---	---	XP_417207.1 // span:65-87 // numtm:1	---	This probe set was annotated using the Matching Probes based pipeline to a Entrez Gene identifier using 1 transcripts. // false // Matching Probes // A	XM_417207(11)	XM_417207 // PREDICTED: Gallus gallus hypothetical LOC419014 (LOC419014), mRNA. // refseq // 11 // ---	ENSGALT00000027869 // ensembl_novel // 3 // Cross Hyb Matching Probes	6.59321	6.69598	7.22036	8.51226	8.03141	8.43307	7.24682	8.04614	6.82921
Gga.6407.1.S1_at	Chicken Array	Gallus gallus	2008-03-17	Consensus sequence	GenBank	Gga.6407.1	gb:CD733374 /DB_XREF=gi:32284223 /DB_XREF=4045691 /CLONE=1GAL_33L22 /TID=Gga.6407.1 /CNT=15 /FEA=EST /TIER=ConsEnd /STK=0 /UG=Gga.6407 /UG_TITLE=Transcribed sequence with weak similarity to protein pir:S21054 (H.sapiens) S21054 DNA-directed RNA polymerase /REP_ORG=G. gallus	CD733374	Gga.6407	Gga.34371	May 2006 (WUSTL Gallus-gallus-2.1)	---	Transcribed locus	---	---	est	---	---	---	---	---	---	---	---	---	---	---	---	---	---	---	---	---	---	---	---	This probe set was annotated using the Accession mapped clusters based pipeline to a UniGene identifier using 15 transcripts. // false // Accession mapped clusters // E	BG711536,BI066270,BI391006,BI393352,BM440227,BM440440,BM490593,BX256893,BX256894,BX279002,BX279003,CB017817,CD727149,CD733374,CD735760	BG711536 // /DB_XREF=pgl1n.pk008.b8 /CLONE=pgl1n.pk008.b8 // gb // --- // --- /// BI066270 // /DB_XREF=pgf1n.pk007.j13 /CLONE=pgf1n.pk007.j13 // gb // --- // --- /// BI391006 // /DB_XREF=pgp1n.pk003.a14 /CLONE=pgp1n.pk003.a14 // gb // --- // --- /// BI393352 // /DB_XREF=pgp1n.pk010.p11 /CLONE=pgp1n.pk010.p11 // gb // --- // --- /// BM440227 // /DB_XREF=pgr1n.pk002.i17 /CLONE=pgr1n.pk002.i17 // gb…	---	6.23174	6.68687	5.03995	5.79339	5.65971	5.97343	5.35839	6.15085	5.25356
Gga.648.1.S2_at	Chicken Array	Gallus gallus	2008-03-17	Consensus sequence	GenBank	Gga.648.1	gb:NM_205180.1 /DB_XREF=gi:45383991 /GEN=LOC396094 /TID=Gga.648.1 /CNT=12 /FEA=FLmRNA /TIER=FL /STK=4 /LL=396094 /UG=Gga.648 /DEF=Gallus gallus acidic fibroblast growth factor (LOC396094), mRNA. /PROD=acidic fibroblast growth factor /FL=gb:U31863.1 gb:NM_205180.1 /REP_ORG=G. gallus	NM_205180.1	Gga.648	Gga.648	May 2006 (WUSTL Gallus-gallus-2.1)	chr13:17843774-17847013 (-) // 94.8 //	fibroblast growth factor 1 (acidic)	FGF1	---	full length	ENSGALG00000007343	396094	P19596	---	---	NP_990511.1	NM_205180	---	---	---	---	---	---	0001525 // angiogenesis // inferred from electronic annotation /// 0001759 // induction of an organ // inferred from electronic annotation /// 0007275 // multicellular organismal development // inferred from electronic annotation /// 0008283 // cell proliferation // inferred from electronic annotation /// 0030154 // cell differentiation // inferred from electronic annotation /// 0030324 // lung d…	0005578 // proteinaceous extracellular matrix // inferred from electronic annotation /// 0005615 // extracellular space // inferred from electronic annotation	0008083 // growth factor activity // inferred from electronic annotation /// 0008201 // heparin binding // inferred from electronic annotation	---	---	---	---	This probe set was annotated using the Matching Probes based pipeline to a Entrez Gene identifier using 2 transcripts. // false // Matching Probes // A	ENSGALT00000011880(11),NM_205180(10)	ENSGALT00000011880 // Gallus gallus fibroblast growth factor 1 (acidic) (FGF1), mRNA. // ensembl_known // 11 // --- /// NM_205180 // Gallus gallus fibroblast growth factor 1 (acidic) (FGF1), mRNA. // refseq // 10 // ---	CR733408 // gb // 3 // Cross Hyb Matching Probes /// ENSGALT00000039854 // ensembl_novel // 3 // Negative Strand Matching Probes	7.42653	7.27647	7.46143	6.16766	7.78985	6.73736	6.28598	4.82658	6.86478
Gga.659.1.S1_at	Chicken Array	Gallus gallus	2008-03-17	Consensus sequence	GenBank	Gga.659.1	gb:BM487230 /DB_XREF=gi:18608160 /DB_XREF=pgm2n.pk003.o8 /CLONE=pgm2n.pk003.o8 /TID=Gga.659.1 /CNT=4 /FEA=mRNA /TIER=ConsEnd /STK=0 /LL=396112 /UG_GENE=RYR1 /UG=Gga.659 /UG_TITLE=ryanodine receptor type 1 /REP_ORG=G. gallus	BM487230	Gga.659	Gga.46963	May 2006 (WUSTL Gallus-gallus-2.1)	---	ryanodine receptor 1 (skeletal)	RYR1	---	---	---	396112	Q90984	---	---	---	---	---	---	---	---	---	---	0006810 // transport // inferred from electronic annotation /// 0006811 // ion transport // inferred from electronic annotation /// 0006874 // cellular calcium ion homeostasis // inferred from electronic annotation	0016020 // membrane // inferred from electronic annotation /// 0016021 // integral to membrane // inferred from electronic annotation	0004872 // receptor activity // inferred from electronic annotation /// 0005216 // ion channel activity // inferred from electronic annotation /// 0005219 // ryanodine-sensitive calcium-release channel activity // inferred from electronic annotation	---	---	CAA64562.1 // span:127-149,218-240,349-371,406-428,487-506 // numtm:5	---	This probe set was annotated using the Matching Probes based pipeline to a Entrez Gene identifier using 1 transcripts. // false // Matching Probes // A	X95266(11)	X95266 // G.gallus mRNA for ryanodine receptor type 1. // gb // 11 // ---	---	9.71217	8.76825	8.69339	7.10568	8.35019	7.64137	8.29083	7.77457	8.19327
Gga.6721.1.S1_s_at	Chicken Array	Gallus gallus	2008-03-17	Consensus sequence	GenBank	Gga.6721.1	gb:BU240662 /DB_XREF=gi:25486841 /DB_XREF=603322886F1 /CLONE=ChEST251k21 /TID=Gga.6721.1 /CNT=8 /FEA=EST /TIER=ConsEnd /STK=0 /UG=Gga.6721 /UG_TITLE=Transcribed sequences /REP_ORG=G. gallus	BU240662	---	---	May 2006 (WUSTL Gallus-gallus-2.1)	chr18:3468432-3470158 (+) // 92.51 //	---	---	---	---	---	---	---	---	---	---	---	---	---	---	---	---	---	---	---	---	---	---	---	---	This probe set was annotated using the Genome Target Overlap based pipeline to a ENSEMBL Prediction identifier using 1 transcripts. // false // Genome Target Overlap // B	GENSCAN00000033541	GENSCAN00000033541 // cdna:Genscan chromosome:WASHUC2:18:3469642:3480115:1 // ensembl_prediction // 0 // chr18:3469641-3480115(+)	---	3.39411	2.68785	4.26005	2.78228	3.27184	2.68432	4.04756	2.84913	3.9404
Gga.6776.1.S1_at	Chicken Array	Gallus gallus	2008-03-17	Consensus sequence	GenBank	Gga.6776.1	gb:BX268915 /DB_XREF=gi:28591513 /DB_XREF=BX268915 /CLONE=gcal0012c.o.06 /TID=Gga.6776.1 /CNT=9 /FEA=EST /TIER=ConsEnd /STK=3 /UG=Gga.6776 /UG_TITLE=Transcribed sequences /REP_ORG=G. gallus	BX268915	Gga.6776	Gga.6776	May 2006 (WUSTL Gallus-gallus-2.1)	chrZ:2038677-2039480 (-) // 99.38 //	Transcribed locus	---	---	est	---	---	---	---	---	---	---	---	---	---	---	---	---	---	---	---	---	---	---	---	This probe set was annotated using the Accession mapped clusters based pipeline to a UniGene identifier using 9 transcripts. // false // Accession mapped clusters // E	BX265085,BX265086,BX268915,BX268916,BX271100,BX271701,BX272724,BX272725,BX274959	BX265085 // /DB_XREF=BX265085 /CLONE=gcal0010c.c.10 // gb // --- // --- /// BX265086 // /DB_XREF=BX265086 /CLONE=gcal0010c.c.10 // gb // --- // --- /// BX268915 // /DB_XREF=BX268915 /CLONE=gcal0012c.o.06 // gb // --- // --- /// BX268916 // /DB_XREF=BX268916 /CLONE=gcal0012c.o.06 // gb // --- // --- /// BX271100 // /DB_XREF=BX271100 /CLONE=gcal0003c.c.24 // gb // --- // --- /// BX271701 // /DB_XRE…	---	3.30309	3.88818	3.2799	4.14572	3.50674	4.06432	3.66974	4.28592	3.75015
Gga.6873.1.S1_at	Chicken Array	Gallus gallus	2008-03-17	Consensus sequence	GenBank	Gga.6873.1	gb:BX265137 /DB_XREF=gi:47713237 /DB_XREF=BX265137 /CLONE=gcal0014c.l.14 /TID=Gga.6873.1 /CNT=3 /FEA=EST /TIER=ConsEnd /STK=0 /UG=Gga.6873 /UG_TITLE=Transcribed sequences /REP_ORG=G. gallus	BX265137	Gga.6873	Gga.6873	May 2006 (WUSTL Gallus-gallus-2.1)	chr7:25600264-25601141 (-) // 93.93 //	Transcribed locus	---	---	est	---	---	---	---	---	---	---	---	---	---	---	---	---	---	---	---	---	---	---	---	This probe set was annotated using the Accession mapped clusters based pipeline to a UniGene identifier using 3 transcripts. // false // Accession mapped clusters // E	BU252968,BX265137,BX265138	BU252968 // /DB_XREF=603746194F1 /CLONE=ChEST651k24 // gb // --- // --- /// BX265137 // /DB_XREF=BX265137 /CLONE=gcal0014c.l.14 // gb // --- // --- /// BX265138 // /DB_XREF=BX265138 /CLONE=gcal0014c.l.14 // gb // --- // ---	---	4.27806	5.44949	4.88707	4.83395	3.93348	4.78028	4.10389	4.6552	3.94467
Gga.6926.1.S1_at	Chicken Array	Gallus gallus	2008-03-17	Consensus sequence	GenBank	Gga.6926.1	gb:CR407541.1 /DB_XREF=gi:47023076 /TID=Gga.6926.1 /CNT=6 /FEA=mRNA /TIER=ConsEnd /STK=3 /UG=Gga.6926 /UG_TITLE=Finished cDNA, clone ChEST667g14 /DEF=Gallus gallus finished cDNA, clone ChEST667g14. /REP_ORG=G. gallus	CR407541.1	Gga.6926	Gga.46349	May 2006 (WUSTL Gallus-gallus-2.1)	chrZ:40571806-40572976 (+) // 97.9 //	hypothetical gene supported by CR407541	LOC427464	---	---	---	427464	---	---	---	XP_430512.1	XM_430512	---	---	---	---	---	---	---	---	---	---	---	---	---	This probe set was annotated using the Matching Probes based pipeline to a Entrez Gene identifier using 1 transcripts. // false // Matching Probes // A	XM_430512(11)	XM_430512 // PREDICTED: Gallus gallus hypothetical LOC427464 (LOC427464), mRNA. // refseq // 11 // ---	GENSCAN00000029297 // ensembl_prediction // 9 // Negative Strand Matching Probes	4.21891	4.82578	3.88307	4.48977	3.90865	4.73127	3.72312	4.2028	3.55994
[truncated: 242 more rows]
[truncated: 3 more columns]
