# Supplementary material for: Systematic identification of genes involved in divergent skeletal muscle growth rates of broiler and layer chickens
Source: BMC Genomics. 2009 Feb 22;10:87. doi: 10.1186/1471-2164-10-87 (PMC2656524; doi:10.1186/1471-2164-10-87)
Supplement: Additional file 3 — List differentially expressed genes between broilers and layers validated by qRT-PCR. This file includes the information of differentially expressed genes confirmed by qRT-PCR. The primer sequences used for qRT-PCR are also included. [file 1471-2164-10-87-S3.xls]

## Sheet: Sheet1
Additional file 3. List of differentially expressed genes between broiler and layer confirmed by qRT-PCR.
RefSeq.Transcript.ID	Gene.Title	Gene.Symbol	Forword primer for qRT-PCR	Reverse primer for qRT-PCR
Cell cycle
NM_205330	inner centromere protein antigens 135/155kDa	INCENP	5'-CAAATAACTATGGAATGGATCTGAACA-3'	5'-GCTAAGCTGATTCCCACTGGC-3'
NM_001006169	nudE nuclear distribution gene E homolog 1 (A. nidulans)	NDE1	5'-CCTGCAACATTTAGGAGAGGTTTT-3'	5'-CGCAGCAAGTCTCCCATGAT-3'
Signalling pathway
XM_420494	dickkopf homolog 2 (Xenopus laevis)	DKK2	5'-CTATCACCGGCAAGGAGAGG-3'	5'-ACATGCACGCAGAAGATGCT-3'
NM_205125	dickkopf homolog 3 (Xenopus laevis)	DKK3	5'-TCAGAAAGAACTGCTGTTTCCTGT-3'	5'-GTTCCCAGGTGATCAGGTTGA-3'
NM_204119	endothelin receptor type A	EDNRA	5'-TGGCGTGTACTGCCATCTTCT-3'	5'-TCGACGCTGCTTAAGGTGTTC-3'
XM_417001	endothelin receptor type B	EDNRB	5'-AAGAGATTCCAAAACTGCTTTAAGTCA-3'	5'-GCTTTGAACTTTAAACACGACTGTCT-3'
XM_419396	similar to dispatched A	LOC421333	5'-TCTGATCCATTGCTGGGTTTT-3'	5'-AGCGTTGCTTTGTACCCTGTG-3'
XM_425565	patched domain containing 1	PTCHD1	5'-GACACCGAAGTTGCACTCTGC-3'	5'-CATGTCTTGTCATTGTTCAGGATACA-3'
NM_001030770	serine/threonine kinase 38 like	RCJMB04_5c4	5'-GGCGACAGCTGGCATATTCT-3'	5'-TCCCAAAGACCACCAGTCACA-3'
NM_204870	Janus kinase 1 (a protein tyrosine kinase)	RCJMB04_5p6	5'-ATTTTGGTCTCACCAAAGCCAT-3'	5'-AATCAAGCATTCTGGAGCATACC-3'
Muscle structure
XM_419242	troponin I type 1 (skeletal, slow)	TNNI1	5'-TCAAGAAGGAGGACACGGAGA-3'	5'-GAACATCTTCTTCCGCCCCT-3'
XM_416292	myoglobin	MB	5'-CCCCTGGCTCAAACCCAT-3'	5'-GCGGCATGTTTTTCAGCAAT-3'
NM_205159	myosin, light chain 3, alkali; ventricular, skeletal, slow	MYL3	5'-CAGAATCCAACCCAGGCTGA-3'	5'-AGCATGGGCAGGAAGGTCT-3'
XM_001233465 /// XM_001233502 /// XM_415755	similar to myosin L2B regulatory light chain, cardiac muscle - chicken	LOC417506	5'-GCGCCAGGTCCCATTAACTT-3'	5-AAAATCTTAAAAGCATTCAGAATGGTT-3
Muscle growth and hypertrophy
NM_213580	musculoskeletal, embryonic nuclear protein 1	MUSTN1	5'-TGAAGGAGGAAGATCTCAAAGGA-3'	5'-GCCCATTTGTTCACACTGCTT-3'
XM_420911	cysteine and glycine-rich protein 3 (cardiac LIM protein)	CSRP3	5'-CCAAAAAGATGGTTGACGTGG-3'	5'-GCATGTTTTGTGCCAAGGTTT-3'
XM_416924	four and a half LIM domains 2	FHL2	5'-GTTTGCCATGCAGTGCGTC-3'	5'-GGGAGGTAAAGCGTTGTCCAG-3'
XM_420811	similar to actin binding LIM protein family member 2	LOC422866	5'-CCCAAGGATGTGGACAGGAC-3'	5'-AGTGCCAGGCGATCAAACTC-3'
XR_026850	Similar to KIAA0613 protein (PDZ-LIM protein cypher1s)	LOC423610	5'-TGTGCTGCTTGTAAGAAGCCA-3'	5'-TGGCATTTTGTGCTGAACAAA-3'
NM_205319	fibroblast growth factor receptor 2	FGFR2	5'-TGGACGGCTTCCAGTAAAGTG-3'	5'-TCTCCCACATTAGCACACCAAAT-3'
NM_205180	fibroblast growth factor 1 (acidic)	FGF1	5'-CTTCCTACGGATCCTGCCG-3'	5'-CATTGCCAGGTACTGCCCC-3'
NM_001044650	fibroblast growth factor 16	FGF16	5'-TGGAGATCTTCCCCAACGG-3'	5'-CGGATACTAACCAGCCCCACT-3'
NM_204490	heparan sulfate 6-O-sulfotransferase 2	HS6ST2	5'-GTGGTGGACAGCAAGAAGGAG-3'	5'-CCGCCATTCGCTCAGGTA-3'
Metabolic related and emzymes
NM_001031187	pyruvate dehydrogenase complex, component X	RCJMB04_17g4	5'-GGCAGCAGCTGTCACTCTGA-3'	5'-ACCTCGGTCTGTTGCCACA-3'
NM_204995	aldehyde dehydrogenase 1 family, member A2	ALDH1A2	5'-CTTCAGCAATGCAGGCTGG-3'	5'-CCCATCTCTCTACCATTGCCA-3'
NM_001031539	ELOVL family member 6, elongation of long chain fatty acids (FEN1/Elo2, SUR4/Elo3-like, yeast)	RCJMB04_16d24	5'-GTCAGCAAATTCTGGGCATATG-3'	5'-TGTAAGAAGATGAGCTTCTGTTTCCTA-3'
XM_414486	similar to intestinal 15 kda protein; FABP6	LOC416154	5'-GGGCAACATGGCATTCACA-3'	5'-CCCATTTCGATCTTGTCAGCA-3'
NM_204290	fatty acid binding protein 4, adipocyte	FABP4	5'-GGCACCTGGAAGCTCCTTTC-3'	5'-AATTAGGCTTGGCCACACCA-3'
NM_001006578	3-oxoacid CoA transferase 1	OXCT1	5'-TCGCCTGATACAGGGAGAGAA-3'	5'-CTCCCTCACATTGTCTCCTGG-3'
XM_418671	pyruvate dehydrogenase kinase, isozyme 4	PDK4	5'-GGACAAGAAGACCTGGCCATT-3'	5'-GCCTTGGTGCTGTGGAATACA-3'
NM_001030966	insulin induced gene 1	RCJMB04_1d1	5'-TCAGGAGGAGTGACCGTAGGA-3'	5'-ACACTGGCACCATGCTCTCTC-3'
XM_001233013 /// XM_415077	catechol-O-methyltransferase	COMT	5'-CATCCCGCAGCTGAAAAAA-3'	5'-CCTGAAGCAGGATGGTGTCTG-3'
XM_001232165 /// XM_422210	Hydroxysteroid (17-beta) dehydrogenase 7	HSD17B7	5'-GGCCTCGTTATGTCCAACATG-3'	5'-TCTGGCTTCTGCTTGAACAGC-3'
NM_001007854	adiponectin receptor 2	ADIPOR2	5'-GCACTATATGCTGCCCGCAT-3'	5'-GCGCCAGCCACTACAAAGAC-3'
XM_001231969 /// XM_414147	Thiolesterase B	LOC415786	5'-TTGTTTTCCCAGCCATTGAAG-3'	5'-GACACCCGTGGCTGAGCTT-3'
NM_001038692	aldehyde oxidase 1	AOX1	5'-CGATGCAAATATGGACTGGGA-3'	5'-TGCTGCATCCAATGTCCATAA-3'
NM_205317	carbonic anhydrase II	CA2	5'-ATGGTTTGGCCGTCGTAGG-3'	5'-TTTCCCCTTGGTTTGAATGG-3'
XM_415893	carbonic anhydrase IV	CA4	5'-TCCACAGAAAGACACGTCATCAT-3'	5'-GGGAGCCCTCGTACCGATAG-3'
XM_422482	sterol carrier protein-2	LOC396550	5'-CTGCGGGAATTGTACTTGAGC-3'	5'-CCAGCCATGTCGAGTGACTG-3'
NM_204204	UDP glycosyltransferase 8 (UDP-galactose ceramide galactosyltransferase)	UGT8	5'-CGCAGCGAGTTATTTGGAGG-3'	5'-TGCTGTTCAAACCACCATGAC-3'
NM_001031409	glycosyltransferase	AER61	5'-TGGAGCTGGACTGACCCACT-3'	5'-GCCTTGCCAAATCCAGGTAAC-3'
Ubiquitin-mediated protein degradation
XM_001231233	hect domain and RLD 4	HERC4	5'-TGCCTTTGGAGAAGAAAAAACAG-3'	5'-TGTTGGCTGGATGACTAGTTTAAGAC-3'
XM_420476	similar to hect domain and RLD 5; cyclin-E binding protein 1	LOC422513	5'-TATGAAGCGTCACATCAAACCAT-3'	5'-TCAGATCCTGTTAAAAACGCAAGA-3'
NM_204828	ring finger protein 12	RNF12	5'-AGAGTTGCTGAGAAGGCTGCA-3'	5'-CTCCATTTGAAACATCTTCTGTGG-3'
NM_001030545	F-box protein 22	RCJMB04_6j20	5'-AGAAACAGCCATTGCGATTGA-3'	5'-TGCTGCTTGAACCCATAGGG-3'
XM_001232555 // NM_001080212	Ubiquitin carboxyl-terminal hydrolase isozyme L1	UCH-L1	5'-AGGACAGTGTCGGGTTGAGG-3'	5'-GAAATGGCAAACGCCCATC-3'
