# Supplementary material for: Systematic identification of genes involved in divergent skeletal muscle growth rates of broiler and layer chickens
Source: BMC Genomics. 2009 Feb 22;10:87. doi: 10.1186/1471-2164-10-87 (PMC2656524; doi:10.1186/1471-2164-10-87)
Supplement: Additional file 4 — Enriched GO terms among the 543 differentially expressed probe sets between broilers and layers. This file includes the list of enriched GO terms among the 543 differentially expressed probe sets between broilers and layers, as well as the enrichment degree of each GO term. [file 1471-2164-10-87-S4.xls]

## Sheet: enriched_GO-de
Additional file 4. Enriched GO terms among the 543 differentially expressed probe sets between broilers and layers.
GOID	Ontology	Term	q	m	t	k	probesets	log_odds_ratio	p
GO:0006749	biological_process	glutathione metabolic process	2	5	38535	543	Gga.10006.1.S1_at // GgaAffx.24934.1.S1_s_at	4.82715	0.00249859
GO:0006750	biological_process	glutathione biosynthetic process	2	5	38535	543	Gga.10006.1.S1_at // GgaAffx.24934.1.S1_s_at	4.82715	0.00249859
GO:0043226	cellular_component	organelle	77	3939	38535	543	Gga.10069.1.A1_at // Gga.1030.1.S1_at // Gga.103.1.S1_at // Gga.10726.1.S1_at // Gga.11314.1.S1_at // Gga.1137.1.S1_at // Gga.1137.1.S2_at // Gga.11382.1.S1_at // Gga.11742.1.S1_at // Gga.1251.2.S1_a_at // Gga.126.1.S1_at // Gga.12669.1.S1_at // Gga.13194.1.S1_at // Gga.1356.1.S1_at // Gga.14403.1.S1_s_at // Gga.14544.1.S1_at // Gga.15677.1.S1_at // Gga.16053.1.S1_at // Gga.1678.3.S1_s_at // Gga.…	0.472246	0.0468936
GO:0043229	cellular_component	intracellular organelle	77	3938	38535	543	Gga.10069.1.A1_at // Gga.1030.1.S1_at // Gga.103.1.S1_at // Gga.10726.1.S1_at // Gga.11314.1.S1_at // Gga.1137.1.S1_at // Gga.1137.1.S2_at // Gga.11382.1.S1_at // Gga.11742.1.S1_at // Gga.1251.2.S1_a_at // Gga.126.1.S1_at // Gga.12669.1.S1_at // Gga.13194.1.S1_at // Gga.1356.1.S1_at // Gga.14403.1.S1_s_at // Gga.14544.1.S1_at // Gga.15677.1.S1_at // Gga.16053.1.S1_at // Gga.1678.3.S1_s_at // Gga.…	0.472613	0.0468936
GO:0044424	cellular_component	intracellular part	92	4798	38535	543	Gga.10069.1.A1_at // Gga.1022.2.S1_a_at // Gga.1030.1.S1_at // Gga.103.1.S1_at // Gga.10726.1.S1_at // Gga.11314.1.S1_at // Gga.1137.1.S1_at // Gga.1137.1.S2_at // Gga.11382.1.S1_at // Gga.11742.1.S1_at // Gga.1251.2.S1_a_at // Gga.126.1.S1_at // Gga.12669.1.S1_at // Gga.13194.1.S1_at // Gga.1356.1.S1_at // Gga.1440.1.S1_at // Gga.14403.1.S1_s_at // Gga.14544.1.S1_at // Gga.15677.1.S1_at // Gga.1…	0.444418	0.0366349
GO:0005737	cellular_component	cytoplasm	55	2363	38535	543	Gga.10069.1.A1_at // Gga.1022.2.S1_a_at // Gga.1137.1.S1_at // Gga.1137.1.S2_at // Gga.11382.1.S1_at // Gga.1356.1.S1_at // Gga.1440.1.S1_at // Gga.14403.1.S1_s_at // Gga.15677.1.S1_at // Gga.16392.1.S1_at // Gga.1678.3.S1_s_at // Gga.17305.1.S1_s_at // Gga.2558.1.S1_a_at // Gga.2712.1.S1_at // Gga.2996.1.S2_at // Gga.2998.1.S1_at // Gga.2998.2.S1_s_at // Gga.3402.1.S2_at // Gga.3459.1.S2_at // G…	0.724029	0.00794005
GO:0030154	biological_process	cell differentiation	13	334	38535	543	Gga.10069.1.A1_at // Gga.1030.1.S1_at // Gga.14403.1.S1_s_at // Gga.15677.1.S1_at // Gga.17305.1.S1_s_at // Gga.1960.2.S1_a_at // Gga.2960.1.S1_at // Gga.468.1.S1_at // Gga.4870.3.S1_a_at // Gga.648.1.S2_at // GgaAffx.12313.1.S1_at // GgaAffx.12794.1.S1_at // GgaAffx.21790.1.S1_s_at	1.46581	0.0167651
GO:0048869	biological_process	cellular developmental process	13	334	38535	543	Gga.10069.1.A1_at // Gga.1030.1.S1_at // Gga.14403.1.S1_s_at // Gga.15677.1.S1_at // Gga.17305.1.S1_s_at // Gga.1960.2.S1_a_at // Gga.2960.1.S1_at // Gga.468.1.S1_at // Gga.4870.3.S1_a_at // Gga.648.1.S2_at // GgaAffx.12313.1.S1_at // GgaAffx.12794.1.S1_at // GgaAffx.21790.1.S1_s_at	1.46581	0.0167651
GO:0006915	biological_process	apoptosis	7	96	38535	543	Gga.1030.1.S1_at // Gga.14403.1.S1_s_at // Gga.15677.1.S1_at // Gga.17305.1.S1_s_at // Gga.2960.1.S1_at // Gga.4870.3.S1_a_at // GgaAffx.12794.1.S1_at	2.37147	0.00529555
GO:0008219	biological_process	cell death	7	102	38535	543	Gga.1030.1.S1_at // Gga.14403.1.S1_s_at // Gga.15677.1.S1_at // Gga.17305.1.S1_s_at // Gga.2960.1.S1_at // Gga.4870.3.S1_a_at // GgaAffx.12794.1.S1_at	2.284	0.00756183
GO:0012501	biological_process	programmed cell death	7	96	38535	543	Gga.1030.1.S1_at // Gga.14403.1.S1_s_at // Gga.15677.1.S1_at // Gga.17305.1.S1_s_at // Gga.2960.1.S1_at // Gga.4870.3.S1_a_at // GgaAffx.12794.1.S1_at	2.37147	0.00529555
GO:0016265	biological_process	death	7	102	38535	543	Gga.1030.1.S1_at // Gga.14403.1.S1_s_at // Gga.15677.1.S1_at // Gga.17305.1.S1_s_at // Gga.2960.1.S1_at // Gga.4870.3.S1_a_at // GgaAffx.12794.1.S1_at	2.284	0.00756183
GO:0048468	biological_process	cell development	8	185	38535	543	Gga.1030.1.S1_at // Gga.14403.1.S1_s_at // Gga.15677.1.S1_at // Gga.17305.1.S1_s_at // Gga.2960.1.S1_at // Gga.4870.3.S1_a_at // GgaAffx.12794.1.S1_at // GgaAffx.21790.1.S1_s_at	1.61769	0.046571
GO:0005819	cellular_component	spindle	3	24	38535	543	Gga.1030.1.S1_at // Gga.1251.2.S1_a_at // GgaAffx.11558.1.S1_s_at	3.14907	0.0172265
GO:0005856	cellular_component	cytoskeleton	24	606	38535	543	Gga.1030.1.S1_at // Gga.103.1.S1_at // Gga.1137.1.S1_at // Gga.1137.1.S2_at // Gga.1251.2.S1_a_at // Gga.13194.1.S1_at // Gga.17308.1.S1_s_at // Gga.17592.1.S1_at // Gga.2435.1.S2_at // Gga.3112.1.S1_at // Gga.4198.2.S1_a_at // Gga.4217.1.S1_a_at // Gga.4217.2.S1_at // Gga.4217.4.S1_x_at // Gga.4217.5.S1_at // Gga.4217.5.S1_x_at // Gga.4217.6.S1_x_at // Gga.4870.3.S1_a_at // Gga.839.1.S1_at // Gg…	1.49086	0.000300644
GO:0043228	cellular_component	non-membrane-bounded organelle	30	1066	38535	543	Gga.1030.1.S1_at // Gga.103.1.S1_at // Gga.11314.1.S1_at // Gga.1137.1.S1_at // Gga.1137.1.S2_at // Gga.11382.1.S1_at // Gga.11742.1.S1_at // Gga.1251.2.S1_a_at // Gga.13194.1.S1_at // Gga.17308.1.S1_s_at // Gga.17592.1.S1_at // Gga.2435.1.S2_at // Gga.3112.1.S1_at // Gga.4198.2.S1_a_at // Gga.4217.1.S1_a_at // Gga.4217.2.S1_at // Gga.4217.4.S1_x_at // Gga.4217.5.S1_at // Gga.4217.5.S1_x_at // Gg…	0.997972	0.0100892
GO:0043232	cellular_component	intracellular non-membrane-bounded organelle	30	1066	38535	543	Gga.1030.1.S1_at // Gga.103.1.S1_at // Gga.11314.1.S1_at // Gga.1137.1.S1_at // Gga.1137.1.S2_at // Gga.11382.1.S1_at // Gga.11742.1.S1_at // Gga.1251.2.S1_a_at // Gga.13194.1.S1_at // Gga.17308.1.S1_s_at // Gga.17592.1.S1_at // Gga.2435.1.S2_at // Gga.3112.1.S1_at // Gga.4198.2.S1_a_at // Gga.4217.1.S1_a_at // Gga.4217.2.S1_at // Gga.4217.4.S1_x_at // Gga.4217.5.S1_at // Gga.4217.5.S1_x_at // Gg…	0.997972	0.0100892
GO:0044422	cellular_component	organelle part	38	1380	38535	543	Gga.1030.1.S1_at // Gga.103.1.S1_at // Gga.11314.1.S1_at // Gga.1137.1.S1_at // Gga.1137.1.S2_at // Gga.11742.1.S1_at // Gga.1251.2.S1_a_at // Gga.13194.1.S1_at // Gga.17305.1.S1_s_at // Gga.17308.1.S1_s_at // Gga.17592.1.S1_at // Gga.2712.1.S1_at // Gga.2998.1.S1_at // Gga.2998.2.S1_s_at // Gga.3112.1.S1_at // Gga.3402.1.S2_at // Gga.4198.2.S1_a_at // Gga.4217.1.S1_a_at // Gga.4217.2.S1_at // Gg…	0.966548	0.00326453
GO:0044430	cellular_component	cytoskeletal part	20	383	38535	543	Gga.1030.1.S1_at // Gga.103.1.S1_at // Gga.1137.1.S1_at // Gga.1137.1.S2_at // Gga.1251.2.S1_a_at // Gga.13194.1.S1_at // Gga.17308.1.S1_s_at // Gga.17592.1.S1_at // Gga.3112.1.S1_at // Gga.4198.2.S1_a_at // Gga.4217.1.S1_a_at // Gga.4217.2.S1_at // Gga.4217.4.S1_x_at // Gga.4217.5.S1_at // Gga.4217.5.S1_x_at // Gga.4217.6.S1_x_at // Gga.4870.3.S1_a_at // Gga.839.1.S1_at // GgaAffx.11558.1.S1_s_a…	1.8898	2.52712e-05
GO:0044446	cellular_component	intracellular organelle part	38	1376	38535	543	Gga.1030.1.S1_at // Gga.103.1.S1_at // Gga.11314.1.S1_at // Gga.1137.1.S1_at // Gga.1137.1.S2_at // Gga.11742.1.S1_at // Gga.1251.2.S1_a_at // Gga.13194.1.S1_at // Gga.17305.1.S1_s_at // Gga.17308.1.S1_s_at // Gga.17592.1.S1_at // Gga.2712.1.S1_at // Gga.2998.1.S1_at // Gga.2998.2.S1_s_at // Gga.3112.1.S1_at // Gga.3402.1.S2_at // Gga.4198.2.S1_a_at // Gga.4217.1.S1_a_at // Gga.4217.2.S1_at // Gg…	0.970736	0.00310567
GO:0006309	biological_process	DNA fragmentation during apoptosis	1	6	38535	543	Gga.1030.1.S1_at	3.56411	0.084565
GO:0006921	biological_process	cell structure disassembly during apoptosis	1	6	38535	543	Gga.1030.1.S1_at	3.56411	0.084565
GO:0006997	biological_process	nuclear organization and biogenesis	1	6	38535	543	Gga.1030.1.S1_at	3.56411	0.084565
GO:0022411	biological_process	cellular component disassembly	1	6	38535	543	Gga.1030.1.S1_at	3.56411	0.084565
GO:0030262	biological_process	apoptotic nuclear changes	1	6	38535	543	Gga.1030.1.S1_at	3.56411	0.084565
GO:0006919	biological_process	caspase activation	1	6	38535	543	Gga.1030.1.S1_at	3.56411	0.084565
GO:0006917	biological_process	induction of apoptosis	3	29	38535	543	Gga.1030.1.S1_at // Gga.14403.1.S1_s_at // GgaAffx.12794.1.S1_at	2.87605	0.0297565
GO:0012502	biological_process	induction of programmed cell death	3	29	38535	543	Gga.1030.1.S1_at // Gga.14403.1.S1_s_at // GgaAffx.12794.1.S1_at	2.87605	0.0297565
GO:0051094	biological_process	positive regulation of developmental process	4	66	38535	543	Gga.1030.1.S1_at // Gga.14403.1.S1_s_at // GgaAffx.12794.1.S1_at // GgaAffx.21790.1.S1_s_at	2.10468	0.0765258
GO:0050896	biological_process	response to stimulus	24	656	38535	543	Gga.1030.1.S1_at // Gga.12669.1.S1_at // Gga.1328.2.A1_at // Gga.13484.1.S1_at // Gga.14403.1.S1_s_at // Gga.17305.1.S1_s_at // Gga.1960.2.S1_a_at // Gga.217.1.S1_x_at // Gga.2998.1.S1_at // Gga.2998.2.S1_s_at // Gga.4973.1.S1_x_at // Gga.4973.2.S1_x_at // Gga.4973.3.S1_x_at // Gga.5136.1.S1_x_at // Gga.5147.1.S1_x_at // Gga.517.1.S1_x_at // Gga.518.1.S1_x_at // Gga.9077.1.S1_at // GgaAffx.11398.…	1.37648	0.000947246
GO:0003774	molecular_function	motor activity	14	211	38535	543	Gga.103.1.S1_at // Gga.13194.1.S1_at // Gga.17308.1.S1_s_at // Gga.17592.1.S1_at // Gga.3112.1.S1_at // Gga.4198.2.S1_a_at // Gga.4217.1.S1_a_at // Gga.4217.2.S1_at // Gga.4217.4.S1_x_at // Gga.4217.5.S1_at // Gga.4217.5.S1_x_at // Gga.4217.6.S1_x_at // Gga.839.1.S1_at // GgaAffx.25602.3.S1_s_at	2.23533	5.40302e-05
GO:0003779	molecular_function	actin binding	13	256	38535	543	Gga.103.1.S1_at // Gga.1137.1.S1_at // Gga.1137.1.S2_at // Gga.4196.1.S1_a_at // Gga.4196.1.S1_at // Gga.4196.2.S1_at // Gga.4217.1.S1_a_at // Gga.4217.2.S1_at // Gga.4217.4.S1_x_at // Gga.4217.5.S1_at // Gga.4217.5.S1_x_at // Gga.4217.6.S1_x_at // GgaAffx.11375.1.S1_at	1.84951	0.00187786
GO:0008092	molecular_function	cytoskeletal protein binding	14	348	38535	543	Gga.103.1.S1_at // Gga.1137.1.S1_at // Gga.1137.1.S2_at // Gga.4196.1.S1_a_at // Gga.4196.1.S1_at // Gga.4196.2.S1_at // Gga.4217.1.S1_a_at // Gga.4217.2.S1_at // Gga.4217.4.S1_x_at // Gga.4217.5.S1_at // Gga.4217.5.S1_x_at // Gga.4217.6.S1_x_at // GgaAffx.11375.1.S1_at // GgaAffx.11558.1.S1_s_at	1.51348	0.010407
GO:0015629	cellular_component	actin cytoskeleton	15	165	38535	543	Gga.103.1.S1_at // Gga.1137.1.S1_at // Gga.1137.1.S2_at // Gga.13194.1.S1_at // Gga.4198.2.S1_a_at // Gga.4217.1.S1_a_at // Gga.4217.2.S1_at // Gga.4217.4.S1_x_at // Gga.4217.5.S1_at // Gga.4217.5.S1_x_at // Gga.4217.6.S1_x_at // Gga.4870.3.S1_a_at // Gga.839.1.S1_at // GgaAffx.11375.1.S1_at // GgaAffx.11774.1.S1_at	2.68964	3.71715e-07
GO:0016459	cellular_component	myosin complex	12	108	38535	543	Gga.103.1.S1_at // Gga.1137.1.S1_at // Gga.1137.1.S2_at // Gga.13194.1.S1_at // Gga.4198.2.S1_a_at // Gga.4217.1.S1_a_at // Gga.4217.2.S1_at // Gga.4217.4.S1_x_at // Gga.4217.5.S1_at // Gga.4217.5.S1_x_at // Gga.4217.6.S1_x_at // Gga.839.1.S1_at	2.97915	8.58375e-07
GO:0032991	cellular_component	macromolecular complex	37	1531	38535	543	Gga.103.1.S1_at // Gga.10418.1.S1_at // Gga.1137.1.S1_at // Gga.1137.1.S2_at // Gga.11382.1.S1_at // Gga.1251.2.S1_a_at // Gga.12653.1.S1_at // Gga.13194.1.S1_at // Gga.1328.2.A1_at // Gga.17308.1.S1_s_at // Gga.17592.1.S1_at // Gga.217.1.S1_x_at // Gga.3112.1.S1_at // Gga.4198.2.S1_a_at // Gga.4217.1.S1_a_at // Gga.4217.2.S1_at // Gga.4217.4.S1_x_at // Gga.4217.5.S1_at // Gga.4217.5.S1_x_at // G…	0.778268	0.0265878
GO:0043234	cellular_component	protein complex	33	1162	38535	543	Gga.103.1.S1_at // Gga.10418.1.S1_at // Gga.1137.1.S1_at // Gga.1137.1.S2_at // Gga.1251.2.S1_a_at // Gga.12653.1.S1_at // Gga.13194.1.S1_at // Gga.1328.2.A1_at // Gga.17308.1.S1_s_at // Gga.17592.1.S1_at // Gga.217.1.S1_x_at // Gga.3112.1.S1_at // Gga.4198.2.S1_a_at // Gga.4217.1.S1_a_at // Gga.4217.2.S1_at // Gga.4217.4.S1_x_at // Gga.4217.5.S1_at // Gga.4217.5.S1_x_at // Gga.4217.6.S1_x_at // …	1.01107	0.00491601
GO:0044459	cellular_component	plasma membrane part	17	453	38535	543	Gga.10418.1.S1_at // Gga.1328.2.A1_at // Gga.217.1.S1_x_at // Gga.2913.1.S1_at // Gga.3111.1.S1_at // Gga.3682.1.S1_at // Gga.4973.1.S1_x_at // Gga.4973.2.S1_x_at // Gga.4973.3.S1_x_at // Gga.5136.1.S1_x_at // Gga.5147.1.S1_x_at // Gga.517.1.S1_x_at // Gga.518.1.S1_x_at // Gga.793.1.S1_s_at // GgaAffx.20887.1.S1_at // GgaAffx.21790.1.S1_s_at // GgaAffx.3574.1.S1_at	1.41317	0.00713388
GO:0004962	molecular_function	endothelin receptor activity	3	5	38535	543	Gga.10829.1.S1_s_at // Gga.137.1.S1_at // Gga.3306.1.S1_s_at	5.41211	2.92133e-05
GO:0005859	cellular_component	muscle myosin complex	6	16	38535	543	Gga.1137.1.S1_at // Gga.1137.1.S2_at // Gga.4217.1.S1_a_at // Gga.4217.4.S1_x_at // Gga.4217.5.S1_at // Gga.4217.5.S1_x_at	4.73404	2.16633e-07
GO:0005863	cellular_component	striated muscle thick filament	6	16	38535	543	Gga.1137.1.S1_at // Gga.1137.1.S2_at // Gga.4217.1.S1_a_at // Gga.4217.4.S1_x_at // Gga.4217.5.S1_at // Gga.4217.5.S1_x_at	4.73404	2.16633e-07
GO:0016460	cellular_component	myosin II complex	6	16	38535	543	Gga.1137.1.S1_at // Gga.1137.1.S2_at // Gga.4217.1.S1_a_at // Gga.4217.4.S1_x_at // Gga.4217.5.S1_at // Gga.4217.5.S1_x_at	4.73404	2.16633e-07
GO:0030016	cellular_component	myofibril	9	26	38535	543	Gga.1137.1.S1_at // Gga.1137.1.S2_at // Gga.4217.1.S1_a_at // Gga.4217.4.S1_x_at // Gga.4217.5.S1_at // Gga.4217.5.S1_x_at // Gga.4870.3.S1_a_at // Gga.5751.1.S1_at // Gga.5751.1.S2_at	4.61856	2.96422e-10
GO:0030017	cellular_component	sarcomere	9	24	38535	543	Gga.1137.1.S1_at // Gga.1137.1.S2_at // Gga.4217.1.S1_a_at // Gga.4217.4.S1_x_at // Gga.4217.5.S1_at // Gga.4217.5.S1_x_at // Gga.4870.3.S1_a_at // Gga.5751.1.S1_at // Gga.5751.1.S2_at	4.73404	1.25203e-10
GO:0032982	cellular_component	myosin filament	6	16	38535	543	Gga.1137.1.S1_at // Gga.1137.1.S2_at // Gga.4217.1.S1_a_at // Gga.4217.4.S1_x_at // Gga.4217.5.S1_at // Gga.4217.5.S1_x_at	4.73404	2.16633e-07
GO:0043292	cellular_component	contractile fiber	9	26	38535	543	Gga.1137.1.S1_at // Gga.1137.1.S2_at // Gga.4217.1.S1_a_at // Gga.4217.4.S1_x_at // Gga.4217.5.S1_at // Gga.4217.5.S1_x_at // Gga.4870.3.S1_a_at // Gga.5751.1.S1_at // Gga.5751.1.S2_at	4.61856	2.96422e-10
GO:0044449	cellular_component	contractile fiber part	9	26	38535	543	Gga.1137.1.S1_at // Gga.1137.1.S2_at // Gga.4217.1.S1_a_at // Gga.4217.4.S1_x_at // Gga.4217.5.S1_at // Gga.4217.5.S1_x_at // Gga.4870.3.S1_a_at // Gga.5751.1.S1_at // Gga.5751.1.S2_at	4.61856	2.96422e-10
GO:0003008	biological_process	system process	7	144	38535	543	Gga.1137.1.S1_at // Gga.1137.1.S2_at // Gga.4217.1.S1_a_at // Gga.4217.4.S1_x_at // Gga.4217.5.S1_at // Gga.4217.5.S1_x_at // Gga.793.1.S1_s_at	1.7865	0.0415003
GO:0003012	biological_process	muscle system process	6	30	38535	543	Gga.1137.1.S1_at // Gga.1137.1.S2_at // Gga.4217.1.S1_a_at // Gga.4217.4.S1_x_at // Gga.4217.5.S1_at // Gga.4217.5.S1_x_at	3.82715	2.52712e-05
GO:0006936	biological_process	muscle contraction	6	30	38535	543	Gga.1137.1.S1_at // Gga.1137.1.S2_at // Gga.4217.1.S1_a_at // Gga.4217.4.S1_x_at // Gga.4217.5.S1_at // Gga.4217.5.S1_x_at	3.82715	2.52712e-05
GO:0006941	biological_process	striated muscle contraction	6	20	38535	543	Gga.1137.1.S1_at // Gga.1137.1.S2_at // Gga.4217.1.S1_a_at // Gga.4217.4.S1_x_at // Gga.4217.5.S1_at // Gga.4217.5.S1_x_at	4.41211	1.28753e-06
GO:0005721	cellular_component	centric heterochromatin	1	6	38535	543	Gga.1251.2.S1_a_at	3.56411	0.084565
GO:0004565	molecular_function	beta-galactosidase activity	2	9	38535	543	Gga.12653.1.S1_at // GgaAffx.24612.1.S1_at	3.97915	0.0119472
GO:0015925	molecular_function	galactosidase activity	2	9	38535	543	Gga.12653.1.S1_at // GgaAffx.24612.1.S1_at	3.97915	0.0119472
GO:0009341	cellular_component	beta-galactosidase complex	2	6	38535	543	Gga.12653.1.S1_at // GgaAffx.24612.1.S1_at	4.56411	0.00447381
GO:0002376	biological_process	immune system process	12	210	38535	543	Gga.1328.2.A1_at // Gga.13484.1.S1_at // Gga.1960.2.S1_a_at // Gga.217.1.S1_x_at // Gga.4973.1.S1_x_at // Gga.4973.2.S1_x_at // Gga.4973.3.S1_x_at // Gga.5136.1.S1_x_at // Gga.5147.1.S1_x_at // Gga.517.1.S1_x_at // Gga.518.1.S1_x_at // GgaAffx.21581.1.S1_s_at	2.01979	0.00107959
GO:0002474	biological_process	antigen processing and presentation of peptide antigen via MHC class I	4	11	38535	543	Gga.1328.2.A1_at // Gga.4973.1.S1_x_at // Gga.4973.2.S1_x_at // Gga.4973.3.S1_x_at	4.68964	3.41162e-05
GO:0019882	biological_process	antigen processing and presentation	9	46	38535	543	Gga.1328.2.A1_at // Gga.217.1.S1_x_at // Gga.4973.1.S1_x_at // Gga.4973.2.S1_x_at // Gga.4973.3.S1_x_at // Gga.5136.1.S1_x_at // Gga.5147.1.S1_x_at // Gga.517.1.S1_x_at // Gga.518.1.S1_x_at	3.79544	1.65304e-07
GO:0048002	biological_process	antigen processing and presentation of peptide antigen	4	11	38535	543	Gga.1328.2.A1_at // Gga.4973.1.S1_x_at // Gga.4973.2.S1_x_at // Gga.4973.3.S1_x_at	4.68964	3.41162e-05
GO:0006955	biological_process	immune response	11	180	38535	543	Gga.1328.2.A1_at // Gga.13484.1.S1_at // Gga.217.1.S1_x_at // Gga.4973.1.S1_x_at // Gga.4973.2.S1_x_at // Gga.4973.3.S1_x_at // Gga.5136.1.S1_x_at // Gga.5147.1.S1_x_at // Gga.517.1.S1_x_at // Gga.518.1.S1_x_at // GgaAffx.21581.1.S1_s_at	2.11665	0.00110332
GO:0042611	cellular_component	MHC protein complex	9	39	38535	543	Gga.1328.2.A1_at // Gga.217.1.S1_x_at // Gga.4973.1.S1_x_at // Gga.4973.2.S1_x_at // Gga.4973.3.S1_x_at // Gga.5136.1.S1_x_at // Gga.5147.1.S1_x_at // Gga.517.1.S1_x_at // Gga.518.1.S1_x_at	4.0336	2.9101e-08
GO:0042612	cellular_component	MHC class I protein complex	4	19	38535	543	Gga.1328.2.A1_at // Gga.4973.1.S1_x_at // Gga.4973.2.S1_x_at // Gga.4973.3.S1_x_at	3.90115	0.000595914
GO:0006629	biological_process	lipid metabolic process	12	348	38535	543	Gga.13412.1.S1_at // Gga.1440.1.S1_at // Gga.17305.1.S1_s_at // Gga.2998.1.S1_at // Gga.2998.2.S1_s_at // Gga.3350.1.S1_at // Gga.8371.1.S1_s_at // GgaAffx.11398.1.S1_s_at // GgaAffx.12469.1.S1_at // GgaAffx.12469.1.S1_s_at // GgaAffx.13182.1.S1_s_at // GgaAffx.4827.1.S1_at	1.29109	0.0506703
GO:0008202	biological_process	steroid metabolic process	5	61	38535	543	Gga.13412.1.S1_at // Gga.2998.1.S1_at // Gga.2998.2.S1_s_at // GgaAffx.11398.1.S1_s_at // GgaAffx.4827.1.S1_at	2.54026	0.0119472
GO:0044255	biological_process	cellular lipid metabolic process	10	246	38535	543	Gga.13412.1.S1_at // Gga.17305.1.S1_s_at // Gga.2998.1.S1_at // Gga.2998.2.S1_s_at // Gga.8371.1.S1_s_at // GgaAffx.11398.1.S1_s_at // GgaAffx.12469.1.S1_at // GgaAffx.12469.1.S1_s_at // GgaAffx.13182.1.S1_s_at // GgaAffx.4827.1.S1_at	1.52849	0.0337203
GO:0044421	cellular_component	extracellular region part	13	386	38535	543	Gga.13484.1.S1_at // Gga.16392.1.S1_at // Gga.19409.1.S1_at // Gga.2558.1.S1_a_at // Gga.3459.1.S2_at // Gga.3587.1.S1_s_at // Gga.4990.1.S1_at // Gga.648.1.S2_at // GgaAffx.1883.3.S1_s_at // GgaAffx.24555.1.S1_s_at // GgaAffx.26432.1.S1_s_at // GgaAffx.6011.2.S1_s_at // GgaAffx.9712.1.S1_at	1.25706	0.0461288
GO:0030145	molecular_function	manganese ion binding	3	37	38535	543	Gga.14403.1.S1_s_at // GgaAffx.12794.1.S1_at // GgaAffx.13182.1.S1_s_at	2.52458	0.0608661
GO:0030330	biological_process	DNA damage response, signal transduction by p53 class mediator	2	6	38535	543	Gga.14403.1.S1_s_at // GgaAffx.12794.1.S1_at	4.56411	0.00447381
GO:0042770	biological_process	DNA damage response, signal transduction	2	9	38535	543	Gga.14403.1.S1_s_at // GgaAffx.12794.1.S1_at	3.97915	0.0119472
GO:0006109	biological_process	regulation of carbohydrate metabolic process	2	6	38535	543	Gga.14403.1.S1_s_at // GgaAffx.12794.1.S1_at	4.56411	0.00447381
GO:0009891	biological_process	positive regulation of biosynthetic process	2	16	38535	543	Gga.14403.1.S1_s_at // GgaAffx.12794.1.S1_at	3.14907	0.0468936
GO:0010557	biological_process	positive regulation of macromolecule biosynthetic process	2	11	38535	543	Gga.14403.1.S1_s_at // GgaAffx.12794.1.S1_at	3.68964	0.0216275
GO:0031328	biological_process	positive regulation of cellular biosynthetic process	2	9	38535	543	Gga.14403.1.S1_s_at // GgaAffx.12794.1.S1_at	3.97915	0.0119472
GO:0043255	biological_process	regulation of carbohydrate biosynthetic process	2	6	38535	543	Gga.14403.1.S1_s_at // GgaAffx.12794.1.S1_at	4.56411	0.00447381
GO:0045913	biological_process	positive regulation of carbohydrate metabolic process	2	6	38535	543	Gga.14403.1.S1_s_at // GgaAffx.12794.1.S1_at	4.56411	0.00447381
GO:0016746	molecular_function	transferase activity, transferring acyl groups	7	134	38535	543	Gga.15677.1.S1_at // Gga.3777.1.S1_at // Gga.4095.2.S1_a_at // GgaAffx.12469.1.S1_at // GgaAffx.12469.1.S1_s_at // GgaAffx.23778.1.S1_s_at // GgaAffx.7092.1.S1_at	1.89034	0.028265
GO:0016747	molecular_function	transferase activity, transferring groups other than amino-acyl groups	7	116	38535	543	Gga.15677.1.S1_at // Gga.3777.1.S1_at // Gga.4095.2.S1_a_at // GgaAffx.12469.1.S1_at // GgaAffx.12469.1.S1_s_at // GgaAffx.23778.1.S1_s_at // GgaAffx.7092.1.S1_at	2.09845	0.0132931
GO:0017134	molecular_function	fibroblast growth factor binding	1	5	38535	543	Gga.15677.1.S1_at	3.82715	0.0621767
GO:0005201	molecular_function	extracellular matrix structural constituent	4	69	38535	543	Gga.16392.1.S1_at // Gga.19409.1.S1_at // Gga.3459.1.S2_at // GgaAffx.26432.1.S1_s_at	2.04055	0.0859209
GO:0005578	cellular_component	proteinaceous extracellular matrix	12	309	38535	543	Gga.16392.1.S1_at // Gga.19409.1.S1_at // Gga.2558.1.S1_a_at // Gga.3459.1.S2_at // Gga.3587.1.S1_s_at // Gga.4990.1.S1_at // Gga.648.1.S2_at // GgaAffx.1883.3.S1_s_at // GgaAffx.24555.1.S1_s_at // GgaAffx.26432.1.S1_s_at // GgaAffx.6011.2.S1_s_at // GgaAffx.9712.1.S1_at	1.46257	0.0252414
GO:0031012	cellular_component	extracellular matrix	12	319	38535	543	Gga.16392.1.S1_at // Gga.19409.1.S1_at // Gga.2558.1.S1_a_at // Gga.3459.1.S2_at // Gga.3587.1.S1_s_at // Gga.4990.1.S1_at // Gga.648.1.S2_at // GgaAffx.1883.3.S1_s_at // GgaAffx.24555.1.S1_s_at // GgaAffx.26432.1.S1_s_at // GgaAffx.6011.2.S1_s_at // GgaAffx.9712.1.S1_at	1.41662	0.0289089
GO:0006817	biological_process	phosphate transport	9	72	38535	543	Gga.16392.1.S1_at // Gga.2558.1.S1_a_at // Gga.3329.1.S1_at // Gga.3459.1.S2_at // Gga.4990.1.S1_at // GgaAffx.23147.1.S1_at // GgaAffx.24555.1.S1_s_at // GgaAffx.26432.1.S1_s_at // GgaAffx.9712.1.S1_at	3.14907	1.15651e-05
GO:0006820	biological_process	anion transport	9	201	38535	543	Gga.16392.1.S1_at // Gga.2558.1.S1_a_at // Gga.3329.1.S1_at // Gga.3459.1.S2_at // Gga.4990.1.S1_at // GgaAffx.23147.1.S1_at // GgaAffx.24555.1.S1_s_at // GgaAffx.26432.1.S1_s_at // GgaAffx.9712.1.S1_at	1.66795	0.0266689
GO:0015698	biological_process	inorganic anion transport	9	159	38535	543	Gga.16392.1.S1_at // Gga.2558.1.S1_a_at // Gga.3329.1.S1_at // Gga.3459.1.S2_at // Gga.4990.1.S1_at // GgaAffx.23147.1.S1_at // GgaAffx.24555.1.S1_s_at // GgaAffx.26432.1.S1_s_at // GgaAffx.9712.1.S1_at	2.00612	0.00713388
GO:0004673	molecular_function	protein histidine kinase activity	2	21	38535	543	Gga.16444.1.S1_at // GgaAffx.8426.1.S1_s_at	2.75676	0.0893364
GO:0018202	biological_process	peptidyl-histidine modification	2	8	38535	543	Gga.16444.1.S1_at // GgaAffx.8426.1.S1_s_at	4.14907	0.010407
GO:0016780	molecular_function	phosphotransferase activity, for other substituted phosphate groups	2	10	38535	543	Gga.17305.1.S1_s_at // GgaAffx.13182.1.S1_s_at	3.82715	0.0165021
GO:0016782	molecular_function	transferase activity, transferring sulfur-containing groups	4	27	38535	543	Gga.17826.1.S1_at // Gga.4712.1.S1_a_at // Gga.4712.2.S1_at // GgaAffx.13218.1.S1_s_at	3.39419	0.0030841
GO:0008907	molecular_function	integrase activity	3	10	38535	543	Gga.19447.1.S1_at // Gga.19447.2.S1_s_at // Gga.9692.1.S1_at	4.41211	0.000833687
GO:0015669	biological_process	gas transport	2	21	38535	543	Gga.1960.2.S1_a_at // Gga.3986.2.S1_a_at	2.75676	0.0893364
GO:0030218	biological_process	erythrocyte differentiation	1	6	38535	543	Gga.1960.2.S1_a_at	3.56411	0.084565
GO:0034101	biological_process	erythrocyte homeostasis	1	6	38535	543	Gga.1960.2.S1_a_at	3.56411	0.084565
GO:0002504	biological_process	antigen processing and presentation of peptide or polysaccharide antigen via MHC class II	5	13	38535	543	Gga.217.1.S1_x_at // Gga.5136.1.S1_x_at // Gga.5147.1.S1_x_at // Gga.517.1.S1_x_at // Gga.518.1.S1_x_at	4.77056	2.14763e-06
GO:0042613	cellular_component	MHC class II protein complex	5	25	38535	543	Gga.217.1.S1_x_at // Gga.5136.1.S1_x_at // Gga.5147.1.S1_x_at // Gga.517.1.S1_x_at // Gga.518.1.S1_x_at	3.82715	0.000146792
GO:0003755	molecular_function	peptidyl-prolyl cis-trans isomerase activity	4	32	38535	543	Gga.2210.1.S1_a_at // Gga.4750.1.S1_s_at // GgaAffx.12086.1.S1_at // GgaAffx.22637.1.S1_s_at	3.14907	0.00628038
GO:0016859	molecular_function	cis-trans isomerase activity	4	32	38535	543	Gga.2210.1.S1_a_at // Gga.4750.1.S1_s_at // GgaAffx.12086.1.S1_at // GgaAffx.22637.1.S1_s_at	3.14907	0.00628038
GO:0005789	cellular_component	endoplasmic reticulum membrane	6	113	38535	543	Gga.2998.1.S1_at // Gga.2998.2.S1_s_at // Gga.5766.1.S1_at // GgaAffx.11398.1.S1_s_at // GgaAffx.12469.1.S1_at // GgaAffx.12469.1.S1_s_at	1.91386	0.0415003
GO:0042175	cellular_component	nuclear envelope-endoplasmic reticulum network	6	113	38535	543	Gga.2998.1.S1_at // Gga.2998.2.S1_s_at // Gga.5766.1.S1_at // GgaAffx.11398.1.S1_s_at // GgaAffx.12469.1.S1_at // GgaAffx.12469.1.S1_s_at	1.91386	0.0415003
GO:0044432	cellular_component	endoplasmic reticulum part	7	138	38535	543	Gga.2998.1.S1_at // Gga.2998.2.S1_s_at // Gga.3402.1.S2_at // Gga.5766.1.S1_at // GgaAffx.11398.1.S1_s_at // GgaAffx.12469.1.S1_at // GgaAffx.12469.1.S1_s_at	1.8479	0.0332466
GO:0008203	biological_process	cholesterol metabolic process	3	20	38535	543	Gga.2998.1.S1_at // Gga.2998.2.S1_s_at // GgaAffx.11398.1.S1_s_at	3.41211	0.0110057
GO:0016125	biological_process	sterol metabolic process	3	26	38535	543	Gga.2998.1.S1_at // Gga.2998.2.S1_s_at // GgaAffx.11398.1.S1_s_at	3.0336	0.023183
GO:0015114	molecular_function	phosphate transmembrane transporter activity	2	11	38535	543	Gga.3329.1.S1_at // GgaAffx.23147.1.S1_at	3.68964	0.0216275
GO:0032934	molecular_function	sterol binding	1	6	38535	543	Gga.3777.1.S1_at	3.56411	0.084565
GO:0016408	molecular_function	C-acyltransferase activity	1	5	38535	543	Gga.3777.1.S1_at	3.82715	0.0621767
GO:0002009	biological_process	morphogenesis of an epithelium	3	18	38535	543	Gga.3986.2.S1_a_at // GgaAffx.12313.1.S1_at // GgaAffx.21790.1.S1_s_at	3.56411	0.00756183
GO:0009653	biological_process	anatomical structure morphogenesis	7	161	38535	543	Gga.3986.2.S1_a_at // Gga.468.1.S1_at // Gga.4870.3.S1_a_at // Gga.648.1.S2_at // GgaAffx.11375.1.S1_at // GgaAffx.12313.1.S1_at // GgaAffx.21790.1.S1_s_at	1.62551	0.0677222
GO:0004089	molecular_function	carbonate dehydratase activity	3	22	38535	543	Gga.3986.2.S1_a_at // Gga.4901.1.S1_at // GgaAffx.4894.1.S1_at	3.2746	0.0125964
GO:0005516	molecular_function	calmodulin binding	6	62	38535	543	Gga.4091.2.S1_a_at // Gga.4217.1.S1_a_at // Gga.4217.4.S1_x_at // Gga.4217.5.S1_at // Gga.4217.5.S1_x_at // GgaAffx.2485.2.S1_at	2.77984	0.00249859
GO:0001701	biological_process	in utero embryonic development	2	16	38535	543	Gga.468.1.S1_at // GgaAffx.21790.1.S1_s_at	3.14907	0.0468936
GO:0048646	biological_process	anatomical structure formation	3	41	38535	543	Gga.468.1.S1_at // Gga.648.1.S2_at // GgaAffx.12313.1.S1_at	2.37648	0.0827928
GO:0001890	biological_process	placenta development	1	6	38535	543	Gga.468.1.S1_at	3.56411	0.084565
GO:0007015	biological_process	actin filament organization	1	6	38535	543	Gga.4870.3.S1_a_at	3.56411	0.084565
GO:0048469	biological_process	cell maturation	2	18	38535	543	Gga.4870.3.S1_a_at // GgaAffx.21790.1.S1_s_at	2.97915	0.0622898
GO:0055001	biological_process	muscle cell development	1	6	38535	543	Gga.4870.3.S1_a_at	3.56411	0.084565
GO:0031674	cellular_component	I band	3	6	38535	543	Gga.4870.3.S1_a_at // Gga.5751.1.S1_at // Gga.5751.1.S2_at	5.14907	7.97268e-05
GO:0043405	biological_process	regulation of MAP kinase activity	1	6	38535	543	Gga.4916.1.S1_s_at	3.56411	0.084565
GO:0003714	molecular_function	transcription corepressor activity	2	13	38535	543	Gga.5751.1.S1_at // Gga.5751.1.S2_at	3.44863	0.0302566
GO:0007267	biological_process	cell-cell signaling	4	55	38535	543	Gga.648.1.S2_at // Gga.793.1.S1_s_at // GgaAffx.12313.1.S1_at // GgaAffx.21790.1.S1_s_at	2.36771	0.0415003
GO:0031128	biological_process	induction	2	5	38535	543	Gga.648.1.S2_at // GgaAffx.12313.1.S1_at	4.82715	0.00249859
GO:0045168	biological_process	cell-cell signaling during cell fate commitment	2	5	38535	543	Gga.648.1.S2_at // GgaAffx.12313.1.S1_at	4.82715	0.00249859
GO:0008171	molecular_function	O-methyltransferase activity	3	12	38535	543	Gga.7199.1.S1_s_at // GgaAffx.25365.1.S1_at // GgaAffx.3113.1.S1_at	4.14907	0.00175681
GO:0003990	molecular_function	acetylcholinesterase activity	1	6	38535	543	Gga.793.1.S1_s_at	3.56411	0.084565
GO:0004104	molecular_function	cholinesterase activity	2	14	38535	543	Gga.793.1.S1_s_at // Gga.8312.1.S1_at	3.34172	0.0372045
GO:0042135	biological_process	neurotransmitter catabolic process	1	6	38535	543	Gga.793.1.S1_s_at	3.56411	0.084565
GO:0019395	biological_process	fatty acid oxidation	1	5	38535	543	Gga.8371.1.S1_s_at	3.82715	0.0621767
GO:0034440	biological_process	lipid oxidation	1	5	38535	543	Gga.8371.1.S1_s_at	3.82715	0.0621767
GO:0003796	molecular_function	lysozyme activity	1	5	38535	543	Gga.9103.1.S1_at	3.82715	0.0621767
GO:0004748	molecular_function	ribonucleoside-diphosphate reductase activity	1	5	38535	543	GgaAffx.10231.1.S1_at	3.82715	0.0621767
GO:0016728	molecular_function	oxidoreductase activity, acting on CH or CH2 groups, disulfide as acceptor	1	5	38535	543	GgaAffx.10231.1.S1_at	3.82715	0.0621767
GO:0007098	biological_process	centrosome cycle	1	5	38535	543	GgaAffx.11558.1.S1_s_at	3.82715	0.0621767
GO:0031023	biological_process	microtubule organizing center organization and biogenesis	1	5	38535	543	GgaAffx.11558.1.S1_s_at	3.82715	0.0621767
GO:0051297	biological_process	centrosome organization and biogenesis	1	5	38535	543	GgaAffx.11558.1.S1_s_at	3.82715	0.0621767
GO:0030855	biological_process	epithelial cell differentiation	1	5	38535	543	GgaAffx.21790.1.S1_s_at	3.82715	0.0621767
GO:0015976	biological_process	carbon utilization	1	5	38535	543	GgaAffx.4894.1.S1_at	3.82715	0.0621767
