# Supplementary material for: Systematic identification of genes involved in divergent skeletal muscle growth rates of broiler and layer chickens
Source: BMC Genomics. 2009 Feb 22;10:87. doi: 10.1186/1471-2164-10-87 (PMC2656524; doi:10.1186/1471-2164-10-87)
Supplement: Additional file 6 — List of genes with expression patterns correlated with the growth rates of broilers and/or layers (QTE genes). This file includes the list of genes with expression patterns correlated with growth rates of broilers and/or layers. The probe information, annotation and expression values of each gene are included. [file 1471-2164-10-87-S6.xls]

## Sheet: Additional File 6
Additional file 6. List of genes with expression patterns correlated with the growth rates of broilers and/or layers (QTE genes).
Probe set ID	GeneChip.Array	Species.Scientific.Name	Annotation.Date	Sequence.Type	Sequence.Source	Transcript.ID.Array.Design.	Target.Description	Representative.Public.ID	Archival.UniGene.Cluster	UniGene.ID	Genome.Version	Alignments	Gene.Title	Gene.Symbol	Chromosomal.Location	Unigene.Cluster.Type	Ensembl	Entrez.Gene	SwissProt	EC	OMIM	RefSeq.Protein.ID	RefSeq.Transcript.ID	FlyBase	AGI	WormBase	MGI.Name	RGD.Name	SGD.accession.number	Gene.Ontology.Biological.Process	Gene.Ontology.Cellular.Component	Gene.Ontology.Molecular.Function	Pathway	InterPro	Trans.Membrane	QTL	Annotation.Description	Annotation.Transcript.Cluster	Transcript.Assignments	Annotation.Notes	avg_expr.l-1d	avg_expr.b-1d	avg_expr.l-2w	avg_expr.b-2w	avg_expr.l-4w	avg_expr.b-4w	avg_expr.l-6w	avg_expr.b-6w	avg_expr.l-8w
Gga.10007.1.S1_a_at	Chicken Array	Gallus gallus	2008-03-17	Consensus sequence	GenBank	Gga.10007.1	gb:CR405783.1 /DB_XREF=gi:47021301 /TID=Gga.10007.1 /CNT=2 /FEA=mRNA /TIER=ConsEnd /STK=0 /UG=Gga.10007 /UG_TITLE=Finished cDNA, clone ChEST620e19 /DEF=Gallus gallus finished cDNA, clone ChEST876c21. /REP_ORG=G. gallus	CR405783.1	Gga.10007	Gga.10007	May 2006 (WUSTL Gallus-gallus-2.1)	chr2:152802926-152954465 (-) // 88.01 //	t-SNARE domain containing 1	TSNARE1	---	---	ENSGALG00000016161	420304	---	---	---	XP_418416.2	XM_418416	---	---	---	---	---	---	0016192 // vesicle-mediated transport // inferred from electronic annotation	0016020 // membrane // inferred from electronic annotation	0005515 // protein binding // inferred from electronic annotation	---	IPR000727 // Target SNARE coiled-coil region // 1.5E-9	---	---	This probe set was annotated using the Matching Probes based pipeline to a Entrez Gene identifier using 1 transcripts. // false // Matching Probes // A	XM_418416(10)	CR405783 // Gallus gallus finished cDNA, clone ChEST876c21. // gb // 11 // --- /// ENSGALT00000026040 // cdna:novel chromosome:WASHUC2:2:152803144:152842492:-1 gene:ENSGALG00000016161 // ensembl_novel // 9 // --- /// XM_418416 // PREDICTED: Gallus gallus similar to T-SNARE domain containing 1 (LOC420304), mRNA. // refseq // 10 // ---	GENSCAN00000004485 // ensembl_prediction // 7 // Cross Hyb Matching Probes	4.10941	3.72269	3.60146	3.87218	3.89838	4.05209	3.69825	4.10489	3.70197
Gga.10009.1.S1_at	Chicken Array	Gallus gallus	2008-03-17	Consensus sequence	GenBank	Gga.10009.1	gb:BX932432.1 /DB_XREF=gi:41632960 /TID=Gga.10009.1 /CNT=4 /FEA=mRNA /TIER=ConsEnd /STK=0 /UG=Gga.10009 /UG_TITLE=Finished cDNA, clone ChEST634e2 /DEF=Gallus gallus finished cDNA, clone ChEST595h11. /REP_ORG=G. gallus	BX932432.1	Gga.10009	Gga.10009	May 2006 (WUSTL Gallus-gallus-2.1)	chr5:36860592-36866474 (+) // 98.49 //	Nucleotide binding protein-like	NUBPL	---	---	---	423312	---	---	---	XP_421229.1	XM_421229	---	---	---	---	---	---	---	---	0005524 // ATP binding // inferred from electronic annotation	---	---	---	---	This probe set was annotated using the Matching Probes based pipeline to a UniGene identifier using 1 transcripts. // false // Matching Probes // A	BX932452(11)	BX932452 // Gallus gallus finished cDNA, clone ChEST634e2. // gb // 11 // --- /// GENSCAN00000002794 // cdna:Genscan chromosome:WASHUC2:5:36859171:36944708:1 // ensembl_prediction // 10 // ---	XM_421229 // refseq // 7 // Cross Hyb Matching Probes /// ENSGALT00000016224 // ensembl_novel // 7 // Cross Hyb Matching Probes	4.36578	3.7643	4.37619	3.8735	4.05224	3.97875	4.01834	4.12687	4.2145
Gga.10042.1.S1_a_at	Chicken Array	Gallus gallus	2008-03-17	Consensus sequence	GenBank	Gga.10042.1	gb:BX930945.2 /DB_XREF=gi:46016883 /TID=Gga.10042.1 /CNT=9 /FEA=mRNA /TIER=ConsEnd /STK=2 /UG=Gga.10042 /UG_TITLE=Finished cDNA, clone ChEST77b11 /DEF=Gallus gallus finished cDNA, clone ChEST69b24. /REP_ORG=G. gallus	BX930945.2	---	---	May 2006 (WUSTL Gallus-gallus-2.1)	chr1:86739136-86788246 (+) // 97.94 //	---	---	---	---	ENSGALG00000019231	---	Q2YHT6 /// Q2YHT7	---	---	---	---	---	---	---	---	---	---	---	---	0004872 // receptor activity // inferred from electronic annotation	---	---	ENSGALP00000029812 // span:215-237 // numtm:1	---	This probe set was annotated using the Matching Probes based pipeline to a ENSEMBL Transcript identifier using 1 transcripts. // false // Matching Probes // A	ENSGALT00000030449(11)	ENSGALT00000030449 // cdna:known chromosome:WASHUC2:1:86766497:86788243:1 gene:ENSGALG00000019231 // ensembl_known // 11 // ---	---	2.32052	2.4246	2.40347	2.3757	3.11373	2.90518	2.68572	3.0569	3.059
Gga.1006.1.S2_at	Chicken Array	Gallus gallus	2008-03-17	Consensus sequence	GenBank	Gga.1006.1	gb:NM_205103.1 /DB_XREF=gi:45384143 /GEN=TBP1 /TID=Gga.1006.1 /CNT=29 /FEA=FLmRNA /TIER=FL /STK=1 /LL=395995 /UG=Gga.1006 /DEF=Gallus gallus TBP1 (TBP1), mRNA. /PROD=TBP1 /FL=gb:NM_205103.1 gb:D83127.1 gb:D83126.1 /REP_ORG=G. gallus	NM_205103.1	Gga.1006	Gga.1006	May 2006 (WUSTL Gallus-gallus-2.1)	chr3:42592925-42603939 (-) // 92.62 //	TATA box binding protein	TBP	---	full length	---	395995	A2T4P0 /// O13270 /// Q9I883	---	---	NP_990434.1	NM_205103	---	---	---	---	---	---	0006350 // transcription // inferred from electronic annotation /// 0006355 // regulation of transcription, DNA-dependent // inferred from electronic annotation /// 0006367 // transcription initiation from RNA polymerase II promoter // inferred from electronic annotation	0005634 // nucleus // inferred from electronic annotation /// 0005669 // transcription factor TFIID complex // inferred from electronic annotation	0003677 // DNA binding // inferred from electronic annotation /// 0003702 // RNA polymerase II transcription factor activity // inferred from electronic annotation /// 0005488 // binding // inferred from electronic annotation	---	---	---	---	This probe set was annotated using the Matching Probes based pipeline to a Entrez Gene identifier using 1 transcripts. // false // Matching Probes // A	NM_205103(11)	NM_205103 // Gallus gallus TATA box binding protein (TBP), mRNA. // refseq // 11 // ---	DQ906047 // gb // 5 // Cross Hyb Matching Probes	3.28256	3.5321	3.48665	3.41767	3.31184	3.48156	3.49091	3.38937	3.24727
Gga.10078.2.S1_x_at	Chicken Array	Gallus gallus	2008-03-17	Consensus sequence	GenBank	Gga.10078.2	gb:BX929516.1 /DB_XREF=gi:41629983 /TID=Gga.10078.2 /CNT=2 /FEA=mRNA /TIER=ConsEnd /STK=0 /UG=Gga.10078 /UG_TITLE=Finished cDNA, clone ChEST328d7 /DEF=Gallus gallus finished cDNA, clone ChEST981a1. /REP_ORG=G. gallus	BX929516.1	Gga.10078	Gga.31889	May 2006 (WUSTL Gallus-gallus-2.1)	chr24:1224582-1262724 (-) // 76.89 //	Similar to KIAA0712 protein	LOC419724	---	---	---	419724	---	---	---	XP_417865.2	XM_417865	---	---	---	---	---	---	0007165 // signal transduction // inferred from electronic annotation	0005622 // intracellular // inferred from electronic annotation	0005515 // protein binding // inferred from electronic annotation /// 0035091 // phosphoinositide binding // inferred from electronic annotation	---	---	---	---	This probe set was annotated using the Matching Probes based pipeline to a UniGene identifier using 1 transcripts. // false // Matching Probes // A	BX929516(11)	BX929516 // Gallus gallus finished cDNA, clone ChEST981a1. // gb // 11 // ---	BX935659 // gb // 6 // Cross Hyb Matching Probes /// XM_417865 // refseq // 5 // Cross Hyb Matching Probes /// ENSGALT00000001808 // ensembl_novel // 1 // Cross Hyb Matching Probes /// GENSCAN00000004359 // ensembl_prediction // 1 // Cross Hyb Matching Probes	2.97325	2.92328	2.73185	2.93434	2.86354	2.93769	3.02899	2.87542	3.01723
Gga.10081.1.S1_s_at	Chicken Array	Gallus gallus	2008-03-17	Consensus sequence	GenBank	Gga.10081.1	gb:BX935648.2 /DB_XREF=gi:46018713 /TID=Gga.10081.1 /CNT=2 /FEA=mRNA /TIER=ConsEnd /STK=0 /UG=Gga.10081 /UG_TITLE=Finished cDNA, clone ChEST328m9 /DEF=Gallus gallus finished cDNA, clone ChEST328m9. /REP_ORG=G. gallus	BX935648.2	Gga.10081	Gga.10081	May 2006 (WUSTL Gallus-gallus-2.1)	chr7:14631446-14637256 (+) // 99.36 //	Ras association (RalGDS/AF-6) and pleckstrin homology domains 1	RAPH1	---	---	ENSGALG00000008674	424107	---	---	---	XP_421961.2	XM_421961	---	---	---	---	---	---	0007165 // signal transduction // inferred from electronic annotation	---	0045735 // nutrient reservoir activity // inferred from electronic annotation	---	---	---	---	This probe set was annotated using the Matching Probes based pipeline to a Entrez Gene identifier using 2 transcripts. // false // Matching Probes // A	BX935648(11),XM_421961(11)	BX935648 // Gallus gallus finished cDNA, clone ChEST328m9. // gb // 11 // --- /// ENSGALT00000014120 // cdna:novel chromosome:WASHUC2:7:14631403:14669928:1 gene:ENSGALG00000008674 // ensembl_novel // 11 // --- /// GENSCAN00000023606 // cdna:Genscan chromosome:WASHUC2:7:14595157:14676402:1 // ensembl_prediction // 11 // --- /// XM_421961 // PREDICTED: Gallus gallus Ras association (RalGDS/AF-6) an…	---	3.59425	3.78032	3.51619	3.69643	3.38611	3.75405	3.63003	3.66111	3.38678
Gga.1009.1.S1_s_at	Chicken Array	Gallus gallus	2008-03-17	Consensus sequence	GenBank	Gga.1009.1	gb:BU223250 /DB_XREF=gi:25456920 /DB_XREF=603799756F1 /CLONE=ChEST769o14 /TID=Gga.1009.1 /CNT=59 /FEA=EST /TIER=ConsEnd /STK=2 /UG=Gga.1009 /UG_TITLE=Transcribed sequence with moderate similarity to protein sp:O15143 (H.sapiens) AR1B_HUMAN ARP23 complex 41 kDa subunit /REP_ORG=G. gallus	BU223250	Gga.1009	Gga.1009	May 2006 (WUSTL Gallus-gallus-2.1)	chrUn_random:16411681-16413391 (-) // 47.34 //	actin related protein 2/3 complex, subunit 1B, 41kDa	RCJMB04_28o6	---	full length	---	416490	Q5ZI99	---	---	NP_001025803.1	NM_001030632	---	---	---	---	---	---	---	---	---	---	---	---	---	This probe set was annotated using the Matching Probes based pipeline to a Entrez Gene identifier using 1 transcripts. // false // Matching Probes // A	NM_001030632(11)	NM_001030632 // Gallus gallus actin related protein 2/3 complex, subunit 1B, 41kDa (ARPC1B), mRNA. // refseq // 11 // ---	ENSGALT00000007478 // ensembl_known // 5 // Cross Hyb Matching Probes /// GENSCAN00000005205 // ensembl_prediction // 5 // Cross Hyb Matching Probes	6.1085	6.24949	6.08878	6.45696	6.9431	6.57537	6.39874	6.69987	6.45821
Gga.1009.2.S1_s_at	Chicken Array	Gallus gallus	2008-03-17	Consensus sequence	GenBank	Gga.1009.2	gb:BU380027 /DB_XREF=gi:25888028 /DB_XREF=603812470F1 /CLONE=ChEST801k17 /TID=Gga.1009.2 /CNT=2 /FEA=EST /TIER=ConsEnd /STK=0 /UG=Gga.1009 /UG_TITLE=Transcribed sequence with moderate similarity to protein sp:O15143 (H.sapiens) AR1B_HUMAN ARP23 complex 41 kDa subunit /REP_ORG=G. gallus	BU380027	Gga.1009	Gga.1009	May 2006 (WUSTL Gallus-gallus-2.1)	chrUn_random:16412354-16413391 (-) // 43.33 //	actin related protein 2/3 complex, subunit 1B, 41kDa	RCJMB04_28o6	---	full length	ENSGALG00000022490	416490	Q5ZI99	---	---	NP_001025803.1	NM_001030632	---	---	---	---	---	---	---	---	---	---	---	---	---	This probe set was annotated using the Matching Probes based pipeline to a Entrez Gene identifier using 2 transcripts. // false // Matching Probes // A	ENSGALT00000007478(10),NM_001030632(11)	ENSGALT00000007478 // Gallus gallus actin related protein 2/3 complex, subunit 1B, 41kDa (ARPC1B), mRNA. // ensembl_known // 10 // --- /// GENSCAN00000005205 // cdna:Genscan chromosome:WASHUC2:Un_random:16411682:16413388:-1 // ensembl_prediction // 10 // --- /// NM_001030632 // Gallus gallus actin related protein 2/3 complex, subunit 1B, 41kDa (ARPC1B), mRNA. // refseq // 11 // ---	---	5.23402	5.07855	5.12281	5.33769	5.68175	5.52565	5.51241	5.54803	5.56525
Gga.10140.1.S1_s_at	Chicken Array	Gallus gallus	2008-03-17	Consensus sequence	GenBank	Gga.10140.1	gb:BU305188 /DB_XREF=gi:25754911 /DB_XREF=603736533F1 /CLONE=ChEST627a10 /TID=Gga.10140.1 /CNT=6 /FEA=mRNA /TIER=ConsEnd /STK=0 /UG=Gga.10140 /UG_TITLE=Finished cDNA, clone ChEST502g19 /REP_ORG=G. gallus	BU305188	Gga.10140	Gga.9211	May 2006 (WUSTL Gallus-gallus-2.1)	chr1:193504817-193509623 (+) // 82.57 //	PCF11, cleavage and polyadenylation factor subunit, homolog (S. cerevisiae)	PCF11	---	---	ENSGALG00000017249	419021	---	---	---	XP_417214.2	XM_417214	---	---	---	---	---	---	---	---	---	---	---	---	---	This probe set was annotated using the Matching Probes based pipeline to a Entrez Gene identifier using 1 transcripts. // false // Matching Probes // A	XM_417214(11)	ENSGALT00000027884 // cdna:novel chromosome:WASHUC2:1:193504817:193519752:1 gene:ENSGALG00000017249 // ensembl_novel // 11 // --- /// GENSCAN00000011893 // cdna:Genscan chromosome:WASHUC2:1:193470868:193519356:1 // ensembl_prediction // 11 // --- /// XM_417214 // PREDICTED: Gallus gallus PCF11, cleavage and polyadenylation factor subunit, homolog (S. cerevisiae) (PCF11), mRNA. // refseq // 11 // …	---	6.34217	6.05865	6.28785	5.86902	6.30236	6.07284	6.14605	6.23302	6.43533
Gga.10163.1.S1_at	Chicken Array	Gallus gallus	2008-03-17	Consensus sequence	GenBank	Gga.10163.1	gb:BX935251.1 /DB_XREF=gi:41635779 /TID=Gga.10163.1 /CNT=3 /FEA=mRNA /TIER=ConsEnd /STK=0 /UG=Gga.10163 /UG_TITLE=Finished cDNA, clone ChEST959e14 /DEF=Gallus gallus finished cDNA, clone ChEST959e14. /REP_ORG=G. gallus	BX935251.1	Gga.10163	Gga.10163	May 2006 (WUSTL Gallus-gallus-2.1)	chrZ:34554557-34600848 (+) // 84.12 //	Similar to MAM domain containing 2	LOC427247	---	---	---	427247	---	---	---	---	XR_027016	---	---	---	---	---	---	---	---	---	---	---	---	---	This probe set was annotated using the Matching Probes based pipeline to a UniGene identifier using 1 transcripts. // false // Matching Probes // A	BX935251(11)	BX935251 // Gallus gallus finished cDNA, clone ChEST959e14. // gb // 11 // ---	XR_027016 // refseq // 5 // Cross Hyb Matching Probes /// ENSGALT00000024387 // ensembl_known // 5 // Cross Hyb Matching Probes	3.98837	4.03266	3.76173	3.94457	4.04613	3.92225	3.58033	3.87687	4.10911
Gga.10171.1.S1_at	Chicken Array	Gallus gallus	2008-03-17	Consensus sequence	GenBank	Gga.10171.1	gb:BU387575 /DB_XREF=gi:25895576 /DB_XREF=603582313F1 /CLONE=ChEST533i3 /TID=Gga.10171.1 /CNT=2 /FEA=mRNA /TIER=ConsEnd /STK=0 /UG=Gga.10171 /UG_TITLE=Finished cDNA, clone ChEST533i3 /REP_ORG=G. gallus	BU387575	Gga.10171	Gga.10171	May 2006 (WUSTL Gallus-gallus-2.1)	chr7:20035786-20037089 (+) // 98.15 //	Finished cDNA, clone ChEST533i3	---	---	---	---	---	---	---	---	---	---	---	---	---	---	---	---	---	---	---	---	---	---	---	This probe set was annotated using the Matching Probes based pipeline to a UniGene identifier using 1 transcripts. // false // Matching Probes // A	BX935215(11)	BX935215 // Gallus gallus finished cDNA, clone ChEST533i3. // gb // 11 // ---	---	2.44888	2.44862	2.38207	2.38928	2.48705	2.33633	2.33898	2.28953	2.31531
Gga.10172.1.S1_at	Chicken Array	Gallus gallus	2008-03-17	Consensus sequence	GenBank	Gga.10172.1	gb:BU301512 /DB_XREF=gi:25751157 /DB_XREF=603612034F1 /CLONE=ChEST603c10 /TID=Gga.10172.1 /CNT=10 /FEA=mRNA /TIER=ConsEnd /STK=0 /UG=Gga.10172 /UG_TITLE=Finished cDNA, clone ChEST537l13 /REP_ORG=G. gallus	BU301512	Gga.10172	Gga.10172	May 2006 (WUSTL Gallus-gallus-2.1)	chr1:66049677-66058251 (-) // 97.41 //	RERG/RAS-like	RERGL	---	---	---	418180	---	---	---	XP_001235245.1 /// XP_416411.1	XM_001235244 /// XM_416411	---	---	---	---	---	---	0007264 // small GTPase mediated signal transduction // inferred from electronic annotation	---	0005525 // GTP binding // inferred from electronic annotation	---	---	---	---	This probe set was annotated using the Matching Probes based pipeline to a Entrez Gene identifier using 1 transcripts. // false // Matching Probes // A	XM_416411(11)	XM_416411 // PREDICTED: Gallus gallus similar to hypothetical protein FLJ22655 (LOC418180), mRNA. // refseq // 11 // ---	---	5.5949	5.78249	5.55037	5.74135	5.69122	6.32605	5.51824	6.78103	6.1559
Gga.10209.1.A1_at	Chicken Array	Gallus gallus	2008-03-17	Consensus sequence	GenBank	Gga.10209.1	gb:BX934995.2 /DB_XREF=gi:46018413 /TID=Gga.10209.1 /CNT=2 /FEA=mRNA /TIER=ConsEnd /STK=0 /UG=Gga.10209 /UG_TITLE=Finished cDNA, clone ChEST978n6 /DEF=Gallus gallus finished cDNA, clone ChEST978n6. /REP_ORG=G. gallus	BX934995.2	Gga.10209	Gga.10209	May 2006 (WUSTL Gallus-gallus-2.1)	chr2:61466196-61466969 (-) // 95.84 //	Finished cDNA, clone ChEST978n6	---	---	---	---	---	---	---	---	---	---	---	---	---	---	---	---	---	---	---	---	---	---	---	This probe set was annotated using the Accession mapped clusters based pipeline to a UniGene identifier using 2 transcripts. // false // Accession mapped clusters // E	BU437987,BX934995	BU437987 // /DB_XREF=604142923F1 /CLONE=ChEST978n6 // gb // --- // --- /// BX934995 // /DEF=Gallus gallus finished cDNA, clone ChEST978n6. // gb // --- // ---	---	2.39913	2.43192	2.43724	2.43816	2.36317	2.44403	2.40008	2.45646	2.27027
Gga.10214.1.S1_s_at	Chicken Array	Gallus gallus	2008-03-17	Consensus sequence	GenBank	Gga.10214.1	gb:BX934975.1 /DB_XREF=gi:41635503 /TID=Gga.10214.1 /CNT=2 /FEA=mRNA /TIER=ConsEnd /STK=0 /UG=Gga.10214 /UG_TITLE=Finished cDNA, clone ChEST985j14 /DEF=Gallus gallus finished cDNA, clone ChEST985j14. /REP_ORG=G. gallus	BX934975.1	Gga.10214	Gga.10214	May 2006 (WUSTL Gallus-gallus-2.1)	chr1:21761277-21799789 (-) // 74.21 //	mitogen-activated protein kinase 12	MAPK12	---	---	ENSGALG00000019384	769763	---	---	---	XP_001233062.1	XM_001233061	---	---	---	---	---	---	0006468 // protein amino acid phosphorylation // inferred from electronic annotation	---	0004674 // protein serine/threonine kinase activity // inferred from electronic annotation /// 0004707 // MAP kinase activity // inferred from electronic annotation /// 0005524 // ATP binding // inferred from electronic annotation	---	IPR001245 // Tyrosine protein kinase // 2.7E-7 /// IPR001245 // Tyrosine protein kinase // 2.7E-7 /// IPR001245 // Tyrosine protein kinase // 9.3E-7	---	---	This probe set was annotated using the Matching Probes based pipeline to a Entrez Gene identifier using 1 transcripts. // false // Matching Probes // A	XM_001233061(11)	BX934975 // Gallus gallus finished cDNA, clone ChEST985j14. // gb // 11 // --- /// ENSGALT00000014027 // cdna:novel chromosome:WASHUC2:1:21761267:21800005:-1 gene:ENSGALG00000019384 // ensembl_novel // 11 // --- /// GENSCAN00000033274 // cdna:Genscan chromosome:WASHUC2:1:21755239:21832029:-1 // ensembl_prediction // 11 // --- /// XM_001233061 // PREDICTED: Gallus gallus similar to mitogen-activat…	---	2.95164	3.0966	2.98455	2.96127	3.04597	3.02464	2.60822	2.89413	2.84886
Gga.10255.1.S1_at	Chicken Array	Gallus gallus	2008-03-17	Consensus sequence	GenBank	Gga.10255.1	gb:BX934759.2 /DB_XREF=gi:46018340 /TID=Gga.10255.1 /CNT=2 /FEA=mRNA /TIER=ConsEnd /STK=0 /UG=Gga.10255 /UG_TITLE=Finished cDNA, clone ChEST727g5 /DEF=Gallus gallus finished cDNA, clone ChEST727g5. /REP_ORG=G. gallus	BX934759.2	Gga.10255	Gga.10255	May 2006 (WUSTL Gallus-gallus-2.1)	chr1:174518047-174534952 (-) // 98.41 //	similar to short chain dehydrogenase/reductase	LOC418878	---	---	---	418878	---	---	---	XP_417072.1	XM_417072	---	---	---	---	---	---	---	---	---	---	---	---	---	This probe set was annotated using the Matching Probes based pipeline to a Entrez Gene identifier using 1 transcripts. // false // Matching Probes // A	BX934759(11)	BX934759 // Gallus gallus finished cDNA, clone ChEST727g5. // gb // 11 // ---	---	2.36031	2.48181	2.36284	2.39179	2.43304	2.36317	2.33725	2.29635	2.4274
Gga.10265.1.S1_s_at	Chicken Array	Gallus gallus	2008-03-17	Consensus sequence	GenBank	Gga.10265.1	gb:BX933047.1 /DB_XREF=gi:41633575 /TID=Gga.10265.1 /CNT=4 /FEA=mRNA /TIER=ConsEnd /STK=0 /UG=Gga.10265 /UG_TITLE=Finished cDNA, clone ChEST115h15 /DEF=Gallus gallus finished cDNA, clone ChEST1001n14. /REP_ORG=G. gallus	BX933047.1	Gga.10265	Gga.10265	May 2006 (WUSTL Gallus-gallus-2.1)	chr18:5840399-5855642 (+) // 96.19 //	syntaxin binding protein 4	STXBP4	---	---	ENSGALG00000003033	417393	---	---	---	XP_415648.2	XM_415648	---	---	---	---	---	---	---	---	0005515 // protein binding // inferred from electronic annotation	---	---	---	---	This probe set was annotated using the Matching Probes based pipeline to a Entrez Gene identifier using 1 transcripts. // false // Matching Probes // A	XM_415648(11)	ENSGALT00000004800 // cdna:novel chromosome:WASHUC2:18:5851657:5893463:1 gene:ENSGALG00000003033 // ensembl_novel // 11 // --- /// GENSCAN00000021501 // cdna:Genscan chromosome:WASHUC2:18:5845357:5914855:1 // ensembl_prediction // 11 // --- /// XM_415648 // PREDICTED: Gallus gallus similar to syntaxin4-interacting protein synip (LOC417393), mRNA. // refseq // 11 // ---	---	3.26094	3.23991	3.18617	3.23936	3.14543	3.21869	3.08758	3.14485	3.25117
Gga.10284.1.S1_s_at	Chicken Array	Gallus gallus	2008-03-17	Consensus sequence	GenBank	Gga.10284.1	gb:BU241947 /DB_XREF=gi:25488225 /DB_XREF=603782810F1 /CLONE=ChEST734c3 /TID=Gga.10284.1 /CNT=3 /FEA=mRNA /TIER=ConsEnd /STK=0 /UG=Gga.10284 /UG_TITLE=Finished cDNA, clone ChEST844j20 /REP_ORG=G. gallus	BU241947	Gga.10284	Gga.10284	May 2006 (WUSTL Gallus-gallus-2.1)	chr10:5457211-5459658 (+) // 100.0 //	vacuolar protein sorting 13 homolog C (S. cerevisiae)	VPS13C	---	---	ENSGALG00000003705	415376	---	---	---	XP_001233000.1	XM_001232999	---	---	---	---	---	---	---	---	---	---	---	---	---	This probe set was annotated using the Matching Probes based pipeline to a Entrez Gene identifier using 1 transcripts. // false // Matching Probes // A	XM_001232999(11)	ENSGALT00000005871 // cdna:novel chromosome:WASHUC2:10:5402522:5485133:1 gene:ENSGALG00000003705 // ensembl_novel // 11 // --- /// XM_001232999 // PREDICTED: Gallus gallus vacuolar protein sorting 13 homolog C (S. cerevisiae) (VPS13C), mRNA. // refseq // 11 // ---	GENSCAN00000019988 // ensembl_prediction // 3 // Cross Hyb Matching Probes	3.30344	3.13734	3.02589	3.11843	2.93782	3.02439	3.06222	2.91989	2.98009
Gga.10289.1.S1_at	Chicken Array	Gallus gallus	2008-03-17	Consensus sequence	GenBank	Gga.10289.1	gb:BU137112 /DB_XREF=gi:25350803 /DB_XREF=603123543F1 /CLONE=ChEST89e11 /TID=Gga.10289.1 /CNT=5 /FEA=mRNA /TIER=ConsEnd /STK=0 /UG=Gga.10289 /UG_TITLE=Finished cDNA, clone ChEST89e11 /REP_ORG=G. gallus	BU137112	Gga.10289	Gga.10289	May 2006 (WUSTL Gallus-gallus-2.1)	chr23:3048174-3049235 (-) // 88.16 //	Finished cDNA, clone ChEST610m10	---	---	---	---	---	---	---	---	---	---	---	---	---	---	---	---	---	---	---	---	---	---	---	This probe set was annotated using the Matching Probes based pipeline to a UniGene identifier using 2 transcripts. // false // Matching Probes // A	BX934505(11),BX934598(11)	BX934505 // Gallus gallus finished cDNA, clone ChEST610m10. // gb // 11 // --- /// BX934598 // Gallus gallus finished cDNA, clone ChEST89e11. // gb // 11 // ---	---	4.339	4.56259	4.43215	4.4913	4.40022	4.50315	4.50747	4.28969	4.18172
Gga.1030.1.S1_at	Chicken Array	Gallus gallus	2008-03-17	Consensus sequence	GenBank	Gga.1030.1	gb:AI980906 /DB_XREF=gi:5883851 /DB_XREF=pat.pk0035.c7.f /CLONE=pat.pk0035.c7.f /TID=Gga.1030.1 /CNT=21 /FEA=mRNA /TIER=ConsEnd /STK=1 /UG=Gga.1030 /UG_TITLE=G.gallus c-myc mRNA /REP_ORG=G. gallus	AI980906	Gga.1030	Gga.1030	May 2006 (WUSTL Gallus-gallus-2.1)	chr2:145392988-145395153 (+) // 92.68 //	v-myc myelocytomatosis viral oncogene	MYC	---	full length	ENSGALG00000016308	420332	P01109 /// Q90ZJ9	---	---	NP_001026123.1	NM_001030952	---	---	---	---	---	---	0001836 // release of cytochrome c from mitochondria // inferred from electronic annotation /// 0006309 // DNA fragmentation during apoptosis // inferred from electronic annotation /// 0006350 // transcription // inferred from electronic annotation /// 0006355 // regulation of transcription, DNA-dependent // inferred from electronic annotation /// 0006919 // caspase activation // inferred from el…	0005634 // nucleus // inferred from electronic annotation /// 0005819 // spindle // inferred from electronic annotation /// 0016604 // nuclear body // inferred from electronic annotation	0003677 // DNA binding // inferred from electronic annotation /// 0003700 // transcription factor activity // inferred from electronic annotation /// 0005515 // protein binding // inferred from electronic annotation /// 0030528 // transcription regulator activity // inferred from electronic annotation	---	---	---	---	This probe set was annotated using the Genome Consensus/Exemplar Overlap based pipeline to a Entrez Gene identifier using 2 transcripts. // false // Genome Consensus/Exemplar Overlap // C	ENSGALT00000026309,NM_001030952	ENSGALT00000026309 // Gallus gallus v-myc myelocytomatosis viral oncogene (MYC), mRNA. // ensembl_known // 0 // chr2:145392352-145394591(+) /// GENSCAN00000005537 // cdna:Genscan chromosome:WASHUC2:2:145359878:145394591:1 // ensembl_prediction // 0 // chr2:145359877-145394591(+) /// NM_001030952 // Gallus gallus v-myc myelocytomatosis viral oncogene (MYC), mRNA. // refseq // 0 // chr2:145392352-1…	---	6.50862	6.03886	6.35935	5.7825	6.10049	5.57231	5.75845	5.29564	6.73004
Gga.10308.1.S1_at	Chicken Array	Gallus gallus	2008-03-17	Consensus sequence	GenBank	Gga.10308.1	gb:BU405869 /DB_XREF=gi:25774925 /DB_XREF=603485110F1 /CLONE=ChEST378d4 /TID=Gga.10308.1 /CNT=2 /FEA=mRNA /TIER=ConsEnd /STK=0 /UG=Gga.10308 /UG_TITLE=Finished cDNA, clone ChEST378d4 /REP_ORG=G. gallus	BU405869	Gga.10308	Gga.10308	May 2006 (WUSTL Gallus-gallus-2.1)	chr7:19469824-19470538 (-) // 99.3 // /// chr7:19467066-19467784 (-) // 98.61 //	Finished cDNA, clone ChEST378d4	---	---	---	---	---	---	---	---	---	---	---	---	---	---	---	---	---	---	---	---	---	---	---	This probe set was annotated using the Matching Probes based pipeline to a UniGene identifier using 1 transcripts. // false // Matching Probes // A	BX934455(11)	BX934455 // Gallus gallus finished cDNA, clone ChEST378d4. // gb // 11 // ---	---	2.82782	2.92854	2.92799	2.90835	2.72211	2.85318	3.0442	2.73537	2.8037
Gga.10333.1.S1_at	Chicken Array	Gallus gallus	2008-03-17	Consensus sequence	GenBank	Gga.10333.1	gb:BX934368.1 /DB_XREF=gi:41634896 /TID=Gga.10333.1 /CNT=5 /FEA=mRNA /TIER=ConsEnd /STK=0 /UG=Gga.10333 /UG_TITLE=Finished cDNA, clone ChEST50c22 /DEF=Gallus gallus finished cDNA, clone ChEST50c22. /REP_ORG=G. gallus	BX934368.1	Gga.10333	Gga.10333	May 2006 (WUSTL Gallus-gallus-2.1)	chr13:13644683-13649935 (+) // 99.5 // /// chr13:13623317-13627787 (+) // 88.01 //	leukotriene C4 synthase	LTC4S	---	---	---	416289	---	---	---	XP_414609.1	XM_414609	---	---	---	---	---	---	---	---	---	---	---	XP_001234006.1 // span:7-29,66-88,109-131 // numtm:3 /// XP_414609.1 // span:7-29,66-88,109-131 // numtm:3	---	This probe set was annotated using the Matching Probes based pipeline to a Entrez Gene identifier using 1 transcripts. // false // Matching Probes // A	XM_001234005(10)	XM_001234005 // PREDICTED: Gallus gallus similar to LOC495166 protein (LOC770665), mRNA. // refseq // 10 // --- /// XM_414609 // PREDICTED: Gallus gallus leukotriene C4 synthase (LTC4S), mRNA. // refseq // 11 // ---	ENSGALT00000009570 // ensembl_novel // 8 // Cross Hyb Matching Probes /// GENSCAN00000030897 // ensembl_prediction // 5 // Cross Hyb Matching Probes /// GENSCAN00000030909 // ensembl_prediction // 5 // Cross Hyb Matching Probes	5.56275	5.73431	5.69488	5.78988	5.97755	5.85821	5.6985	5.90328	5.76446
Gga.10405.1.S1_s_at	Chicken Array	Gallus gallus	2008-03-17	Consensus sequence	GenBank	Gga.10405.1	gb:BX934137.2 /DB_XREF=gi:46018132 /TID=Gga.10405.1 /CNT=5 /FEA=mRNA /TIER=ConsEnd /STK=0 /UG=Gga.10405 /UG_TITLE=Finished cDNA, clone ChEST275o4 /DEF=Gallus gallus finished cDNA, clone ChEST275o4. /REP_ORG=G. gallus	BX934137.2	Gga.10405	Gga.10405	May 2006 (WUSTL Gallus-gallus-2.1)	chr2:126252073-126266110 (-) // 99.41 //	sorting nexin 16	SNX16	---	---	ENSGALG00000015794	420202	---	---	---	XP_418313.2	XM_418313	---	---	---	---	---	---	0007154 // cell communication // inferred from electronic annotation	---	0005515 // protein binding // inferred from electronic annotation /// 0035091 // phosphoinositide binding // inferred from electronic annotation	---	---	---	---	This probe set was annotated using the Matching Probes based pipeline to a Entrez Gene identifier using 2 transcripts. // false // Matching Probes // A	BX934137(11),XM_418313(11)	BX934137 // Gallus gallus finished cDNA, clone ChEST275o4. // gb // 11 // --- /// ENSGALT00000025468 // cdna:novel chromosome:WASHUC2:2:126243919:126261833:-1 gene:ENSGALG00000015794 // ensembl_novel // 11 // --- /// GENSCAN00000029593 // cdna:Genscan chromosome:WASHUC2:2:126243919:126261755:-1 // ensembl_prediction // 11 // --- /// XM_418313 // PREDICTED: Gallus gallus sorting nexin 16 (SNX16), …	---	4.54904	3.55526	3.79478	3.49206	3.86147	3.49261	3.63027	3.72303	3.97084
Gga.1043.1.S1_s_at	Chicken Array	Gallus gallus	2008-03-17	Consensus sequence	GenBank	Gga.1043.1	gb:AI981037 /DB_XREF=gi:5884065 /DB_XREF=pat.pk0040.c4.f /CLONE=pat.pk0040.c4.f /TID=Gga.1043.1 /CNT=6 /FEA=EST /TIER=ConsEnd /STK=1 /UG=Gga.1043 /UG_TITLE=Transcribed sequences /REP_ORG=G. gallus	AI981037	Gga.1043	Gga.1043	May 2006 (WUSTL Gallus-gallus-2.1)	chr11:10596156-10597521 (+) // 85.1 //	nudix (nucleoside diphosphate linked moiety X)-type motif 19	RCJMB04_8e7	---	full length	---	427548	Q5ZL13	---	---	NP_001026629.1	NM_001031458	---	---	---	---	---	---	---	---	0016787 // hydrolase activity // inferred from electronic annotation	---	IPR000086 // NUDIX hydrolase // 0.063	---	---	This probe set was annotated using the Matching Probes based pipeline to a Entrez Gene identifier using 1 transcripts. // false // Matching Probes // A	NM_001031458(11)	NM_001031458 // Gallus gallus nudix (nucleoside diphosphate linked moiety X)-type motif 19 (NUDT19), mRNA. // refseq // 11 // ---	---	4.68955	4.74835	4.92223	4.89011	5.23567	5.28145	5.00834	5.59602	5.28179
Gga.10455.1.S1_at	Chicken Array	Gallus gallus	2008-03-17	Consensus sequence	GenBank	Gga.10455.1	gb:BU199695 /DB_XREF=gi:25362965 /DB_XREF=603102839F1 /CLONE=ChEST37m10 /TID=Gga.10455.1 /CNT=3 /FEA=mRNA /TIER=ConsEnd /STK=0 /UG=Gga.10455 /UG_TITLE=Finished cDNA, clone ChEST37m10 /REP_ORG=G. gallus	BU199695	Gga.10455	Gga.19683	May 2006 (WUSTL Gallus-gallus-2.1)	chr5:43397171-43407555 (-) // 99.59 //	sel-1 suppressor of lin-12-like (C. elegans)	SEL1L	---	---	ENSGALG00000010581	423391	---	---	---	XP_421303.2	XM_421303	---	---	---	---	---	---	---	---	0005488 // binding // inferred from electronic annotation	---	---	XP_421303.2 // span:7-24,741-759 // numtm:2 /// ENSGALP00000017201 // span:7-24,741-759 // numtm:2 /// GENSCAN00000000792 // span:7-24,713-731 // numtm:2	---	This probe set was annotated using the Matching Probes based pipeline to a Entrez Gene identifier using 1 transcripts. // false // Matching Probes // A	XM_421303(11)	ENSGALT00000017221 // cdna:novel chromosome:WASHUC2:5:43380150:43407495:-1 gene:ENSGALG00000010581 // ensembl_novel // 11 // --- /// GENSCAN00000000792 // cdna:Genscan chromosome:WASHUC2:5:43380264:43407421:-1 // ensembl_prediction // 11 // --- /// XM_421303 // PREDICTED: Gallus gallus sel-1 suppressor of lin-12-like (C. elegans) (SEL1L), mRNA. // refseq // 11 // ---	---	4.3673	4.2664	3.83018	4.17801	3.57896	4.05267	3.4201	3.70635	3.80731
Gga.10477.1.S1_at	Chicken Array	Gallus gallus	2008-03-17	Consensus sequence	GenBank	Gga.10477.1	gb:BX931334.2 /DB_XREF=gi:46017047 /TID=Gga.10477.1 /CNT=5 /FEA=mRNA /TIER=ConsEnd /STK=0 /UG=Gga.10477 /UG_TITLE=Finished cDNA, clone ChEST426d20 /DEF=Gallus gallus finished cDNA, clone ChEST653c24. /REP_ORG=G. gallus	BX931334.2	Gga.10477	Gga.10477	May 2006 (WUSTL Gallus-gallus-2.1)	chr1:181791326-181836054 (-) // 98.43 //	tumor necrosis factor receptor superfamily, member 19	TNFRSF19	---	full length	---	418943	A1XGV6 /// A2SWM6	---	---	NP_001073572.1 /// XP_417137.1	NM_001080103 /// XM_417137	---	---	---	---	---	---	---	0005576 // extracellular region // inferred from electronic annotation	0004872 // receptor activity // inferred from electronic annotation /// 0005179 // hormone activity // inferred from electronic annotation	---	---	---	---	This probe set was annotated using the Matching Probes based pipeline to a Entrez Gene identifier using 1 transcripts. // false // Matching Probes // A	BX931334(11)	BX931334 // Gallus gallus finished cDNA, clone ChEST653c24. // gb // 11 // ---	---	2.39642	2.16602	2.08338	2.16608	2.14099	2.17342	2.13775	2.12749	2.07867
Gga.10496.1.S1_x_at	Chicken Array	Gallus gallus	2008-03-17	Consensus sequence	GenBank	Gga.10496.1	gb:BU398309 /DB_XREF=gi:25767365 /DB_XREF=603534362F1 /CLONE=ChEST493l16 /TID=Gga.10496.1 /CNT=7 /FEA=mRNA /TIER=ConsEnd /STK=0 /UG=Gga.10496 /UG_TITLE=Finished cDNA, clone ChEST48o2 /REP_ORG=G. gallus	BU398309	Gga.10496	Gga.10496	May 2006 (WUSTL Gallus-gallus-2.1)	chr17:5464679-5486326 (+) // 98.46 //	similar to RIKEN cDNA C230093N12	RCJMB04_12c23	---	---	---	417228	Q5ZK98	---	---	XP_415511.2	XM_415511	---	---	---	---	---	---	0009059 // macromolecule biosynthetic process // inferred from electronic annotation	0030176 // integral to endoplasmic reticulum membrane // inferred from electronic annotation	---	---	---	---	---	This probe set was annotated using the Matching Probes based pipeline to a Entrez Gene identifier using 1 transcripts. // false // Matching Probes // A	BX932681(11)	BX932681 // Gallus gallus finished cDNA, clone ChEST493l16. // gb // 11 // ---	XM_415511 // refseq // 3 // Cross Hyb Matching Probes /// ENSGALT00000008132 // ensembl_novel // 3 // Cross Hyb Matching Probes /// GENSCAN00000003216 // ensembl_prediction // 1 // Cross Hyb Matching Probes /// GENSCAN00000003210 // ensembl_prediction // 1 // Negative Strand Matching Probes	4.18678	4.09414	4.31221	4.16975	4.20153	4.20946	4.40611	4.27917	4.15533
Gga.10496.2.S1_s_at	Chicken Array	Gallus gallus	2008-03-17	Consensus sequence	GenBank	Gga.10496.2	gb:BX930283.1 /DB_XREF=gi:41630811 /TID=Gga.10496.2 /CNT=3 /FEA=mRNA /TIER=ConsEnd /STK=0 /UG=Gga.10496 /UG_TITLE=Finished cDNA, clone ChEST48o2 /DEF=Gallus gallus finished cDNA, clone ChEST592h9. /REP_ORG=G. gallus	BX930283.1	Gga.10496	Gga.10496	May 2006 (WUSTL Gallus-gallus-2.1)	chr17:5464772-5489228 (+) // 96.33 //	similar to RIKEN cDNA C230093N12	RCJMB04_12c23	---	---	ENSGALG00000005074	417228	Q5ZK98	---	---	XP_415511.2	XM_415511	---	---	---	---	---	---	0009059 // macromolecule biosynthetic process // inferred from electronic annotation	0030176 // integral to endoplasmic reticulum membrane // inferred from electronic annotation	---	---	---	GENSCAN00000003216 // span:466-488,501-523,642-659,1541-1563 // numtm:4	---	This probe set was annotated using the Matching Probes based pipeline to a Entrez Gene identifier using 1 transcripts. // false // Matching Probes // A	XM_415511(11)	ENSGALT00000008132 // cdna:novel chromosome:WASHUC2:17:5465895:5496179:1 gene:ENSGALG00000005074 // ensembl_novel // 11 // --- /// GENSCAN00000003216 // cdna:Genscan chromosome:WASHUC2:17:5481149:5518002:1 // ensembl_prediction // 11 // --- /// XM_415511 // PREDICTED: Gallus gallus similar to RIKEN cDNA C230093N12 (LOC417228), mRNA. // refseq // 11 // ---	---	5.67732	5.27512	5.57053	5.4516	5.67921	5.52317	5.66817	5.62548	5.72305
Gga.10498.1.S1_s_at	Chicken Array	Gallus gallus	2008-03-17	Consensus sequence	GenBank	Gga.10498.1	gb:BU219652 /DB_XREF=gi:25404469 /DB_XREF=603754722F1 /CLONE=ChEST663l5 /TID=Gga.10498.1 /CNT=2 /FEA=mRNA /TIER=ConsEnd /STK=0 /UG=Gga.10498 /UG_TITLE=Finished cDNA, clone ChEST663l5 /REP_ORG=G. gallus	BU219652	Gga.10498	Gga.24748	May 2006 (WUSTL Gallus-gallus-2.1)	chr12:7452584-7457945 (-) // 99.18 //	choline dehydrogenase	CHDH	---	---	ENSGALG00000005363	415993	---	---	---	XP_414335.2	XM_414335	---	---	---	---	---	---	0006066 // alcohol metabolic process // inferred from electronic annotation /// 0019285 // glycine betaine biosynthetic process from choline // inferred from electronic annotation	---	0008812 // choline dehydrogenase activity // inferred from electronic annotation /// 0050660 // FAD binding // inferred from electronic annotation	---	---	---	---	This probe set was annotated using the Matching Probes based pipeline to a Entrez Gene identifier using 1 transcripts. // false // Matching Probes // A	XM_414335(11)	ENSGALT00000008609 // cdna:novel chromosome:WASHUC2:12:7446051:7453163:-1 gene:ENSGALG00000005363 // ensembl_novel // 11 // --- /// GENSCAN00000002282 // cdna:Genscan chromosome:WASHUC2:12:7446140:7453211:-1 // ensembl_prediction // 11 // --- /// XM_414335 // PREDICTED: Gallus gallus similar to choline dehydrogenase (LOC415993), mRNA. // refseq // 11 // ---	---	4.60914	4.21505	4.03544	4.08045	3.92646	4.02044	3.98414	3.97076	4.00727
Gga.10514.1.S1_at	Chicken Array	Gallus gallus	2008-03-17	Consensus sequence	GenBank	Gga.10514.1	gb:BX933494.2 /DB_XREF=gi:46017893 /TID=Gga.10514.1 /CNT=4 /FEA=mRNA /TIER=ConsEnd /STK=0 /UG=Gga.10514 /UG_TITLE=Finished cDNA, clone ChEST44e9 /DEF=Gallus gallus finished cDNA, clone ChEST44e9. /REP_ORG=G. gallus	BX933494.2	Gga.10514	Gga.10514	May 2006 (WUSTL Gallus-gallus-2.1)	chr5:60398860-60432148 (-) // 97.39 //	Finished cDNA, clone ChEST44e9	---	---	---	---	---	---	---	---	---	---	---	---	---	---	---	---	---	---	---	---	---	---	---	This probe set was annotated using the Matching Probes based pipeline to a UniGene identifier using 1 transcripts. // false // Matching Probes // A	BX933494(11)	BX933494 // Gallus gallus finished cDNA, clone ChEST44e9. // gb // 11 // ---	---	2.78589	2.83614	2.75061	2.8448	2.77454	2.86149	3.00875	2.91653	2.94155
Gga.10526.1.S1_at	Chicken Array	Gallus gallus	2008-03-17	Consensus sequence	GenBank	Gga.10526.1	gb:BX933460.1 /DB_XREF=gi:41633988 /TID=Gga.10526.1 /CNT=3 /FEA=mRNA /TIER=ConsEnd /STK=0 /UG=Gga.10526 /UG_TITLE=Finished cDNA, clone ChEST42j8 /DEF=Gallus gallus finished cDNA, clone ChEST42j8. /REP_ORG=G. gallus	BX933460.1	Gga.10526	Gga.10526	May 2006 (WUSTL Gallus-gallus-2.1)	chr2:107635829-107712395 (-) // 97.47 //	Finished cDNA, clone ChEST42j8	---	---	---	---	---	---	---	---	---	---	---	---	---	---	---	---	---	---	---	---	---	---	---	This probe set was annotated using the Matching Probes based pipeline to a UniGene identifier using 1 transcripts. // false // Matching Probes // A	BX933460(11)	BX933460 // Gallus gallus finished cDNA, clone ChEST42j8. // gb // 11 // ---	---	3.03423	3.0519	3.03441	2.89233	3.05802	2.76707	2.99575	2.72144	2.84631
Gga.10568.1.S1_at	Chicken Array	Gallus gallus	2008-03-17	Consensus sequence	GenBank	Gga.10568.1	gb:BX933320.1 /DB_XREF=gi:41633848 /TID=Gga.10568.1 /CNT=2 /FEA=mRNA /TIER=ConsEnd /STK=0 /UG=Gga.10568 /UG_TITLE=Finished cDNA, clone ChEST688l4 /DEF=Gallus gallus finished cDNA, clone ChEST688l4. /REP_ORG=G. gallus	BX933320.1	Gga.10568	---	May 2006 (WUSTL Gallus-gallus-2.1)	chrUn_random:2159953-2160702 (-) // 93.22 //	hypothetical protein LOC771882	LOC771882	---	---	---	771882	---	---	---	XP_001235100.1	XM_001235099	---	---	---	---	---	---	---	---	---	---	---	---	---	This probe set was annotated using the Matching Probes based pipeline to a Entrez Gene identifier using 1 transcripts. // false // Matching Probes // A	XM_001235099(10)	XM_001235099 // PREDICTED: Gallus gallus hypothetical protein LOC771882 (LOC771882), mRNA. // refseq // 10 // ---	GENSCAN00000015987 // ensembl_prediction // 1 // Cross Hyb Matching Probes	3.78504	3.75176	3.90226	3.79666	4.04523	3.91011	4.02728	3.89615	3.94144
Gga.10581.1.S1_s_at	Chicken Array	Gallus gallus	2008-03-17	Consensus sequence	GenBank	Gga.10581.1	gb:BU262101 /DB_XREF=gi:25530131 /DB_XREF=603504238F1 /CLONE=ChEST426k10 /TID=Gga.10581.1 /CNT=6 /FEA=mRNA /TIER=ConsEnd /STK=0 /UG=Gga.10581 /UG_TITLE=Finished cDNA, clone ChEST686g7 /REP_ORG=G. gallus	BU262101	Gga.10581	Gga.10581	May 2006 (WUSTL Gallus-gallus-2.1)	chr13:6470310-6477532 (-) // 98.69 //	hyaluronan-mediated motility receptor (RHAMM)	HMMR	---	---	ENSGALG00000001739	416163	---	---	---	XP_414495.2	XM_414495	---	---	---	---	---	---	---	---	---	---	---	---	---	This probe set was annotated using the Matching Probes based pipeline to a Entrez Gene identifier using 1 transcripts. // false // Matching Probes // A	XM_414495(11)	ENSGALT00000002670 // cdna:novel chromosome:WASHUC2:13:6464867:6477490:-1 gene:ENSGALG00000001739 // ensembl_novel // 11 // --- /// GENSCAN00000019046 // cdna:Genscan chromosome:WASHUC2:13:6465399:6487811:-1 // ensembl_prediction // 11 // --- /// XM_414495 // PREDICTED: Gallus gallus hyaluronan-mediated motility receptor (RHAMM) (HMMR), mRNA. // refseq // 11 // ---	---	3.07794	2.95702	2.7085	2.76489	2.58306	2.71381	2.75837	2.63503	2.34666
Gga.10597.1.S1_at	Chicken Array	Gallus gallus	2008-03-17	Consensus sequence	GenBank	Gga.10597.1	gb:BX933263.1 /DB_XREF=gi:41633791 /TID=Gga.10597.1 /CNT=5 /FEA=mRNA /TIER=ConsEnd /STK=0 /UG=Gga.10597 /UG_TITLE=Finished cDNA, clone ChEST516j1 /DEF=Gallus gallus finished cDNA, clone ChEST516j1. /REP_ORG=G. gallus	BX933263.1	Gga.10597	Gga.10597	May 2006 (WUSTL Gallus-gallus-2.1)	chr8:26057631-26061817 (-) // 98.92 //	ubiquitin specific peptidase 24	USP24	---	---	ENSGALG00000010805	424665	---	---	---	XP_422499.2	XM_422499	---	---	---	---	---	---	0006464 // protein modification process // inferred from electronic annotation /// 0006511 // ubiquitin-dependent protein catabolic process // inferred from electronic annotation /// 0006810 // transport // inferred from electronic annotation	0016020 // membrane // inferred from electronic annotation	0004221 // ubiquitin thiolesterase activity // inferred from electronic annotation /// 0005215 // transporter activity // inferred from electronic annotation	---	---	---	---	This probe set was annotated using the Matching Probes based pipeline to a Entrez Gene identifier using 1 transcripts. // false // Matching Probes // A	XM_422499(11)	ENSGALT00000017568 // cdna:novel chromosome:WASHUC2:8:26045410:26109489:-1 gene:ENSGALG00000010805 // ensembl_novel // 11 // --- /// XM_422499 // PREDICTED: Gallus gallus ubiquitin specific peptidase 24 (USP24), mRNA. // refseq // 11 // ---	GENSCAN00000017778 // ensembl_prediction // 5 // Cross Hyb Matching Probes	7.25459	6.21792	7.12564	6.48724	7.18164	6.63004	6.4575	7.05106	7.30118
Gga.10615.2.S1_a_at	Chicken Array	Gallus gallus	2008-03-17	Consensus sequence	GenBank	Gga.10615.2	gb:AY388622.1 /DB_XREF=gi:38679396 /TID=Gga.10615.2 /CNT=3 /FEA=FLmRNA /TIER=FL /STK=1 /LL=404229 /UG_GENE=POP2 /UG=Gga.10615 /DEF=Gallus gallus popeye domain-containing protein 2B mRNA, complete cds, alternatively spliced. /PROD=popeye domain-containing protein 2B /FL=gb:AY388622.1 /REP_ORG=G. gallus	AY388622.1	Gga.10615	Gga.10615	May 2006 (WUSTL Gallus-gallus-2.1)	chr1:83483258-83493020 (+) // 99.83 //	popeye domain containing 2	POPDC2	---	full length	ENSGALG00000014988	404229	Q6T9Z5 /// Q6TRW7 /// Q6TRW8 /// Q6TRW9 /// Q6TRX0	---	---	NP_996747.1	NM_206865	---	---	---	---	---	---	---	0016020 // membrane // inferred from electronic annotation	---	---	---	NP_996747.1 // span:36-58,65-87 // numtm:2 /// ENSGALP00000029836 // span:48-70,77-96 // numtm:2 /// ENSGALP00000024130 // span:48-70,77-96 // numtm:2	---	This probe set was annotated using the Matching Probes based pipeline to a Entrez Gene identifier using 2 transcripts. // false // Matching Probes // A	ENSGALT00000030473(11),NM_206865(11)	CR386129 // Gallus gallus finished cDNA, clone ChEST360b22. // gb // 11 // --- /// ENSGALT00000024176 // cdna:known chromosome:WASHUC2:1:83483259:83493025:1 gene:ENSGALG00000014988 // ensembl_known // 11 // --- /// ENSGALT00000030473 // Gallus gallus popeye domain containing 2 (POPDC2), mRNA. // ensembl_known // 11 // --- /// NM_206865 // Gallus gallus popeye domain containing 2 (POPDC2), mRNA. /…	---	7.23329	7.79448	8.08055	7.6668	7.85553	7.65931	7.641	7.28592	7.33569
Gga.1062.1.S1_at	Chicken Array	Gallus gallus	2008-03-17	Consensus sequence	GenBank	Gga.1062.1	gb:BU125863 /DB_XREF=gi:25336828 /DB_XREF=603151708F1 /CLONE=ChEST159p2 /TID=Gga.1062.1 /CNT=3 /FEA=EST /TIER=ConsEnd /STK=0 /UG=Gga.1062 /UG_TITLE=Transcribed sequences /REP_ORG=G. gallus	BU125863	Gga.1062	Gga.1062	May 2006 (WUSTL Gallus-gallus-2.1)	chr2:62692228-62693033 (-) // 82.84 //	Transcribed locus	---	---	est	---	---	---	---	---	---	---	---	---	---	---	---	---	---	---	---	---	---	---	---	This probe set was annotated using the Accession mapped clusters based pipeline to a UniGene identifier using 3 transcripts. // false // Accession mapped clusters // E	AI981351,BU125863,BU232942	AI981351 // /DB_XREF=pat.pk0051.d1.f /CLONE=pat.pk0051.d1.f // gb // --- // --- /// BU125863 // /DB_XREF=603151708F1 /CLONE=ChEST159p2 // gb // --- // --- /// BU232942 // /DB_XREF=603792835F1 /CLONE=ChEST759e9 // gb // --- // ---	---	5.25771	5.37296	5.74573	5.57071	5.22192	5.57604	5.66897	5.69586	5.82782
Gga.10639.1.S1_at	Chicken Array	Gallus gallus	2008-03-17	Consensus sequence	GenBank	Gga.10639.1	gb:AW198547 /DB_XREF=gi:6477777 /DB_XREF=pnl1s.pk002.e2 /CLONE=pnl1s.pk002.e2 /TID=Gga.10639.1 /CNT=8 /FEA=mRNA /TIER=ConsEnd /STK=2 /UG=Gga.10639 /UG_TITLE=Finished cDNA, clone ChEST916j11 /REP_ORG=G. gallus	AW198547	Gga.10639	Gga.46832	May 2006 (WUSTL Gallus-gallus-2.1)	chr1:94758168-94810320 (+) // 95.64 //	Brain protein 44	BRP44	---	---	---	768451	---	---	---	XP_001231387.1	XM_001231386	---	---	---	---	---	---	---	---	---	---	---	---	---	This probe set was annotated using the Matching Probes based pipeline to a UniGene identifier using 1 transcripts. // false // Matching Probes // A	BX933106(11)	BX933106 // Gallus gallus finished cDNA, clone ChEST916j11. // gb // 11 // ---	---	2.6912	2.71421	2.78364	2.6023	2.51294	2.59689	2.73716	2.5602	2.55751
Gga.10649.1.S1_at	Chicken Array	Gallus gallus	2008-03-17	Consensus sequence	GenBank	Gga.10649.1	gb:BU207830 /DB_XREF=gi:25377542 /DB_XREF=604157462F1 /CLONE=ChEST1007l15 /TID=Gga.10649.1 /CNT=2 /FEA=mRNA /TIER=ConsEnd /STK=0 /UG=Gga.10649 /UG_TITLE=Finished cDNA, clone ChEST1007l15 /REP_ORG=G. gallus	BU207830	Gga.10649	Gga.8844	May 2006 (WUSTL Gallus-gallus-2.1)	chr8:14787810-14789547 (+) // 99.57 //	Finished cDNA, clone ChEST1007l15	---	---	---	---	---	---	---	---	---	---	---	---	---	---	---	---	---	---	---	---	---	---	---	This probe set was annotated using the Matching Probes based pipeline to a UniGene identifier using 1 transcripts. // false // Matching Probes // A	BX933059(11)	BX933059 // Gallus gallus finished cDNA, clone ChEST1007l15. // gb // 11 // ---	---	3.65001	3.24163	3.55939	3.1591	3.57975	3.56365	3.63995	3.51512	4.08178
Gga.10667.1.A1_at	Chicken Array	Gallus gallus	2008-03-17	Consensus sequence	GenBank	Gga.10667.1	gb:BX932957.1 /DB_XREF=gi:41633485 /TID=Gga.10667.1 /CNT=1 /FEA=mRNA /TIER=ConsEnd /STK=0 /UG=Gga.10667 /UG_TITLE=Finished cDNA, clone ChEST998a10 /DEF=Gallus gallus finished cDNA, clone ChEST998a10. /REP_ORG=G. gallus	BX932957.1	Gga.10667	Gga.10667	May 2006 (WUSTL Gallus-gallus-2.1)	chr1:170134906-170135712 (+) // 80.42 //	Finished cDNA, clone ChEST998a10	---	---	---	---	---	---	---	---	---	---	---	---	---	---	---	---	---	---	---	---	---	---	---	This probe set was annotated using the Accession mapped clusters based pipeline to a UniGene identifier using 1 transcripts. // false // Accession mapped clusters // E	BX932957	BX932957 // /DEF=Gallus gallus finished cDNA, clone ChEST998a10. // gb // --- // ---	---	3.30567	3.47305	3.6244	3.50669	3.66863	3.60413	3.73467	3.61393	3.68826
Gga.10686.1.S1_at	Chicken Array	Gallus gallus	2008-03-17	Consensus sequence	GenBank	Gga.10686.1	gb:CR353651.1 /DB_XREF=gi:45425125 /TID=Gga.10686.1 /CNT=4 /FEA=mRNA /TIER=ConsEnd /STK=0 /UG=Gga.10686 /UG_TITLE=Finished cDNA, clone ChEST906f10 /DEF=Gallus gallus finished cDNA, clone ChEST929i5. /REP_ORG=G. gallus	CR353651.1	Gga.10686	Gga.10686	May 2006 (WUSTL Gallus-gallus-2.1)	chr1:92993876-92995171 (+) // 97.71 //	Finished cDNA, clone ChEST929i5	---	---	---	---	---	---	---	---	---	---	---	---	---	---	---	---	---	---	---	---	---	---	---	This probe set was annotated using the Matching Probes based pipeline to a UniGene identifier using 1 transcripts. // false // Matching Probes // A	CR353651(11)	CR353651 // Gallus gallus finished cDNA, clone ChEST929i5. // gb // 11 // ---	---	4.26287	4.00566	3.9083	3.89862	3.76791	3.75059	3.75694	3.68334	3.57387
Gga.10717.1.S1_at	Chicken Array	Gallus gallus	2008-03-17	Consensus sequence	GenBank	Gga.10717.1	gb:BU474878 /DB_XREF=gi:25968455 /DB_XREF=603760189F1 /CLONE=ChEST677a24 /TID=Gga.10717.1 /CNT=3 /FEA=mRNA /TIER=ConsEnd /STK=0 /UG=Gga.10717 /UG_TITLE=Finished cDNA, clone ChEST713p5 /REP_ORG=G. gallus	BU474878	Gga.10717	Gga.10717	May 2006 (WUSTL Gallus-gallus-2.1)	chr3:105195106-105196054 (+) // 98.85 //	similar to tudor domain containing 6 protein	LOC421968	---	---	ENSGALG00000016492	421968	---	---	---	XP_419980.2	XM_419980	---	---	---	---	---	---	0006508 // proteolysis // inferred from electronic annotation	---	0003676 // nucleic acid binding // inferred from electronic annotation /// 0004197 // cysteine-type endopeptidase activity // inferred from electronic annotation	---	---	GENSCAN00000039948 // span:21-43 // numtm:1	---	This probe set was annotated using the Matching Probes based pipeline to a Entrez Gene identifier using 1 transcripts. // false // Matching Probes // A	XM_419980(11)	ENSGALT00000036849 // cdna:novel chromosome:WASHUC2:3:105188829:105195906:1 gene:ENSGALG00000016492 // ensembl_novel // 9 // --- /// GENSCAN00000039948 // cdna:Genscan chromosome:WASHUC2:3:105147109:105196314:1 // ensembl_prediction // 9 // --- /// XM_419980 // PREDICTED: Gallus gallus similar to tudor domain containing 6 protein (LOC421968), mRNA. // refseq // 11 // ---	ENSGALT00000036847 // ensembl_novel // 8 // Cross Hyb Matching Probes /// ENSGALT00000026603 // ensembl_novel // 7 // Cross Hyb Matching Probes	3.43483	3.46565	3.3324	3.55804	3.62617	3.43146	3.76041	3.38758	3.45035
Gga.10762.1.S1_at	Chicken Array	Gallus gallus	2008-03-17	Consensus sequence	GenBank	Gga.10762.1	gb:BU397164 /DB_XREF=gi:25766220 /DB_XREF=603533851F1 /CLONE=ChEST492e14 /TID=Gga.10762.1 /CNT=14 /FEA=mRNA /TIER=ConsEnd /STK=1 /UG=Gga.10762 /UG_TITLE=Finished cDNA, clone ChEST492e14 /REP_ORG=G. gallus	BU397164	Gga.10762	Gga.1356	May 2006 (WUSTL Gallus-gallus-2.1)	chr27:1519947-1522079 (-) // 78.14 //	RAD52 motif 1	RDM1	---	full length	---	395228	Q8JFQ4	---	---	NP_989877.2	NM_204546	---	---	---	---	---	---	---	0005634 // nucleus // inferred from electronic annotation /// 0005737 // cytoplasm // inferred from electronic annotation	0000166 // nucleotide binding // inferred from electronic annotation /// 0003676 // nucleic acid binding // inferred from electronic annotation /// 0003677 // DNA binding // inferred from electronic annotation /// 0003723 // RNA binding // inferred from electronic annotation	---	---	---	---	This probe set was annotated using the Matching Probes based pipeline to a Entrez Gene identifier using 2 transcripts. // false // Matching Probes // A	BX930281(11),BX932627(11)	BX930281 // Gallus gallus finished cDNA, clone ChEST1021e20. // gb // 11 // --- /// BX932627 // Gallus gallus finished cDNA, clone ChEST492e14. // gb // 11 // ---	GENSCAN00000034550 // ensembl_prediction // 1 // Negative Strand Matching Probes	5.45032	4.075	4.34968	4.04269	4.64264	4.11499	4.4867	4.2619	4.55785
Gga.10771.1.S1_s_at	Chicken Array	Gallus gallus	2008-03-17	Consensus sequence	GenBank	Gga.10771.1	gb:BU290941 /DB_XREF=gi:25740397 /DB_XREF=604165695F1 /CLONE=ChEST1024m24 /TID=Gga.10771.1 /CNT=10 /FEA=mRNA /TIER=ConsEnd /STK=0 /UG=Gga.10771 /UG_TITLE=Finished cDNA, clone ChEST596d15 /REP_ORG=G. gallus	BU290941	Gga.10771	Gga.42635	May 2006 (WUSTL Gallus-gallus-2.1)	chr9:24651101-24664870 (-) // 99.11 //	membrane metallo-endopeptidase	MME	---	full length	ENSGALG00000010331	425031	Q67BJ2	EC:3.4.24.11	---	NP_001004412.1	NM_001004412	---	---	---	---	---	---	0006508 // proteolysis // inferred from electronic annotation	0016020 // membrane // inferred from electronic annotation	0004245 // neprilysin activity // inferred from electronic annotation /// 0008233 // peptidase activity // inferred from electronic annotation /// 0008237 // metallopeptidase activity // inferred from electronic annotation /// 0008270 // zinc ion binding // inferred from electronic annotation /// 0016787 // hydrolase activity // inferred from electronic annotation	---	---	NP_001004412.1 // span:29-51 // numtm:1 /// ENSGALP00000016796 // span:29-51 // numtm:1	---	This probe set was annotated using the Matching Probes based pipeline to a Entrez Gene identifier using 3 transcripts. // false // Matching Probes // A	BX932587(11),ENSGALT00000016815(11),NM_001004412(11)	BX932587 // Gallus gallus finished cDNA, clone ChEST596d15. // gb // 11 // --- /// ENSGALT00000016815 // Gallus gallus membrane metallo-endopeptidase (neutral endopeptidase, enkephalinase) (MME), mRNA. // ensembl_known // 11 // --- /// NM_001004412 // Gallus gallus membrane metallo-endopeptidase (MME), mRNA. // refseq // 11 // ---	GENSCAN00000032409 // ensembl_prediction // 1 // Cross Hyb Matching Probes	3.15479	3.09236	3.20127	3.13478	3.13103	3.13611	3.11097	3.05032	2.95567
Gga.10782.1.S1_at	Chicken Array	Gallus gallus	2008-03-17	Consensus sequence	GenBank	Gga.10782.1	gb:BU302271 /DB_XREF=gi:25751920 /DB_XREF=603733777F1 /CLONE=ChEST620i20 /TID=Gga.10782.1 /CNT=5 /FEA=mRNA /TIER=ConsEnd /STK=0 /UG=Gga.10782 /UG_TITLE=Finished cDNA, clone ChEST620i20 /REP_ORG=G. gallus	BU302271	Gga.10782	Gga.30321	May 2006 (WUSTL Gallus-gallus-2.1)	chr5:19045901-19047816 (+) // 94.5 //	Fas (TNFRSF6)-associated via death domain	FADD	---	---	---	423146	---	---	---	XP_421073.2	XM_421073	---	---	---	---	---	---	0007165 // signal transduction // inferred from electronic annotation /// 0042981 // regulation of apoptosis // inferred from electronic annotation	---	0005515 // protein binding // inferred from electronic annotation	---	---	---	---	This probe set was annotated using the Matching Probes based pipeline to a Entrez Gene identifier using 1 transcripts. // false // Matching Probes // A	XM_001236355(10)	XM_001236355 // PREDICTED: Gallus gallus similar to Fas-associating death domain-containing protein (LOC776859), partial mRNA. // refseq // 10 // --- /// XM_421073 // PREDICTED: Gallus gallus Fas (TNFRSF6)-associated via death domain (FADD), mRNA. // refseq // 11 // ---	ENSGALT00000012340 // ensembl_novel // 3 // Cross Hyb Matching Probes /// GENSCAN00000027709 // ensembl_prediction // 3 // Cross Hyb Matching Probes /// GENSCAN00000006231 // ensembl_prediction // 3 // Cross Hyb Matching Probes	3.05823	3.17475	2.91503	2.9864	2.94193	3.18038	3.44462	3.27009	2.89914
Gga.10788.1.S1_at	Chicken Array	Gallus gallus	2008-03-17	Consensus sequence	GenBank	Gga.10788.1	gb:BU298631 /DB_XREF=gi:25748267 /DB_XREF=603734272F1 /CLONE=ChEST621p18 /TID=Gga.10788.1 /CNT=4 /FEA=mRNA /TIER=ConsEnd /STK=0 /UG=Gga.10788 /UG_TITLE=Finished cDNA, clone ChEST621p18 /REP_ORG=G. gallus	BU298631	Gga.10788	Gga.10788	May 2006 (WUSTL Gallus-gallus-2.1)	chr1:3388769-3391910 (+) // 99.75 //	Finished cDNA, clone ChEST631k21	---	---	---	---	---	---	---	---	---	---	---	---	---	---	---	---	---	---	---	---	---	---	---	This probe set was annotated using the Matching Probes based pipeline to a UniGene identifier using 1 transcripts. // false // Matching Probes // A	BX932507(11)	BX932507 // Gallus gallus finished cDNA, clone ChEST621p18. // gb // 11 // ---	---	3.84807	3.93794	4.05147	3.91886	3.95096	3.9389	4.11891	3.97978	4.10684
Gga.10906.1.S1_a_at	Chicken Array	Gallus gallus	2008-03-17	Consensus sequence	GenBank	Gga.10906.1	gb:BX931831.2 /DB_XREF=gi:46425678 /TID=Gga.10906.1 /CNT=4 /FEA=mRNA /TIER=ConsEnd /STK=0 /UG=Gga.10906 /UG_TITLE=Finished cDNA, clone ChEST790d9 /DEF=Gallus gallus finished cDNA, clone ChEST790d9. /REP_ORG=G. gallus	BX931831.2	Gga.10906	Gga.40401	May 2006 (WUSTL Gallus-gallus-2.1)	chr4:26632488-26634938 (+) // 95.62 //	Finished cDNA, clone ChEST523i9	---	---	---	---	---	---	---	---	---	---	---	---	---	---	---	---	---	---	---	---	---	---	---	This probe set was annotated using the Matching Probes based pipeline to a UniGene identifier using 2 transcripts. // false // Matching Probes // A	BX930667(11),BX950495(11)	BX930667 // Gallus gallus finished cDNA, clone ChEST974a18. // gb // 11 // --- /// BX950495 // Gallus gallus finished cDNA, clone ChEST523i9. // gb // 11 // ---	---	2.70645	2.67528	2.47337	2.60252	2.44607	2.55795	2.74478	2.4539	2.576
Gga.1092.1.S1_s_at	Chicken Array	Gallus gallus	2008-03-17	Consensus sequence	GenBank	Gga.1092.1	gb:BU424455 /DB_XREF=gi:25917131 /DB_XREF=603231840F1 /CLONE=ChEST228p10 /TID=Gga.1092.1 /CNT=2 /FEA=EST /TIER=ConsEnd /STK=0 /UG=Gga.1092 /UG_TITLE=Transcribed sequence with moderate similarity to protein ref:NP_115942.1 (H.sapiens) putative purinergic receptor (Homo sapiens) /REP_ORG=G. gallus	BU424455	Gga.1092	Gga.1092	May 2006 (WUSTL Gallus-gallus-2.1)	chr4:1443163-1443784 (+) // 98.56 //	G protein-coupled receptor 174	GPR174	---	full length	ENSGALG00000004111	422146	Q5ZLH3	---	---	NP_001008464.1	NM_001008464	---	---	---	---	---	---	0007165 // signal transduction // inferred from electronic annotation /// 0007186 // G-protein coupled receptor protein signaling pathway // inferred from electronic annotation	0016020 // membrane // inferred from electronic annotation /// 0016021 // integral to membrane // inferred from electronic annotation	0001584 // rhodopsin-like receptor activity // inferred from electronic annotation /// 0004871 // signal transducer activity // inferred from electronic annotation /// 0004872 // receptor activity // inferred from electronic annotation /// 0004930 // G-protein coupled receptor activity // inferred from electronic annotation /// 0045028 // purinergic nucleotide receptor activity, G-protein coupled…	---	---	NP_001008464.1 // span:15-37,50-72,87-109,130-152,176-198,220-242,262-284 // numtm:7 /// ENSGALP00000006528 // span:15-37,50-72,87-109,130-152,176-198,220-242,262-284 // numtm:7 /// GENSCAN00000038158 // span:15-37,50-72,87-109,130-152,176-198,220-242,262-284 // numtm:7	---	This probe set was annotated using the Matching Probes based pipeline to a Entrez Gene identifier using 2 transcripts. // false // Matching Probes // A	ENSGALT00000006538(11),NM_001008464(11)	ENSGALT00000006538 // Gallus gallus G protein-coupled receptor 174 (GPR174), mRNA. // ensembl_known // 11 // --- /// GENSCAN00000038158 // cdna:Genscan chromosome:WASHUC2:4:1442622:1443653:1 // ensembl_prediction // 10 // --- /// NM_001008464 // Gallus gallus G protein-coupled receptor 174 (GPR174), mRNA. // refseq // 11 // ---	---	3.3231	3.48147	3.51195	3.46597	3.49265	3.51698	3.69751	3.70677	3.74652
Gga.10933.1.S1_at	Chicken Array	Gallus gallus	2008-03-17	Consensus sequence	GenBank	Gga.10933.1	gb:BU455140 /DB_XREF=gi:25944451 /DB_XREF=603217106F1 /CLONE=ChEST205l2 /TID=Gga.10933.1 /CNT=4 /FEA=mRNA /TIER=ConsEnd /STK=0 /UG=Gga.10933 /UG_TITLE=Finished cDNA, clone ChEST747i17 /REP_ORG=G. gallus	BU455140	Gga.10933	Gga.10933	May 2006 (WUSTL Gallus-gallus-2.1)	chr4:64675472-64683195 (-) // 82.5 //	pericentriolar material 1	PCM1	---	full length	ENSGALG00000013602	395204	Q8AV28	---	---	NP_989862.1	NM_204531	---	---	---	---	---	---	---	0005737 // cytoplasm // inferred from electronic annotation /// 0005813 // centrosome // inferred from electronic annotation /// 0005856 // cytoskeleton // inferred from electronic annotation	---	---	---	---	---	This probe set was annotated using the Genome Target Overlap based pipeline to a Entrez Gene identifier using 2 transcripts. // false // Genome Target Overlap // B	ENSGALT00000022129,NM_204531	ENSGALT00000032109 // cdna:novel chromosome:WASHUC2:4:64649517:64687471:-1 gene:ENSGALG00000013602 // ensembl_novel // 10 // --- /// ENSGALT00000037576 // cdna:novel chromosome:WASHUC2:4:64649517:64687471:-1 gene:ENSGALG00000013602 // ensembl_novel // 10 // --- /// GENSCAN00000038019 // cdna:Genscan chromosome:WASHUC2:4:64649958:64683247:-1 // ensembl_prediction // 10 // ---	BX931690 // gb // 3 // Cross Hyb Matching Probes	3.75723	4.21268	3.21892	3.98763	3.44537	4.00893	3.05036	3.56874	3.3524
Gga.10939.1.S1_at	Chicken Array	Gallus gallus	2008-03-17	Consensus sequence	GenBank	Gga.10939.1	gb:BX931653.2 /DB_XREF=gi:46017203 /TID=Gga.10939.1 /CNT=2 /FEA=mRNA /TIER=ConsEnd /STK=0 /UG=Gga.10939 /UG_TITLE=Finished cDNA, clone ChEST746k18 /DEF=Gallus gallus finished cDNA, clone ChEST746k18. /REP_ORG=G. gallus	BX931653.2	Gga.10939	Gga.10939	May 2006 (WUSTL Gallus-gallus-2.1)	chr5:31172728-31173590 (-) // 90.1 //	Finished cDNA, clone ChEST746k18	---	---	---	---	---	---	---	---	---	---	---	---	---	---	---	---	---	---	---	---	---	---	---	This probe set was annotated using the Matching Probes based pipeline to a UniGene identifier using 1 transcripts. // false // Matching Probes // A	BX931653(11)	BX931653 // Gallus gallus finished cDNA, clone ChEST746k18. // gb // 11 // ---	BX934220 // gb // 4 // Negative Strand Matching Probes /// XR_026899 // refseq // 4 // Negative Strand Matching Probes /// ENSGALT00000015501 // ensembl_known // 4 // Negative Strand Matching Probes /// GENSCAN00000022993 // ensembl_prediction // 4 // Negative Strand Matching Probes	3.6868	3.88476	3.7498	3.88744	3.96295	4.05173	3.94223	4.10178	3.67822
Gga.1095.1.S1_at	Chicken Array	Gallus gallus	2008-03-17	Consensus sequence	GenBank	Gga.1095.1	gb:NM_204779.1 /DB_XREF=gi:45382144 /GEN=STAT5 /TID=Gga.1095.1 /CNT=29 /FEA=FLmRNA /TIER=FL /STK=5 /LL=395556 /UG=Gga.1095 /DEF=Gallus gallus signal transducer and activator of transcription 5B (STAT5), mRNA. /PROD=signal transducer and activator of transcription5B /FL=gb:NM_204779.1 gb:AF074248.1 /REP_ORG=G. gallus	NM_204779.1	Gga.1095	Gga.1095	May 2006 (WUSTL Gallus-gallus-2.1)	chr27:4527300-4540040 (-) // 97.67 //	signal transducer and activator of transcription 5B	STAT5B	---	full length	ENSGALG00000003282	395556	O93378 /// Q9IAA3 /// Q9IAA4 /// Q9PWP7	---	---	NP_990110.1	NM_204779	---	---	---	---	---	---	0001553 // luteinization // inferred from sequence or structural similarity /// 0001779 // natural killer cell differentiation // inferred from sequence or structural similarity /// 0006355 // regulation of transcription, DNA-dependent // inferred from electronic annotation /// 0007165 // signal transduction // inferred from electronic annotation /// 0007259 // JAK-STAT cascade // inferred from s…	0005634 // nucleus // inferred from electronic annotation /// 0005634 // nucleus // inferred from sequence or structural similarity /// 0005737 // cytoplasm // inferred from sequence or structural similarity	0003677 // DNA binding // inferred from sequence or structural similarity /// 0003700 // transcription factor activity // inferred from electronic annotation /// 0004871 // signal transducer activity // inferred from electronic annotation /// 0004871 // signal transducer activity // inferred from sequence or structural similarity /// 0005509 // calcium ion binding // inferred from electronic anno…	---	---	---	---	This probe set was annotated using the Matching Probes based pipeline to a Entrez Gene identifier using 2 transcripts. // false // Matching Probes // A	ENSGALT00000039892(11),NM_204779(11)	ENSGALT00000039892 // Gallus gallus signal transducer and activator of transcription 5B (STAT5B), mRNA. // ensembl_known // 11 // --- /// NM_204779 // Gallus gallus signal transducer and activator of transcription 5B (STAT5B), mRNA. // refseq // 11 // ---	ENSGALT00000005191 // ensembl_known // 7 // Cross Hyb Matching Probes /// ENSGALT00000039887 // ensembl_known // 6 // Cross Hyb Matching Probes /// ENSGALT00000039885 // ensembl_known // 4 // Cross Hyb Matching Probes /// GENSCAN00000036315 // ensembl_prediction // 7 // Cross Hyb Matching Probes	8.79589	8.24539	8.64143	8.31532	8.63696	8.3327	8.23725	8.47521	8.47174
Gga.10994.1.S1_at	Chicken Array	Gallus gallus	2008-03-17	Consensus sequence	GenBank	Gga.10994.1	gb:BX931343.2 /DB_XREF=gi:46017052 /TID=Gga.10994.1 /CNT=2 /FEA=mRNA /TIER=ConsEnd /STK=0 /UG=Gga.10994 /UG_TITLE=Finished cDNA, clone ChEST647b2 /DEF=Gallus gallus finished cDNA, clone ChEST647b2. /REP_ORG=G. gallus	BX931343.2	Gga.10994	Gga.10994	May 2006 (WUSTL Gallus-gallus-2.1)	chr1:95137372-95139803 (-) // 99.6 //	dual specificity phosphatase 27 (putative)	DUSP27	---	---	---	418444	---	---	---	XP_416655.2	XM_416655	---	---	---	---	---	---	0006470 // protein amino acid dephosphorylation // inferred from electronic annotation	---	0008138 // protein tyrosine/serine/threonine phosphatase activity // inferred from electronic annotation /// 0016791 // phosphoric monoester hydrolase activity // inferred from electronic annotation	---	---	---	---	This probe set was annotated using the Matching Probes based pipeline to a Entrez Gene identifier using 1 transcripts. // false // Matching Probes // A	BX931343(11)	BX931343 // Gallus gallus finished cDNA, clone ChEST647b2. // gb // 11 // ---	---	2.45892	2.49652	2.66567	2.61509	2.5848	2.60395	2.63448	2.72794	2.57768
Gga.11031.1.S1_at	Chicken Array	Gallus gallus	2008-03-17	Consensus sequence	GenBank	Gga.11031.1	gb:BU450054 /DB_XREF=gi:25939365 /DB_XREF=603768906F1 /CLONE=ChEST699k2 /TID=Gga.11031.1 /CNT=2 /FEA=mRNA /TIER=ConsEnd /STK=0 /UG=Gga.11031 /UG_TITLE=Finished cDNA, clone ChEST699k2 /REP_ORG=G. gallus	BU450054	Gga.11031	Gga.40982	May 2006 (WUSTL Gallus-gallus-2.1)	---	similar to pol /// similar to gag/env fusion protein /// similar to gag protein	LOC769762 /// LOC769902 /// LOC770551 /// LOC771201 /// LOC771978 /// LOC777178	---	---	---	769762 /// 769902 /// 770551 /// 771201 /// 771978 /// 777178	---	---	---	XP_001231724.1 /// XP_001232042.1 /// XP_001232420.1 /// XP_001233053.1 /// XP_001235183.1	XM_001231723 /// XM_001232041 /// XM_001232419 /// XM_001233052 /// XM_001235182 /// XR_026828	---	---	---	---	---	---	0006278 // RNA-dependent DNA replication // inferred from electronic annotation /// 0006508 // proteolysis // inferred from electronic annotation /// 0015074 // DNA integration // inferred from electronic annotation	---	0003677 // DNA binding // inferred from electronic annotation /// 0003723 // RNA binding // inferred from electronic annotation /// 0003964 // RNA-directed DNA polymerase activity // inferred from electronic annotation /// 0004190 // aspartic-type endopeptidase activity // inferred from electronic annotation /// 0004519 // endonuclease activity // inferred from electronic annotation /// 0004523 /…	---	IPR000477 // RNA-directed DNA polymerase (Reverse transcriptase) // 9.9E-11 /// IPR000477 // RNA-directed DNA polymerase (Reverse transcriptase) // 7.9E-11 /// IPR002156 // Ribonuclease H // 5.3E-14 /// IPR003308 // Integrase, N-terminal zinc-binding // 8.2E-4	---	---	This probe set was annotated using the Matching Probes based pipeline to a Entrez Gene identifier using 6 transcripts. // true // Matching Probes // A	XM_001231723(11),XM_001235182(11),XM_001232041(9),XM_001233052(10),XR_026828(11),XM_001232419(11)	XM_001231723 // PREDICTED: Gallus gallus similar to pol (LOC771201), mRNA. // refseq // 11 // --- /// XM_001232041 // PREDICTED: Gallus gallus similar to pol (LOC769762), mRNA. // refseq // 9 // --- /// XM_001232419 // PREDICTED: Gallus gallus similar to gag/env fusion protein (LOC769902), mRNA. // refseq // 11 // --- /// XM_001233052 // PREDICTED: Gallus gallus similar to pol (LOC770551), mRNA. …	XR_026666 // refseq // 1 // Cross Hyb Matching Probes /// XR_026744 // refseq // 2 // Cross Hyb Matching Probes /// XM_001236666 // refseq // 8 // Cross Hyb Matching Probes /// XM_001231589 // refseq // 8 // Cross Hyb Matching Probes /// XR_026643 // refseq // 8 // Cross Hyb Matching Probes /// XR_026653 // refseq // 2 // Cross Hyb Matching Probes /// XR_026733 // refseq // 7 // Cross Hyb Matchin…	4.50138	4.75352	4.46435	4.73602	4.46253	4.45741	4.55887	4.4155	4.35225
Gga.11110.1.A1_at	Chicken Array	Gallus gallus	2008-03-17	Consensus sequence	GenBank	Gga.11110.1	gb:BU403621 /DB_XREF=gi:25772677 /DB_XREF=603481809F1 /CLONE=ChEST370a4 /TID=Gga.11110.1 /CNT=2 /FEA=mRNA /TIER=ConsEnd /STK=0 /UG=Gga.11110 /UG_TITLE=Finished cDNA, clone ChEST370a4 /REP_ORG=G. gallus	BU403621	Gga.11110	Gga.5633	May 2006 (WUSTL Gallus-gallus-2.1)	chr19:9144582-9145196 (+) // 100.0 //	kinase suppressor of ras 1	KSR1	---	---	ENSGALG00000005685	427839	---	---	---	XP_425413.2	XM_425413	---	---	---	---	---	---	0006468 // protein amino acid phosphorylation // inferred from electronic annotation /// 0007242 // intracellular signaling cascade // inferred from electronic annotation	0016469 // proton-transporting two-sector ATPase complex // inferred from electronic annotation	0004674 // protein serine/threonine kinase activity // inferred from electronic annotation /// 0005524 // ATP binding // inferred from electronic annotation /// 0015078 // hydrogen ion transmembrane transporter activity // inferred from electronic annotation	---	IPR002219 // Protein kinase C, phorbol ester/diacylglycerol binding // 4.9E-4 /// IPR002219 // Protein kinase C, phorbol ester/diacylglycerol binding // 4.9E-4	---	---	This probe set was annotated using the Genome Target Overlap based pipeline to a Entrez Gene identifier using 1 transcripts. // false // Genome Target Overlap // B	XM_425413	ENSGALT00000009118 // cdna:novel chromosome:WASHUC2:19:9100619:9156591:1 gene:ENSGALG00000005685 // ensembl_novel // 0 // chr19:9100618-9156591(+) /// ENSGALT00000038994 // cdna:novel chromosome:WASHUC2:19:9100619:9156591:1 gene:ENSGALG00000005685 // ensembl_novel // 0 // chr19:9100618-9156591(+) /// XM_425413 // PREDICTED: Gallus gallus similar to Kinase suppressor of ras-1 (Kinase suppressor of…	BX930737 // gb // 11 // Negative Strand Matching Probes	2.48658	2.41816	2.48388	2.46825	2.44382	2.44258	2.67541	2.57958	2.51678
Gga.11181.1.S1_s_at	Chicken Array	Gallus gallus	2008-03-17	Consensus sequence	GenBank	Gga.11181.1	gb:BX930318.1 /DB_XREF=gi:41630846 /TID=Gga.11181.1 /CNT=4 /FEA=mRNA /TIER=ConsEnd /STK=0 /UG=Gga.11181 /UG_TITLE=Finished cDNA, clone ChEST1024h14 /DEF=Gallus gallus finished cDNA, clone ChEST1024h14. /REP_ORG=G. gallus	BX930318.1	Gga.11181	Gga.11181	May 2006 (WUSTL Gallus-gallus-2.1)	chr3:77969689-78096559 (+) // 93.85 //	BTB and CNC homology 1, basic leucine zipper transcription factor 2	BACH2	---	---	ENSGALG00000015605	421809	---	---	---	XP_419833.2	XM_419833	---	---	---	---	---	---	0006355 // regulation of transcription, DNA-dependent // inferred from electronic annotation	0005634 // nucleus // inferred from electronic annotation	0003700 // transcription factor activity // inferred from electronic annotation /// 0043565 // sequence-specific DNA binding // inferred from electronic annotation /// 0046983 // protein dimerization activity // inferred from electronic annotation	---	IPR011700 // Basic leucine zipper // 0.029 /// IPR011700 // Basic leucine zipper // 0.029	---	---	This probe set was annotated using the Matching Probes based pipeline to a Entrez Gene identifier using 1 transcripts. // false // Matching Probes // A	XM_419833(11)	ENSGALT00000025160 // cdna:novel chromosome:WASHUC2:3:77969745:78112324:1 gene:ENSGALG00000015605 // ensembl_novel // 11 // --- /// GENSCAN00000025493 // cdna:Genscan chromosome:WASHUC2:3:78055832:78113942:1 // ensembl_prediction // 9 // --- /// XM_419833 // PREDICTED: Gallus gallus BTB and CNC homology 1, basic leucine zipper transcription factor 2 (BACH2), mRNA. // refseq // 11 // ---	---	2.64202	2.59541	2.61188	2.69593	2.60188	2.67452	2.71972	2.71212	2.58349
Gga.1118.1.S1_at	Chicken Array	Gallus gallus	2008-03-17	Consensus sequence	GenBank	Gga.1118.1	gb:CK609264 /DB_XREF=gi:41330322 /DB_XREF=IFNh_I03 /CLONE=IFNh_I03 /TID=Gga.1118.1 /CNT=2 /FEA=EST /TIER=ConsEnd /STK=2 /UG=Gga.1118 /UG_TITLE=Transcribed sequences /REP_ORG=G. gallus	CK609264	Gga.1118	Gga.23389	May 2006 (WUSTL Gallus-gallus-2.1)	chrUn_random:26762277-26762431 (+) // 91.12 //	RNA binding motif protein 14	RBM14	---	---	---	426080	---	---	---	XP_423757.2	XM_423757	---	---	---	---	---	---	---	---	0000166 // nucleotide binding // inferred from electronic annotation /// 0003676 // nucleic acid binding // inferred from electronic annotation	---	IPR000504 // RNA-binding region RNP-1 (RNA recognition motif) // 1.7E-8	---	---	This probe set was annotated using the Matching Probes based pipeline to a Entrez Gene identifier using 1 transcripts. // false // Matching Probes // A	XM_423757(11)	XM_423757 // PREDICTED: Gallus gallus similar to RNA binding motif protein 14 (LOC426080), mRNA. // refseq // 11 // ---	---	7.45739	7.34865	7.36211	7.3129	7.07008	7.18268	7.12165	6.9936	7.0005
Gga.11193.1.S1_s_at	Chicken Array	Gallus gallus	2008-03-17	Consensus sequence	GenBank	Gga.11193.1	gb:BX930242.1 /DB_XREF=gi:41630770 /TID=Gga.11193.1 /CNT=2 /FEA=mRNA /TIER=ConsEnd /STK=0 /UG=Gga.11193 /UG_TITLE=Finished cDNA, clone ChEST582m6 /DEF=Gallus gallus finished cDNA, clone ChEST582m6. /REP_ORG=G. gallus	BX930242.1	Gga.11193	Gga.11193	May 2006 (WUSTL Gallus-gallus-2.1)	chrZ:21878544-21898444 (+) // 99.41 //	similar to dimethylglycine dehydrogenase	LOC416370	---	---	ENSGALG00000004491	416370	---	---	---	---	XR_027207	---	---	---	---	---	---	---	---	---	---	IPR002938 // Monooxygenase, FAD-binding // 4.7E-4 /// IPR003953 // Fumarate reductase/succinate dehydrogenase flavoprotein, N-terminal // 9.6E-5 /// IPR013027 // FAD-dependent pyridine nucleotide-disulphide oxidoreductase // 0.0012	---	---	This probe set was annotated using the Matching Probes based pipeline to a Entrez Gene identifier using 1 transcripts. // false // Matching Probes // A	XR_027207(11)	ENSGALT00000007151 // cdna:novel chromosome:WASHUC2:Z:21878491:21924787:1 gene:ENSGALG00000004491 // ensembl_novel // 11 // --- /// GENSCAN00000024718 // cdna:Genscan chromosome:WASHUC2:Z:21885333:21924530:1 // ensembl_prediction // 11 // --- /// XR_027207 // PREDICTED: Gallus gallus similar to dimethylglycine dehydrogenase (LOC416370), mRNA. // refseq // 11 // ---	---	3.4824	3.12042	2.83785	2.83946	2.81386	2.85757	2.7572	2.68901	2.52036
Gga.1122.1.S1_at	Chicken Array	Gallus gallus	2008-03-17	Consensus sequence	GenBank	Gga.1122.1	gb:BU390262 /DB_XREF=gi:25759300 /DB_XREF=603806972F1 /CLONE=ChEST787o18 /TID=Gga.1122.1 /CNT=16 /FEA=mRNA /TIER=ConsEnd /STK=0 /UG=Gga.1122 /UG_TITLE=Finished cDNA, clone ChEST1024d19 /REP_ORG=G. gallus	BU390262	Gga.1122	Gga.13943	May 2006 (WUSTL Gallus-gallus-2.1)	chr28:2912373-2914125 (-) // 91.34 //	CREB regulated transcription coactivator 1	CRTC1	---	---	---	771015	---	---	---	XP_001233252.1	XM_001233251	---	---	---	---	---	---	---	---	---	---	---	---	---	This probe set was annotated using the Matching Probes based pipeline to a Entrez Gene identifier using 1 transcripts. // false // Matching Probes // A	XM_001233251(11)	XM_001233251 // PREDICTED: Gallus gallus similar to CREB-regulated transcription coactivator 1 (Transducer of regulated cAMP response element-binding protein 1) (Transducer of CREB protein 1) (Mucoepidermoid carcinoma translocated protein 1) (LOC771015), mRNA. // refseq // 11 // ---	GENSCAN00000002259 // ensembl_prediction // 4 // Cross Hyb Matching Probes	4.53918	4.71288	4.33033	4.89297	3.52326	4.71076	4.43998	4.30234	4.35911
Gga.11249.1.S1_at	Chicken Array	Gallus gallus	2008-03-17	Consensus sequence	GenBank	Gga.11249.1	gb:BX929883.2 /DB_XREF=gi:46016414 /TID=Gga.11249.1 /CNT=2 /FEA=mRNA /TIER=ConsEnd /STK=0 /UG=Gga.11249 /UG_TITLE=Finished cDNA, clone ChEST645j2 /DEF=Gallus gallus finished cDNA, clone ChEST645j2. /REP_ORG=G. gallus	BX929883.2	Gga.11249	Gga.11249	May 2006 (WUSTL Gallus-gallus-2.1)	chr3:53454418-53458046 (-) // 98.76 //	Finished cDNA, clone ChEST645j2	---	---	---	---	---	---	---	---	---	---	---	---	---	---	---	---	---	---	---	---	---	---	---	This probe set was annotated using the Matching Probes based pipeline to a UniGene identifier using 1 transcripts. // false // Matching Probes // A	BX929883(11)	BX929883 // Gallus gallus finished cDNA, clone ChEST645j2. // gb // 11 // ---	---	2.27961	2.32138	2.23656	2.22514	2.15724	2.23198	2.30397	2.15569	2.22611
Gga.11250.1.S1_at	Chicken Array	Gallus gallus	2008-03-17	Consensus sequence	GenBank	Gga.11250.1	gb:BU223795 /DB_XREF=gi:25458028 /DB_XREF=603947450F1 /CLONE=ChEST902c14 /TID=Gga.11250.1 /CNT=4 /FEA=mRNA /TIER=ConsEnd /STK=0 /UG=Gga.11250 /UG_TITLE=Finished cDNA, clone ChEST655p20 /REP_ORG=G. gallus	BU223795	Gga.11250	---	May 2006 (WUSTL Gallus-gallus-2.1)	chr1:82282902-82296462 (+) // 99.42 //	similar to PF6	LOC769522 /// LOC769535	---	---	ENSGALG00000014779	769522 /// 769535	---	---	---	XP_001232809.1 /// XP_001232823.1	XM_001232808 /// XM_001232822	---	---	---	---	---	---	---	---	---	---	---	---	---	This probe set was annotated using the Genome Consensus/Exemplar Overlap based pipeline to a Entrez Gene identifier using 2 transcripts. // true // Genome Consensus/Exemplar Overlap // C	XM_001232808,GENSCAN00000028652,XM_001232822,ENSGALT00000023847	ENSGALT00000023847 // cdna:novel chromosome:WASHUC2:1:82190807:82295821:1 gene:ENSGALG00000014779 // ensembl_novel // 0 // chr1:82190806-82295821(+) /// GENSCAN00000028652 // cdna:Genscan chromosome:WASHUC2:1:82184034:82293786:1 // ensembl_prediction // 0 // chr1:82184033-82293786(+) /// XM_001232808 // PREDICTED: Gallus gallus similar to PF6 (LOC769522), mRNA. // refseq // 0 // chr1:82280445-822…	---	3.33068	3.27804	3.35176	3.27154	3.23593	3.31629	3.40627	3.44285	3.38693
Gga.11273.1.S1_at	Chicken Array	Gallus gallus	2008-03-17	Consensus sequence	GenBank	Gga.11273.1	gb:BU374817 /DB_XREF=gi:25882818 /DB_XREF=603588722F1 /CLONE=ChEST549k5 /TID=Gga.11273.1 /CNT=2 /FEA=mRNA /TIER=ConsEnd /STK=0 /UG=Gga.11273 /UG_TITLE=Finished cDNA, clone ChEST549k5 /REP_ORG=G. gallus	BU374817	Gga.11273	Gga.11273	May 2006 (WUSTL Gallus-gallus-2.1)	chrZ:10260460-10261241 (-) // 89.65 //	Finished cDNA, clone ChEST549k5	---	---	---	---	---	---	---	---	---	---	---	---	---	---	---	---	---	---	---	---	---	---	---	This probe set was annotated using the Matching Probes based pipeline to a UniGene identifier using 1 transcripts. // false // Matching Probes // A	BX929693(11)	BX929693 // Gallus gallus finished cDNA, clone ChEST549k5. // gb // 11 // ---	---	2.56425	2.45653	2.4988	2.53567	2.49237	2.56227	2.53018	2.57662	2.47891
Gga.11277.1.A1_at	Chicken Array	Gallus gallus	2008-03-17	Consensus sequence	GenBank	Gga.11277.1	gb:CR385889.1 /DB_XREF=gi:46238648 /TID=Gga.11277.1 /CNT=13 /FEA=mRNA /TIER=ConsEnd /STK=0 /UG=Gga.11277 /UG_TITLE=Finished cDNA, clone ChEST547l18 /DEF=Gallus gallus finished cDNA, clone ChEST1020m13. /REP_ORG=G. gallus	CR385889.1	Gga.11277	Gga.11277	May 2006 (WUSTL Gallus-gallus-2.1)	chr6:24163917-24165814 (-) // 95.35 //	F-box and WD repeat domain containing 4	FBXW4	---	---	---	770459	---	---	---	XP_001233793.1	XM_001233792	---	---	---	---	---	---	---	---	---	---	---	---	---	This probe set was annotated using the Matching Probes based pipeline to a UniGene identifier using 1 transcripts. // false // Matching Probes // A	CR385889(11)	CR385889 // Gallus gallus finished cDNA, clone ChEST1020m13. // gb // 11 // ---	---	4.25834	4.00312	3.82426	3.98911	3.92007	3.94447	3.87577	3.73626	3.59452
Gga.1135.1.S1_at	Chicken Array	Gallus gallus	2008-03-17	Consensus sequence	GenBank	Gga.1135.1	gb:BX931834.1 /DB_XREF=gi:41632362 /TID=Gga.1135.1 /CNT=34 /FEA=mRNA /TIER=ConsEnd /STK=0 /UG=Gga.1135 /UG_TITLE=Finished cDNA, clone ChEST533k19 /DEF=Gallus gallus finished cDNA, clone ChEST550j4. /REP_ORG=G. gallus	BX931834.1	Gga.1135	Gga.1135	May 2006 (WUSTL Gallus-gallus-2.1)	chr20:5462765-5466413 (+) // 90.52 //	oxidative stress responsive 1	LOC419203	---	full length	ENSGALG00000004321	419203	---	---	---	NP_001025152.1	NM_001029981	---	---	---	---	---	---	---	---	---	---	---	---	---	This probe set was annotated using the Matching Probes based pipeline to a Entrez Gene identifier using 2 transcripts. // false // Matching Probes // A	ENSGALT00000039959(11),NM_001029981(11)	ENSGALT00000006887 // cdna:known chromosome:WASHUC2:20:5462766:5466312:1 gene:ENSGALG00000004321 // ensembl_known // 11 // --- /// ENSGALT00000039959 // Gallus gallus oxidative stress responsive 1 (LOC419203), mRNA. // ensembl_known // 11 // --- /// GENSCAN00000024889 // cdna:Genscan chromosome:WASHUC2:20:5462805:5466191:1 // ensembl_prediction // 9 // --- /// NM_001029981 // Gallus gallus oxidat…	---	8.7345	8.6591	8.63406	8.66656	8.86562	8.63659	8.52499	8.62501	8.82034
Gga.1137.1.S1_at	Chicken Array	Gallus gallus	2008-03-17	Consensus sequence	GenBank	Gga.1137.1	gb:U38949.1 /DB_XREF=gi:1235667 /TID=Gga.1137.1 /CNT=29 /FEA=FLmRNA /TIER=FL /STK=1 /LL=396013 /UG_GENE=LOC396013 /UG=Gga.1137 /DEF=Gallus gallus cardiac C-protein mRNA, complete cds. /PROD=cardiac C-protein /FL=gb:U38949.1 gb:D43697.1 gb:NM_205116.1 /REP_ORG=G. gallus	U38949.1	Gga.1137	Gga.39829	May 2006 (WUSTL Gallus-gallus-2.1)	chr5:25127047-25184562 (+) // 98.61 //	myosin binding protein C, cardiac	MYBPC3	---	full length	ENSGALG00000008148	396013	Q90688	---	---	NP_990447.1	NM_205116	---	---	---	---	---	---	0006941 // striated muscle contraction // inferred from electronic annotation /// 0007155 // cell adhesion // inferred from electronic annotation	0005863 // striated muscle thick filament // inferred from electronic annotation	0003779 // actin binding // inferred from electronic annotation /// 0005515 // protein binding // inferred from electronic annotation	---	---	---	---	This probe set was annotated using the Matching Probes based pipeline to a Entrez Gene identifier using 2 transcripts. // false // Matching Probes // A	ENSGALT00000032650(9),NM_205116(11)	ENSGALT00000032650 // Gallus gallus myosin binding protein C, cardiac (MYBPC3), mRNA. // ensembl_known // 9 // --- /// NM_205116 // Gallus gallus myosin binding protein C, cardiac (MYBPC3), mRNA. // refseq // 11 // ---	ENSGALT00000013233 // ensembl_novel // 7 // Cross Hyb Matching Probes /// GENSCAN00000038392 // ensembl_prediction // 7 // Cross Hyb Matching Probes	7.65378	7.69612	5.72948	7.18896	3.81342	5.6082	3.48946	5.09573	2.7743
Gga.1137.1.S2_at	Chicken Array	Gallus gallus	2008-03-17	Consensus sequence	GenBank	Gga.1137.1	gb:NM_205116.1 /DB_XREF=gi:45384119 /GEN=LOC396013 /TID=Gga.1137.1 /CNT=29 /FEA=FLmRNA /TIER=FL /STK=2 /LL=396013 /UG=Gga.1137 /DEF=Gallus gallus myosin binding protein C (LOC396013), mRNA. /PROD=myosin binding protein C /FL=gb:U38949.1 gb:D43697.1 gb:NM_205116.1 /REP_ORG=G. gallus	NM_205116.1	Gga.1137	Gga.39829	May 2006 (WUSTL Gallus-gallus-2.1)	chr5:25127047-25184562 (+) // 98.61 //	myosin binding protein C, cardiac	MYBPC3	---	full length	ENSGALG00000008148	396013	Q90688	---	---	NP_990447.1	NM_205116	---	---	---	---	---	---	0006941 // striated muscle contraction // inferred from electronic annotation /// 0007155 // cell adhesion // inferred from electronic annotation	0005863 // striated muscle thick filament // inferred from electronic annotation	0003779 // actin binding // inferred from electronic annotation /// 0005515 // protein binding // inferred from electronic annotation	---	---	---	---	This probe set was annotated using the Matching Probes based pipeline to a Entrez Gene identifier using 2 transcripts. // false // Matching Probes // A	ENSGALT00000032650(11),NM_205116(11)	ENSGALT00000032650 // Gallus gallus myosin binding protein C, cardiac (MYBPC3), mRNA. // ensembl_known // 11 // --- /// NM_205116 // Gallus gallus myosin binding protein C, cardiac (MYBPC3), mRNA. // refseq // 11 // ---	---	8.34955	8.46319	7.11439	8.44714	4.83768	6.96312	4.49651	6.48022	3.46238
Gga.11372.1.S1_s_at	Chicken Array	Gallus gallus	2008-03-17	Consensus sequence	GenBank	Gga.11372.1	gb:BX930033.2 /DB_XREF=gi:46016568 /TID=Gga.11372.1 /CNT=5 /FEA=mRNA /TIER=ConsEnd /STK=0 /UG=Gga.11372 /UG_TITLE=Finished cDNA, clone ChEST163f16 /DEF=Gallus gallus finished cDNA, clone ChEST190n16. /REP_ORG=G. gallus	BX930033.2	Gga.11372	Gga.11372	May 2006 (WUSTL Gallus-gallus-2.1)	chr8:17449103-17487215 (+) // 98.24 //	tubulin tyrosine ligase-like family, member 7	TTLL7	---	---	ENSGALG00000008850	424543	---	---	---	XP_422380.2	XM_422380	---	---	---	---	---	---	0006464 // protein modification process // inferred from electronic annotation	---	0004835 // tubulin-tyrosine ligase activity // inferred from electronic annotation	---	---	---	---	This probe set was annotated using the Matching Probes based pipeline to a Entrez Gene identifier using 1 transcripts. // false // Matching Probes // A	XM_422380(11)	BX930033 // Gallus gallus finished cDNA, clone ChEST190n16. // gb // 11 // --- /// ENSGALT00000014381 // cdna:novel chromosome:WASHUC2:8:17449179:17509128:1 gene:ENSGALG00000008850 // ensembl_novel // 11 // --- /// XM_422380 // PREDICTED: Gallus gallus hypothetical LOC424543 (LOC424543), mRNA. // refseq // 11 // ---	GENSCAN00000032140 // ensembl_prediction // 4 // Cross Hyb Matching Probes	6.85475	6.93586	6.6391	6.34706	6.67015	5.87792	6.0266	5.50029	6.0866
Gga.11431.1.S1_a_at	Chicken Array	Gallus gallus	2008-03-17	Consensus sequence	GenBank	Gga.11431.1	gb:BU468606 /DB_XREF=gi:25962183 /DB_XREF=603371256F1 /CLONE=ChEST278o14 /TID=Gga.11431.1 /CNT=21 /FEA=EST /TIER=ConsEnd /STK=1 /UG=Gga.11431 /UG_TITLE=Transcribed sequence with moderate similarity to protein ref:NP_078991.1 (H.sapiens) hypothetical protein FLJ22625 (Homo sapiens) /REP_ORG=G. gallus	BU468606	Gga.11431	Gga.11431	May 2006 (WUSTL Gallus-gallus-2.1)	chr13:16072099-16075223 (-) // 99.35 //	thioredoxin domain containing 15	TXNDC15	---	---	ENSGALG00000021181	416310	---	---	---	XP_414627.2	XM_414627	---	---	---	---	---	---	0008152 // metabolic process // inferred from electronic annotation /// 0045454 // cell redox homeostasis // inferred from electronic annotation	---	0016491 // oxidoreductase activity // inferred from electronic annotation	---	IPR013766 // Thioredoxin domain // 8.1E-5 /// IPR013766 // Thioredoxin domain // 8.1E-5	XP_414627.2 // span:272-291 // numtm:1 /// ENSGALP00000033465 // span:290-309 // numtm:1 /// GENSCAN00000037747 // span:272-291 // numtm:1	---	This probe set was annotated using the Matching Probes based pipeline to a Entrez Gene identifier using 1 transcripts. // false // Matching Probes // A	XM_414627(11)	ENSGALT00000034107 // cdna:novel chromosome:WASHUC2:13:16072080:16075229:-1 gene:ENSGALG00000021181 // ensembl_novel // 11 // --- /// GENSCAN00000037747 // cdna:Genscan chromosome:WASHUC2:13:16072266:16075175:-1 // ensembl_prediction // 11 // --- /// XM_414627 // PREDICTED: Gallus gallus similar to 2310047H23Rik protein (LOC416310), mRNA. // refseq // 11 // ---	XM_424570 // refseq // 5 // Cross Hyb Matching Probes	6.23856	6.35056	5.95032	6.27056	6.22043	6.19225	5.87527	6.00272	6.00124
Gga.1145.2.S1_a_at	Chicken Array	Gallus gallus	2008-03-17	Consensus sequence	GenBank	Gga.1145.2	gb:BU260921 /DB_XREF=gi:25528432 /DB_XREF=603503995F1 /CLONE=ChEST425n24 /TID=Gga.1145.2 /CNT=32 /FEA=EST /TIER=ConsEnd /STK=0 /UG=Gga.1145 /UG_TITLE=Transcribed sequence with weak similarity to protein sp:Q9Y342 (H.sapiens) PLLP_HUMAN Plasmolipin /REP_ORG=G. gallus	BU260921	Gga.1145	Gga.37722	May 2006 (WUSTL Gallus-gallus-2.1)	chr11:708711-740481 (+) // 94.81 //	ring finger and SPRY domain containing 1	RSPRY1	---	---	ENSGALG00000001350	415648	---	---	---	XP_414014.1	XM_414014	---	---	---	---	---	---	---	---	0005515 // protein binding // inferred from electronic annotation /// 0008270 // zinc ion binding // inferred from electronic annotation	---	---	---	---	This probe set was annotated using the Genome Consensus/Exemplar Overlap based pipeline to a Entrez Gene identifier using 1 transcripts. // false // Genome Consensus/Exemplar Overlap // C	XM_414014	ENSGALT00000002065 // cdna:novel chromosome:WASHUC2:11:717126:738532:1 gene:ENSGALG00000001350 // ensembl_novel // 0 // chr11:717125-738532(+) /// GENSCAN00000016060 // cdna:Genscan chromosome:WASHUC2:11:717240:738139:1 // ensembl_prediction // 0 // chr11:717239-738139(+) /// XM_414014 // PREDICTED: Gallus gallus hypothetical LOC415648 (LOC415648), mRNA. // refseq // 0 // chr11:717125-738653(+)	GENSCAN00000010164 // ensembl_prediction // 1 // Cross Hyb Matching Probes	4.19036	4.0564	4.12722	4.1011	4.04493	4.07554	4.11935	4.14637	4.09408
Gga.11480.1.S1_at	Chicken Array	Gallus gallus	2008-03-17	Consensus sequence	GenBank	Gga.11480.1	gb:CR353668.1 /DB_XREF=gi:45425161 /TID=Gga.11480.1 /CNT=4 /FEA=mRNA /TIER=ConsEnd /STK=0 /UG=Gga.11480 /UG_TITLE=Finished cDNA, clone ChEST374n23 /DEF=Gallus gallus finished cDNA, clone ChEST228f22. /REP_ORG=G. gallus	CR353668.1	Gga.11480	Gga.11480	May 2006 (WUSTL Gallus-gallus-2.1)	chr10:13817907-13843380 (-) // 94.3 //	Finished cDNA, clone ChEST228f22	---	---	---	---	---	---	---	---	---	---	---	---	---	---	---	---	---	---	---	---	---	---	---	This probe set was annotated using the Matching Probes based pipeline to a UniGene identifier using 1 transcripts. // false // Matching Probes // A	CR353668(11)	CR353668 // Gallus gallus finished cDNA, clone ChEST228f22. // gb // 11 // ---	ENSGALT00000038645 // ensembl_novel // 8 // Cross Hyb Matching Probes /// ENSGALT00000038644 // ensembl_novel // 8 // Cross Hyb Matching Probes /// GENSCAN00000037622 // ensembl_prediction // 3 // Cross Hyb Matching Probes	2.15611	2.23356	2.18057	2.22947	2.20047	2.22746	2.28244	2.21465	2.12546
Gga.11503.1.S1_at	Chicken Array	Gallus gallus	2008-03-17	Consensus sequence	GenBank	Gga.11503.1	gb:CK608464 /DB_XREF=gi:41329522 /DB_XREF=IFNb_H09 /CLONE=IFNb_H09 /TID=Gga.11503.1 /CNT=1 /FEA=EST /TIER=ConsEnd /STK=1 /UG=Gga.11503 /UG_TITLE=Transcribed sequence /REP_ORG=G. gallus	CK608464	Gga.11503	Gga.11503	May 2006 (WUSTL Gallus-gallus-2.1)	chr23:1418868-1419122 (+) // 99.21 //	Transcribed locus	---	---	est	---	---	---	---	---	---	---	---	---	---	---	---	---	---	---	---	---	---	---	---	This probe set was annotated using the Accession mapped clusters based pipeline to a UniGene identifier using 1 transcripts. // false // Accession mapped clusters // E	CK608464	CK608464 // /DB_XREF=IFNb_H09 /CLONE=IFNb_H09 // gb // --- // ---	---	3.88334	4.30302	4.34459	4.49927	4.97395	4.62932	4.74566	4.79301	4.56037
Gga.1151.1.S1_at	Chicken Array	Gallus gallus	2008-03-17	Consensus sequence	GenBank	Gga.1151.1	gb:CD764917 /DB_XREF=gi:32380617 /DB_XREF=GGEZLB1021H11.g /CLONE=GGEZLB1021H11 /TID=Gga.1151.1 /CNT=26 /FEA=EST /TIER=ConsEnd /STK=0 /UG=Gga.1151 /UG_TITLE=Transcribed sequence with weak similarity to protein ref:NP_057031.1 (H.sapiens) CGI-18 protein (Homo sapiens) /REP_ORG=G. gallus	CD764917	---	---	May 2006 (WUSTL Gallus-gallus-2.1)	chr13:15510983-15511283 (+) // 52.12 //	---	---	---	---	ENSGALG00000003493	---	---	---	---	---	---	---	---	---	---	---	---	0006412 // translation // inferred from electronic annotation	0005622 // intracellular // inferred from electronic annotation /// 0005840 // ribosome // inferred from electronic annotation	0003735 // structural constituent of ribosome // inferred from electronic annotation	---	---	---	---	This probe set was annotated using the Genome Target Overlap based pipeline to a ENSEMBL Transcript identifier using 1 transcripts. // false // Genome Target Overlap // B	ENSGALT00000005528	ENSGALT00000005528 // cdna:novel chromosome:WASHUC2:13:15510997:15511283:1 gene:ENSGALG00000003493 // ensembl_novel // 0 // chr13:15510996-15511283(+)	---	11.0643	10.9625	10.6621	10.8205	10.7625	10.7281	10.6055	10.5806	10.6157
Gga.11527.1.S1_at	Chicken Array	Gallus gallus	2008-03-17	Consensus sequence	GenBank	Gga.11527.1	gb:BU135744 /DB_XREF=gi:25348942 /DB_XREF=603122565F1 /CLONE=ChEST86b18 /TID=Gga.11527.1 /CNT=5 /FEA=EST /TIER=ConsEnd /STK=0 /UG=Gga.11527 /UG_TITLE=Transcribed sequences /REP_ORG=G. gallus	BU135744	Gga.11527	Gga.38680	May 2006 (WUSTL Gallus-gallus-2.1)	chr8:12418502-12419561 (-) // 98.97 //	DPH5 homolog (S. cerevisiae)	DPH5	---	---	---	424463	---	---	---	XP_422306.1	XM_422306	---	---	---	---	---	---	0008152 // metabolic process // inferred from electronic annotation /// 0017183 // peptidyl-diphthamide biosynthetic process from peptidyl-histidine // inferred from electronic annotation	---	0004164 // diphthine synthase activity // inferred from electronic annotation /// 0008168 // methyltransferase activity // inferred from electronic annotation	---	---	---	---	This probe set was annotated using the Accession mapped clusters based pipeline to a UniGene identifier using 5 transcripts. // false // Accession mapped clusters // E	BU135744,BU381206,BU418418,CD734732,CK608777	BU135744 // /DB_XREF=603122565F1 /CLONE=ChEST86b18 // gb // --- // --- /// BU381206 // /DB_XREF=603582211F1 /CLONE=ChEST532f3 // gb // --- // --- /// BU418418 // /DB_XREF=603230490F1 /CLONE=ChEST225c23 // gb // --- // --- /// CD734732 // /DB_XREF=4049011 /CLONE=1GAL_56O03 // gb // --- // --- /// CK608777 // /DB_XREF=IFNd_N15 /CLONE=IFNd_N15 // gb // --- // ---	XM_422306 // refseq // 10 // Negative Strand Matching Probes /// GENSCAN00000013726 // ensembl_prediction // 4 // Negative Strand Matching Probes	3.64067	3.58963	3.59901	3.64655	3.8438	3.48528	3.63637	3.46403	3.66506
Gga.11531.1.S1_at	Chicken Array	Gallus gallus	2008-03-17	Consensus sequence	GenBank	Gga.11531.1	gb:CK609602 /DB_XREF=gi:41330660 /DB_XREF=IFNj_N06 /CLONE=IFNj_N06 /TID=Gga.11531.1 /CNT=3 /FEA=EST /TIER=ConsEnd /STK=0 /UG=Gga.11531 /UG_TITLE=Transcribed sequences /REP_ORG=G. gallus	CK609602	Gga.11531	Gga.11531	May 2006 (WUSTL Gallus-gallus-2.1)	---	Transcribed locus	---	---	est	---	---	---	---	---	---	---	---	---	---	---	---	---	---	---	---	---	---	---	---	This probe set was annotated using the Accession mapped clusters based pipeline to a UniGene identifier using 3 transcripts. // false // Accession mapped clusters // E	AJ442067,AW355413,CK609602	AJ442067 // /DB_XREF=AJ442067 /CLONE=18p17r1 // gb // --- // --- /// AW355413 // /DB_XREF=pnf-b.pk0009.d5 /CLONE=pnf-b.pk0009.d5 // gb // --- // --- /// CK609602 // /DB_XREF=IFNj_N06 /CLONE=IFNj_N06 // gb // --- // ---	---	6.43322	6.18992	6.16428	6.08346	6.65116	6.49266	6.03877	6.39967	6.64767
Gga.1154.1.A1_at	Chicken Array	Gallus gallus	2008-03-17	Consensus sequence	GenBank	Gga.1154.1	gb:AW355229 /DB_XREF=gi:6857273 /DB_XREF=pnf-b.pk0001.d3 /CLONE=pnf-b.pk0001.d3 /TID=Gga.1154.1 /CNT=4 /FEA=mRNA /TIER=ConsEnd /STK=0 /UG=Gga.1154 /UG_TITLE=Finished cDNA, clone ChEST998p3 /REP_ORG=G. gallus	AW355229	---	---	May 2006 (WUSTL Gallus-gallus-2.1)	chr1:51529286-51530048 (-) // 84.9 //	---	---	---	---	---	---	---	---	---	---	---	---	---	---	---	---	---	---	---	---	---	---	---	---	This probe set was annotated using the Genome Consensus/Exemplar Overlap based pipeline to a ENSEMBL Prediction identifier using 1 transcripts. // false // Genome Consensus/Exemplar Overlap // C	GENSCAN00000012949	GENSCAN00000012949 // cdna:Genscan chromosome:WASHUC2:1:51530020:51538843:-1 // ensembl_prediction // 0 // chr1:51530019-51538843(-)	NM_001012534 // refseq // 11 // Negative Strand Matching Probes /// ENSGALT00000019502 // ensembl_known // 11 // Negative Strand Matching Probes	3.68286	3.26101	4.37864	3.48907	3.70507	3.61627	4.20593	3.84212	4.07939
Gga.1155.1.S1_at	Chicken Array	Gallus gallus	2008-03-17	Consensus sequence	GenBank	Gga.1155.1	gb:BU209212 /DB_XREF=gi:25381334 /DB_XREF=603951183F1 /CLONE=ChEST911f22 /TID=Gga.1155.1 /CNT=197 /FEA=mRNA /TIER=Stack /STK=20 /LL=396411 /UG_GENE=LOC396411 /UG=Gga.1155 /UG_TITLE=Jun-binding protein /REP_ORG=G. gallus	BU209212	Gga.1155	Gga.34338	May 2006 (WUSTL Gallus-gallus-2.1)	---	Jun-binding protein	LOC396411	---	---	---	396411	Q08200	---	---	---	---	---	---	---	---	---	---	0006412 // translation // inferred from electronic annotation	0005622 // intracellular // inferred from electronic annotation /// 0005634 // nucleus // inferred from sequence or structural similarity /// 0005840 // ribosome // inferred from electronic annotation /// 0030529 // ribonucleoprotein complex // inferred from electronic annotation	0003735 // structural constituent of ribosome // inferred from electronic annotation	---	---	---	---	This probe set was annotated using the Matching Probes based pipeline to a Entrez Gene identifier using 1 transcripts. // false // Matching Probes // A	L13234(11)	L13234 // Gallus gallus Jun-binding protein mRN, 3' end. // gb // 11 // ---	---	12.3175	12.1908	11.9343	12.1553	11.8646	11.9947	11.9276	12.0507	11.8971
Gga.11587.1.S1_at	Chicken Array	Gallus gallus	2008-03-17	Consensus sequence	GenBank	Gga.11587.1	gb:BU139004 /DB_XREF=gi:25353246 /DB_XREF=603133503F1 /CLONE=ChEST114e1 /TID=Gga.11587.1 /CNT=23 /FEA=mRNA /TIER=ConsEnd /STK=0 /UG=Gga.11587 /UG_TITLE=Finished cDNA, clone ChEST1003a11 /REP_ORG=G. gallus	BU139004	Gga.11587	Gga.11587	May 2006 (WUSTL Gallus-gallus-2.1)	---	Finished cDNA, clone ChEST183i3	---	---	---	---	---	---	---	---	---	---	---	---	---	---	---	---	---	---	---	---	---	---	---	This probe set was annotated using the Matching Probes based pipeline to a UniGene identifier using 1 transcripts. // false // Matching Probes // A	BX929481(9)	BX929481 // Gallus gallus finished cDNA, clone ChEST183i3. // gb // 9 // ---	---	6.3735	6.38264	6.85705	6.47809	6.39076	7.12811	6.54385	7.35738	7.09089
Gga.11610.1.S1_at	Chicken Array	Gallus gallus	2008-03-17	Consensus sequence	GenBank	Gga.11610.1	gb:BU255272 /DB_XREF=gi:25512097 /DB_XREF=603747149F1 /CLONE=ChEST653b13 /TID=Gga.11610.1 /CNT=4 /FEA=mRNA /TIER=ConsEnd /STK=0 /UG=Gga.11610 /UG_TITLE=Finished cDNA, clone ChEST653b13 /REP_ORG=G. gallus	BU255272	Gga.11610	Gga.11610	May 2006 (WUSTL Gallus-gallus-2.1)	chr3:3062352-3063488 (-) // 99.65 //	Finished cDNA, clone ChEST653b13	---	---	---	---	---	---	---	---	---	---	---	---	---	---	---	---	---	---	---	---	---	---	---	This probe set was annotated using the Matching Probes based pipeline to a UniGene identifier using 1 transcripts. // false // Matching Probes // A	BX931346(11)	BX931346 // Gallus gallus finished cDNA, clone ChEST653b13. // gb // 11 // ---	---	4.12766	4.03018	4.09455	4.00167	4.19256	4.26342	3.99031	4.243	3.87317
Gga.11614.1.S1_at	Chicken Array	Gallus gallus	2008-03-17	Consensus sequence	GenBank	Gga.11614.1	gb:BU240384 /DB_XREF=gi:25486498 /DB_XREF=603322087F1 /CLONE=ChEST249m21 /TID=Gga.11614.1 /CNT=28 /FEA=mRNA /TIER=ConsEnd /STK=0 /UG=Gga.11614 /UG_TITLE=Finished cDNA, clone ChEST301o24 /REP_ORG=G. gallus	BU240384	Gga.11614	Gga.1180	May 2006 (WUSTL Gallus-gallus-2.1)	chr19:5381630-5386055 (+) // 94.94 //	serpin peptidase inhibitor, clade F (alpha-2 antiplasmin, pigment epithelium derived factor), member 2 /// serpin peptidase inhibitor, clade F (alpha-2 antiplasmin, pigment epithelium derived factor), member 1	SERPINF1 /// SERPINF2	---	---	ENSGALG00000003015	417561 /// 771608	---	---	---	XP_001234865.1 /// XP_415807.2	XM_001234864 /// XM_415807	---	---	---	---	---	---	0006355 // regulation of transcription, DNA-dependent // inferred from electronic annotation	0005634 // nucleus // inferred from electronic annotation	0003700 // transcription factor activity // inferred from electronic annotation /// 0004867 // serine-type endopeptidase inhibitor activity // inferred from electronic annotation /// 0043565 // sequence-specific DNA binding // inferred from electronic annotation	---	---	---	---	This probe set was annotated using the Matching Probes based pipeline to a Entrez Gene identifier using 2 transcripts. // true // Matching Probes // A	CR387489(11),XM_001234864(11),ENSGALT00000004762(11),GENSCAN00000025024(10)	CR387489 // Gallus gallus finished cDNA, clone ChEST142l4. // gb // 11 // --- /// ENSGALT00000004762 // cdna:novel chromosome:WASHUC2:19:5381630:5385853:1 gene:ENSGALG00000003015 // ensembl_novel // 11 // --- /// GENSCAN00000025024 // cdna:Genscan chromosome:WASHUC2:19:5379881:5385704:1 // ensembl_prediction // 10 // --- /// XM_001234864 // PREDICTED: Gallus gallus similar to SDF3 (LOC771608), mR…	---	10.8076	11.1415	10.5889	10.8838	10.4825	10.9607	10.5892	10.6723	10.5908
Gga.11625.1.S1_s_at	Chicken Array	Gallus gallus	2008-03-17	Consensus sequence	GenBank	Gga.11625.1	gb:BU362327 /DB_XREF=gi:25870328 /DB_XREF=603585254F1 /CLONE=ChEST540k14 /TID=Gga.11625.1 /CNT=18 /FEA=mRNA /TIER=ConsEnd /STK=0 /UG=Gga.11625 /UG_TITLE=Finished cDNA, clone ChEST983i15 /REP_ORG=G. gallus	BU362327	Gga.11625	Gga.1079	May 2006 (WUSTL Gallus-gallus-2.1)	chr14:15795891-15803694 (-) // 99.51 //	crystallin, mu	CRYM	---	---	ENSGALG00000002484	427008	---	---	---	XP_424610.2	XM_424610	---	---	---	---	---	---	0008152 // metabolic process // inferred from electronic annotation	---	0003824 // catalytic activity // inferred from electronic annotation /// 0005488 // binding // inferred from electronic annotation	---	---	---	---	This probe set was annotated using the Matching Probes based pipeline to a Entrez Gene identifier using 1 transcripts. // false // Matching Probes // A	XM_424610(11)	ENSGALT00000003915 // cdna:novel chromosome:WASHUC2:14:15796615:15803671:-1 gene:ENSGALG00000002484 // ensembl_novel // 11 // --- /// XM_424610 // PREDICTED: Gallus gallus similar to mu-crystallin (LOC427008), mRNA. // refseq // 11 // ---	---	4.99497	5.2134	4.62499	4.99033	4.48842	4.76958	4.69613	4.7163	4.46141
Gga.11641.1.S1_at	Chicken Array	Gallus gallus	2008-03-17	Consensus sequence	GenBank	Gga.11641.1	gb:BU418232 /DB_XREF=gi:25910903 /DB_XREF=603231434F1 /CLONE=ChEST227d10 /TID=Gga.11641.1 /CNT=33 /FEA=mRNA /TIER=ConsEnd /STK=0 /UG=Gga.11641 /UG_TITLE=Finished cDNA, clone ChEST146e22 /REP_ORG=G. gallus	BU418232	Gga.11641	Gga.11641	May 2006 (WUSTL Gallus-gallus-2.1)	chr14:12960184-12965067 (+) // 99.54 //	dodecenoyl-Coenzyme A delta isomerase (3,2 trans-enoyl-Coenzyme A isomerase)	DCI	---	---	ENSGALG00000007737	416657	---	---	---	XP_414954.2	XM_414954	---	---	---	---	---	---	0008152 // metabolic process // inferred from electronic annotation	---	0003824 // catalytic activity // inferred from electronic annotation	---	---	---	---	This probe set was annotated using the Matching Probes based pipeline to a Entrez Gene identifier using 1 transcripts. // false // Matching Probes // A	XM_414954(10)	ENSGALT00000012543 // cdna:novel chromosome:WASHUC2:14:12960245:12965069:1 gene:ENSGALG00000007737 // ensembl_novel // 10 // --- /// XM_414954 // PREDICTED: Gallus gallus similar to Dodecenoyl-Coenzyme A delta isomerase (3,2 trans-enoyl-Coenzyme A isomerase) (LOC416657), mRNA. // refseq // 10 // ---	GENSCAN00000013859 // ensembl_prediction // 4 // Cross Hyb Matching Probes	8.14095	7.82628	7.6538	7.95668	7.36238	7.70974	7.53417	7.69212	7.42722
Gga.11657.1.S1_at	Chicken Array	Gallus gallus	2008-03-17	Consensus sequence	GenBank	Gga.11657.1	gb:BI066859 /DB_XREF=gi:14474381 /DB_XREF=pgf1n.pk009.l16 /CLONE=pgf1n.pk009.l16 /TID=Gga.11657.1 /CNT=3 /FEA=EST /TIER=ConsEnd /STK=0 /UG=Gga.11657 /UG_TITLE=Transcribed sequences /REP_ORG=G. gallus	BI066859	---	---	May 2006 (WUSTL Gallus-gallus-2.1)	chrZ:22902753-22903385 (-) // 91.76 //	---	---	---	---	---	---	---	---	---	---	---	---	---	---	---	---	---	---	---	---	---	---	GENSCAN00000015219 // span:323-345,357-379,394-416,437-456,487-509,530-552 // numtm:6	---	This probe set was annotated using the Genome Consensus/Exemplar Overlap based pipeline to a ENSEMBL Prediction identifier using 1 transcripts. // false // Genome Consensus/Exemplar Overlap // C	GENSCAN00000015219	GENSCAN00000015219 // cdna:Genscan chromosome:WASHUC2:Z:22902649:22913744:-1 // ensembl_prediction // 0 // chrZ:22902648-22913744(-)	---	3.72277	3.78533	3.74163	3.8135	3.92713	4.13292	4.37031	4.17603	4.20835
Gga.1167.1.S1_at	Chicken Array	Gallus gallus	2008-03-17	Consensus sequence	GenBank	Gga.1167.1	gb:NM_204745.1 /DB_XREF=gi:45382064 /GEN=AT /TID=Gga.1167.1 /CNT=17 /FEA=FLmRNA /TIER=FL /STK=2 /LL=395504 /UG=Gga.1167 /DEF=Gallus gallus arginine:glycine amidinotransferase (AT), mRNA. /PROD=arginine:glycine amidinotransferase /FL=gb:NM_204745.1 gb:AF237950.2 /REP_ORG=G. gallus	NM_204745.1	Gga.1167	Gga.1167	May 2006 (WUSTL Gallus-gallus-2.1)	chr10:12588232-12601290 (+) // 94.93 //	glycine amidinotransferase (L-arginine:glycine amidinotransferase)	GATM	---	full length	ENSGALG00000023435	395504	Q9I9K9	EC:2.1.4.1	---	NP_990076.1	NM_204745	---	---	---	---	---	---	---	0005737 // cytoplasm // inferred from electronic annotation	0016740 // transferase activity // inferred from electronic annotation /// 0016813 // hydrolase activity, acting on carbon-nitrogen (but not peptide) bonds, in linear amidines // inferred from electronic annotation	---	IPR003198 // Amidinotransferase // 3.3E-5	---	---	This probe set was annotated using the Matching Probes based pipeline to a Entrez Gene identifier using 2 transcripts. // false // Matching Probes // A	ENSGALT00000038740(11),NM_204745(11)	ENSGALT00000038740 // Gallus gallus glycine amidinotransferase (L-arginine:glycine amidinotransferase) (GATM), mRNA. // ensembl_known // 11 // --- /// NM_204745 // Gallus gallus glycine amidinotransferase (L-arginine:glycine amidinotransferase) (GATM), mRNA. // refseq // 11 // ---	---	12.0476	12.1913	12.149	11.8542	11.246	10.7109	11.276	10.3428	10.0462
Gga.11675.1.S1_at	Chicken Array	Gallus gallus	2008-03-17	Consensus sequence	GenBank	Gga.11675.1	gb:BX931810.1 /DB_XREF=gi:41632338 /TID=Gga.11675.1 /CNT=6 /FEA=mRNA /TIER=ConsEnd /STK=0 /UG=Gga.11675 /UG_TITLE=Finished cDNA, clone ChEST790f4 /DEF=Gallus gallus finished cDNA, clone ChEST790f4. /REP_ORG=G. gallus	BX931810.1	Gga.11675	Gga.11675	May 2006 (WUSTL Gallus-gallus-2.1)	chr17:9353135-9365563 (-) // 97.8 //	Similar to Tubulin tyrosine ligase-like family, member 11	LOC417115	---	---	---	417115	---	---	---	XP_415399.2	XM_415399	---	---	---	---	---	---	0006464 // protein modification process // inferred from electronic annotation	---	0004835 // tubulin-tyrosine ligase activity // inferred from electronic annotation	---	---	---	---	This probe set was annotated using the Matching Probes based pipeline to a UniGene identifier using 1 transcripts. // false // Matching Probes // A	BX931810(11)	BX931810 // Gallus gallus finished cDNA, clone ChEST790f4. // gb // 11 // ---	---	2.58824	2.92175	2.60463	2.82823	2.67037	2.78794	2.83149	2.72099	2.69489
Gga.11677.1.S1_s_at	Chicken Array	Gallus gallus	2008-03-17	Consensus sequence	GenBank	Gga.11677.1	gb:BU267501 /DB_XREF=gi:25538451 /DB_XREF=603818076F1 /CLONE=ChEST815g19 /TID=Gga.11677.1 /CNT=7 /FEA=mRNA /TIER=ConsEnd /STK=0 /UG=Gga.11677 /UG_TITLE=Finished cDNA, clone ChEST752g5 /REP_ORG=G. gallus	BU267501	Gga.11677	Gga.11677	May 2006 (WUSTL Gallus-gallus-2.1)	chr11:5504563-5514239 (+) // 81.13 //	TOX high mobility group box family member 3	TOX3	---	---	---	415724	---	---	---	XP_414090.2	XM_414090	---	---	---	---	---	---	---	---	---	---	---	---	---	This probe set was annotated using the Matching Probes based pipeline to a Entrez Gene identifier using 1 transcripts. // false // Matching Probes // A	XM_414090(11)	XM_414090 // PREDICTED: Gallus gallus trinucleotide repeat containing 9 (TNRC9), mRNA. // refseq // 11 // ---	---	2.64223	2.19741	2.27517	2.19043	2.24817	2.18679	2.22442	2.24414	2.12104
Gga.11717.1.S1_a_at	Chicken Array	Gallus gallus	2008-03-17	Consensus sequence	GenBank	Gga.11717.1	gb:BU214246 /DB_XREF=gi:25390152 /DB_XREF=603757403F1 /CLONE=ChEST670f2 /TID=Gga.11717.1 /CNT=10 /FEA=mRNA /TIER=ConsEnd /STK=0 /UG=Gga.11717 /UG_TITLE=Finished cDNA, clone ChEST670f2 /REP_ORG=G. gallus	BU214246	Gga.11717	Gga.11717	May 2006 (WUSTL Gallus-gallus-2.1)	---	Finished cDNA, clone ChEST153m19	---	---	---	---	---	---	---	---	---	---	---	---	---	---	---	---	---	---	---	---	---	---	---	This probe set was annotated using the Matching Probes based pipeline to a UniGene identifier using 2 transcripts. // false // Matching Probes // A	BX932835(11),CR390347(11)	BX932835 // Gallus gallus finished cDNA, clone ChEST714j15. // gb // 11 // --- /// CR390347 // Gallus gallus finished cDNA, clone ChEST153m19. // gb // 11 // ---	---	11.0055	11.0824	10.6488	10.9722	10.7206	10.8597	10.8178	10.5704	10.6034
Gga.11725.1.S1_s_at	Chicken Array	Gallus gallus	2008-03-17	Consensus sequence	GenBank	Gga.11725.1	gb:BU132183 /DB_XREF=gi:25344248 /DB_XREF=603118901F1 /CLONE=ChEST77b2 /TID=Gga.11725.1 /CNT=8 /FEA=mRNA /TIER=ConsEnd /STK=0 /UG=Gga.11725 /UG_TITLE=Finished cDNA, clone ChEST663i4 /REP_ORG=G. gallus	BU132183	Gga.11725	Gga.29786	May 2006 (WUSTL Gallus-gallus-2.1)	chr14:15021899-15030920 (+) // 98.41 //	cyclin F	CCNF	---	---	ENSGALG00000009201	416749	---	---	---	XP_415043.2	XM_415043	---	---	---	---	---	---	---	---	---	---	---	GENSCAN00000038659 // span:1914-1936,1943-1965 // numtm:2	---	This probe set was annotated using the Matching Probes based pipeline to a Entrez Gene identifier using 1 transcripts. // false // Matching Probes // A	XM_415043(11)	ENSGALT00000014982 // cdna:novel chromosome:WASHUC2:14:15022912:15033357:1 gene:ENSGALG00000009201 // ensembl_novel // 11 // --- /// GENSCAN00000038659 // cdna:Genscan chromosome:WASHUC2:14:14941621:15033291:1 // ensembl_prediction // 11 // --- /// XM_415043 // PREDICTED: Gallus gallus cyclin F (CCNF), mRNA. // refseq // 11 // ---	GENSCAN00000030458 // ensembl_prediction // 1 // Cross Hyb Matching Probes	3.30554	3.46275	3.09166	3.32506	2.91201	3.10277	2.90781	3.03697	2.95283
Gga.11727.3.S1_a_at	Chicken Array	Gallus gallus	2008-03-17	Consensus sequence	GenBank	Gga.11727.3	gb:CR338737.1 /DB_XREF=gi:44884881 /TID=Gga.11727.3 /CNT=1 /FEA=mRNA /TIER=ConsEnd /STK=0 /UG=Gga.11727 /UG_TITLE=Finished cDNA, clone ChEST549d1 /DEF=Gallus gallus finished cDNA, clone ChEST46i10. /REP_ORG=G. gallus	CR338737.1	Gga.11727	Gga.11727	May 2006 (WUSTL Gallus-gallus-2.1)	chrZ:41513555-41513663 (+) // 38.3 //	Similar to stretch responsive protein 278	LOC427475	---	---	---	427475	---	---	---	XP_425047.2	XM_425047	---	---	---	---	---	---	---	---	---	---	---	---	---	This probe set was annotated using the Matching Probes based pipeline to a UniGene identifier using 2 transcripts. // false // Matching Probes // A	BX931973(11),CR338737(11)	BX931973 // Gallus gallus finished cDNA, clone ChEST549d1. // gb // 11 // --- /// CR338737 // Gallus gallus finished cDNA, clone ChEST46i10. // gb // 11 // ---	---	4.57793	4.32153	4.69852	4.48592	4.72095	4.5157	4.3335	4.58474	4.60974
Gga.11776.1.S1_s_at	Chicken Array	Gallus gallus	2008-03-17	Consensus sequence	GenBank	Gga.11776.1	gb:BX931628.1 /DB_XREF=gi:41632156 /TID=Gga.11776.1 /CNT=1 /FEA=mRNA /TIER=ConsEnd /STK=0 /UG=Gga.11776 /UG_TITLE=Finished cDNA, clone ChEST400e10 /DEF=Gallus gallus finished cDNA, clone ChEST400e10. /REP_ORG=G. gallus	BX931628.1	Gga.11776	Gga.1533	May 2006 (WUSTL Gallus-gallus-2.1)	chrE22C19W28_E50C23:316605-323091 (+) // 97.21 //	Rac GTPase activating protein 1	RACGAP1	---	---	ENSGALG00000006271	426884	---	---	---	XP_424490.2	XM_424490	---	---	---	---	---	---	0006118 // electron transport // inferred from electronic annotation /// 0007242 // intracellular signaling cascade // inferred from electronic annotation	0005622 // intracellular // inferred from electronic annotation	0009055 // electron carrier activity // inferred from electronic annotation /// 0051536 // iron-sulfur cluster binding // inferred from electronic annotation	---	---	---	---	This probe set was annotated using the Matching Probes based pipeline to a Entrez Gene identifier using 1 transcripts. // false // Matching Probes // A	XM_424490(11)	ENSGALT00000010135 // cdna:novel chromosome:WASHUC2:E22C19W28_E50C23:316610:323281:1 gene:ENSGALG00000006271 // ensembl_novel // 11 // --- /// GENSCAN00000036512 // cdna:Genscan chromosome:WASHUC2:E22C19W28_E50C23:315181:330645:1 // ensembl_prediction // 11 // --- /// XM_424490 // PREDICTED: Gallus gallus Rac GTPase activating protein 1 (RACGAP1), mRNA. // refseq // 11 // ---	---	4.53681	4.60621	3.3306	4.12983	3.1724	3.67654	3.51737	3.4797	2.96838
Gga.11809.1.S1_at	Chicken Array	Gallus gallus	2008-03-17	Consensus sequence	GenBank	Gga.11809.1	gb:BU460079 /DB_XREF=gi:25949390 /DB_XREF=603777459F1 /CLONE=ChEST720f16 /TID=Gga.11809.1 /CNT=16 /FEA=mRNA /TIER=ConsEnd /STK=0 /UG=Gga.11809 /UG_TITLE=Finished cDNA, clone ChEST552e18 /REP_ORG=G. gallus	BU460079	Gga.11809	Gga.11809	May 2006 (WUSTL Gallus-gallus-2.1)	chr12:17104793-17125353 (+) // 93.7 //	similar to CG9996-PA	LOC416097	---	---	---	416097	---	---	---	XP_414430.1	XM_414430	---	---	---	---	---	---	---	---	---	---	---	---	---	This probe set was annotated using the Genome Target Overlap based pipeline to a Entrez Gene identifier using 1 transcripts. // false // Genome Target Overlap // B	XM_414430	XM_414430 // PREDICTED: Gallus gallus similar to CG9996-PA (LOC416097), mRNA. // refseq // 0 // chr12:17104793-17126585(+)	---	2.15031	2.13109	1.98621	2.12878	2.06256	2.16067	2.06547	2.15815	2.09056
Gga.11816.3.A1_at	Chicken Array	Gallus gallus	2008-03-17	Consensus sequence	GenBank	Gga.11816.3	gb:BX950246.1 /DB_XREF=gi:42599900 /TID=Gga.11816.3 /CNT=1 /FEA=mRNA /TIER=ConsEnd /STK=0 /UG=Gga.11816 /UG_TITLE=Finished cDNA, clone ChEST249f3 /DEF=Gallus gallus finished cDNA, clone ChEST708j13. /REP_ORG=G. gallus	BX950246.1	Gga.11816	Gga.39170	May 2006 (WUSTL Gallus-gallus-2.1)	---	Finished cDNA, clone ChEST140e17	---	---	---	---	---	---	---	---	---	---	---	---	---	---	---	---	---	---	---	---	---	---	---	This probe set was annotated using the Accession mapped clusters based pipeline to a UniGene identifier using 1 transcripts. // false // Accession mapped clusters // E	BX950246	BX950246 // /DEF=Gallus gallus finished cDNA, clone ChEST708j13. // gb // --- // ---	CR407491 // gb // 9 // Negative Strand Matching Probes /// BX932657 // gb // 9 // Negative Strand Matching Probes /// BX935460 // gb // 1 // Negative Strand Matching Probes	2.88106	2.98428	2.77299	2.97489	2.80862	2.86573	2.75602	2.84404	2.54333
Gga.11829.1.S1_s_at	Chicken Array	Gallus gallus	2008-03-17	Consensus sequence	GenBank	Gga.11829.1	gb:BX933540.2 /DB_XREF=gi:46017925 /TID=Gga.11829.1 /CNT=12 /FEA=mRNA /TIER=ConsEnd /STK=0 /UG=Gga.11829 /UG_TITLE=Finished cDNA, clone ChEST663m14 /DEF=Gallus gallus finished cDNA, clone ChEST663m14. /REP_ORG=G. gallus	BX933540.2	Gga.11829	Gga.11829	May 2006 (WUSTL Gallus-gallus-2.1)	chr8:27331465-27400581 (+) // 94.57 //	hypothetical protein LOC772383	LOC772383	---	---	ENSGALG00000010879	772383	---	---	---	XP_001235529.1	XM_001235528	---	---	---	---	---	---	0005975 // carbohydrate metabolic process // inferred from electronic annotation	---	---	---	---	---	---	This probe set was annotated using the Matching Probes based pipeline to a Entrez Gene identifier using 1 transcripts. // false // Matching Probes // A	XM_001235528(11)	CR387009 // Gallus gallus finished cDNA, clone ChEST433c9. // gb // 11 // --- /// ENSGALT00000017683 // cdna:novel chromosome:WASHUC2:8:27282320:27400639:1 gene:ENSGALG00000010879 // ensembl_novel // 11 // --- /// GENSCAN00000027868 // cdna:Genscan chromosome:WASHUC2:8:27252510:27443639:1 // ensembl_prediction // 11 // --- /// XM_001235528 // PREDICTED: Gallus gallus hypothetical protein LOC77238…	---	6.07102	5.50559	5.25108	5.26053	5.12459	5.24656	5.41268	5.06317	5.32874
Gga.11853.2.S1_a_at	Chicken Array	Gallus gallus	2008-03-17	Consensus sequence	GenBank	Gga.11853.2	gb:BU415118 /DB_XREF=gi:25907789 /DB_XREF=603668841F1 /CLONE=ChEST609b11 /TID=Gga.11853.2 /CNT=2 /FEA=mRNA /TIER=ConsEnd /STK=0 /UG=Gga.11853 /UG_TITLE=Finished cDNA, clone ChEST296i21 /REP_ORG=G. gallus	BU415118	Gga.11853	Gga.11853	May 2006 (WUSTL Gallus-gallus-2.1)	chrUn_random:28250487-28251641 (+) // 98.0 // /// chr27:3192006-3192981 (-) // 97.53 //	hypothetical protein LOC771706	LOC771706	---	---	---	771706	---	---	---	XP_001233398.1	XM_001233397	---	---	---	---	---	---	---	---	---	---	---	---	---	This probe set was annotated using the Matching Probes based pipeline to a Entrez Gene identifier using 1 transcripts. // false // Matching Probes // A	XM_001233397(11)	CR388615 // Gallus gallus finished cDNA, clone ChEST609b11. // gb // 11 // --- /// CR405824 // Gallus gallus finished cDNA, clone ChEST879l21. // gb // 11 // --- /// XM_001233397 // PREDICTED: Gallus gallus hypothetical protein LOC771706 (LOC771706), mRNA. // refseq // 11 // ---	ENSGALT00000001940 // ensembl_novel // 5 // Cross Hyb Matching Probes	3.18055	3.37552	3.08139	3.44047	3.11203	3.27049	3.09206	3.19819	3.14125
Gga.11874.1.S1_at	Chicken Array	Gallus gallus	2008-03-17	Consensus sequence	GenBank	Gga.11874.1	gb:BU130765 /DB_XREF=gi:25342685 /DB_XREF=603117655F1 /CLONE=ChEST74m14 /TID=Gga.11874.1 /CNT=7 /FEA=mRNA /TIER=ConsEnd /STK=0 /UG=Gga.11874 /UG_TITLE=Finished cDNA, clone ChEST382j22 /REP_ORG=G. gallus	BU130765	Gga.11874	Gga.11874	May 2006 (WUSTL Gallus-gallus-2.1)	chr11:280759-285769 (+) // 92.78 //	solute carrier family 7, member 6 opposite strand	SLC7A6OS	---	---	ENSGALG00000000804	415621	---	---	---	XP_413987.1	XM_413987	---	---	---	---	---	---	---	---	---	---	---	---	---	This probe set was annotated using the Matching Probes based pipeline to a Entrez Gene identifier using 1 transcripts. // false // Matching Probes // A	XM_413987(9)	ENSGALT00000001165 // cdna:novel chromosome:WASHUC2:11:280828:285767:1 gene:ENSGALG00000000804 // ensembl_novel // 9 // --- /// XM_413987 // PREDICTED: Gallus gallus solute carrier family 7, member 6 opposite strand (SLC7A6OS), mRNA. // refseq // 9 // ---	GENSCAN00000016072 // ensembl_prediction // 5 // Cross Hyb Matching Probes	5.60199	5.5788	5.77039	5.46611	5.77637	5.45588	5.64533	5.42994	5.83505
Gga.11890.1.S1_at	Chicken Array	Gallus gallus	2008-03-17	Consensus sequence	GenBank	Gga.11890.1	gb:BU291879 /DB_XREF=gi:25741335 /DB_XREF=603604901F1 /CLONE=ChEST585b2 /TID=Gga.11890.1 /CNT=10 /FEA=mRNA /TIER=ConsEnd /STK=0 /UG=Gga.11890 /UG_TITLE=Finished cDNA, clone ChEST920k17 /REP_ORG=G. gallus	BU291879	Gga.11890	Gga.20256	May 2006 (WUSTL Gallus-gallus-2.1)	chr18:3454109-3455609 (-) // 86.23 //	nuclear prelamin A recognition factor	NARF	---	---	---	417341	---	---	---	XP_415606.2	XM_415606	---	---	---	---	---	---	0006118 // electron transport // inferred from electronic annotation	0042597 // periplasmic space // inferred from electronic annotation	0005506 // iron ion binding // inferred from electronic annotation /// 0008901 // ferredoxin hydrogenase activity // inferred from electronic annotation /// 0009055 // electron carrier activity // inferred from electronic annotation /// 0051536 // iron-sulfur cluster binding // inferred from electronic annotation	---	IPR003149 // Iron hydrogenase, small subunit // 0.24	---	---	This probe set was annotated using the Genome Target Overlap based pipeline to a Entrez Gene identifier using 1 transcripts. // false // Genome Target Overlap // B	XM_415606	XM_415606 // PREDICTED: Gallus gallus nuclear prelamin A recognition factor (NARF), mRNA. // refseq // 0 // chr18:3454177-3472154(-)	---	2.92989	2.82485	3.06097	2.85108	2.88336	2.96776	2.83893	2.98782	2.86843
Gga.11896.1.S1_at	Chicken Array	Gallus gallus	2008-03-17	Consensus sequence	GenBank	Gga.11896.1	gb:BU262224 /DB_XREF=gi:25530377 /DB_XREF=603504585F1 /CLONE=ChEST427i21 /TID=Gga.11896.1 /CNT=23 /FEA=mRNA /TIER=ConsEnd /STK=0 /UG=Gga.11896 /UG_TITLE=Finished cDNA, clone ChEST490c10 /REP_ORG=G. gallus	BU262224	Gga.11896	Gga.11896	May 2006 (WUSTL Gallus-gallus-2.1)	chr20:10189962-10194903 (-) // 79.65 //	COMM domain containing 7	COMMD7	---	---	ENSGALG00000006630	419286	---	---	---	XP_417459.1	XM_417459	---	---	---	---	---	---	---	---	---	---	---	---	---	This probe set was annotated using the Genome Target Overlap based pipeline to a Entrez Gene identifier using 1 transcripts. // false // Genome Target Overlap // B	XM_417459	CR733361 // Gallus gallus finished cDNA, clone ChEST992o21. // gb // 0 // chr20:10193120-10194903(-) /// ENSGALT00000010709 // cdna:novel chromosome:WASHUC2:20:10189964:10194894:-1 gene:ENSGALG00000006630 // ensembl_novel // 0 // chr20:10189963-10194894(-) /// GENSCAN00000032836 // cdna:Genscan chromosome:WASHUC2:20:10190238:10194960:-1 // ensembl_prediction // 0 // chr20:10190237-10194960(-) ///…	---	7.21538	7.01916	6.91846	7.06352	6.68569	6.9275	7.05822	6.94207	6.76588
Gga.11901.1.S1_at	Chicken Array	Gallus gallus	2008-03-17	Consensus sequence	GenBank	Gga.11901.1	gb:BU217276 /DB_XREF=gi:25398444 /DB_XREF=603755892F1 /CLONE=ChEST666h24 /TID=Gga.11901.1 /CNT=6 /FEA=mRNA /TIER=ConsEnd /STK=0 /UG=Gga.11901 /UG_TITLE=Finished cDNA, clone ChEST405j23 /REP_ORG=G. gallus	BU217276	Gga.11901	Gga.9352	May 2006 (WUSTL Gallus-gallus-2.1)	chr2:38457092-38519372 (-) // 97.45 //	solute carrier family 4, sodium bicarbonate cotransporter, member 7	SLC4A7	---	---	ENSGALG00000011405	420658	---	---	---	XP_418757.2	XM_418757	---	---	---	---	---	---	0006820 // anion transport // inferred from electronic annotation	0016020 // membrane // inferred from electronic annotation	0005452 // inorganic anion exchanger activity // inferred from electronic annotation	---	IPR001245 // Tyrosine protein kinase // 0.0036 /// IPR001245 // Tyrosine protein kinase // 3.9E-16	XP_418757.2 // span:487-509,522-544,564-586,593-615,698-720,740-759,788-807,828-850,888-907,914-933,974-996 // numtm:11 /// ENSGALP00000018580 // span:462-484,497-519,539-561,568-590,673-695,715-734,763-782,803-825,863-882,889-908,949-971 // numtm:11 /// GENSCAN00000005011 // span:400-422,512-531,560-579,600-622,660-679,686-705,727-749,751-768 // numtm:8	---	This probe set was annotated using the Genome Target Overlap based pipeline to a Entrez Gene identifier using 2 transcripts. // false // Genome Target Overlap // B	BX931620,XM_418757	BX931620 // Gallus gallus finished cDNA, clone ChEST405j23. // gb // 0 // chr2:38470759-38519372(-) /// ENSGALT00000018603 // cdna:novel chromosome:WASHUC2:2:38438909:38519434:-1 gene:ENSGALG00000011405 // ensembl_novel // 0 // chr2:38438908-38519434(-) /// GENSCAN00000005011 // cdna:Genscan chromosome:WASHUC2:2:38303160:38488296:-1 // ensembl_prediction // 0 // chr2:38303159-38488296(-) /// XM_4…	---	2.39773	2.41999	2.29146	2.4638	2.2672	2.37765	2.35436	2.3781	2.17313
Gga.11913.1.S1_at	Chicken Array	Gallus gallus	2008-03-17	Consensus sequence	GenBank	Gga.11913.1	gb:BU477745 /DB_XREF=gi:25971322 /DB_XREF=603470910F1 /CLONE=ChEST347c3 /TID=Gga.11913.1 /CNT=7 /FEA=mRNA /TIER=ConsEnd /STK=0 /UG=Gga.11913 /UG_TITLE=Finished cDNA, clone ChEST355h13 /REP_ORG=G. gallus	BU477745	Gga.11913	Gga.11913	May 2006 (WUSTL Gallus-gallus-2.1)	chrZ:16032911-16036768 (+) // 98.87 //	similar to RIKEN cDNA 2310016C16	LOC426170	---	---	---	426170	---	---	---	XP_423834.1	XM_423834	---	---	---	---	---	---	---	---	---	---	---	XP_423834.1 // span:19-41 // numtm:1	---	This probe set was annotated using the Matching Probes based pipeline to a Entrez Gene identifier using 1 transcripts. // false // Matching Probes // A	XM_423834(9)	XM_423834 // PREDICTED: Gallus gallus similar to RIKEN cDNA 2310016C16 (LOC426170), mRNA. // refseq // 9 // ---	---	6.99525	6.75332	5.77471	6.32611	5.97751	6.21606	5.71506	5.77377	5.76273
Gga.1193.1.S1_at	Chicken Array	Gallus gallus	2008-03-17	Consensus sequence	GenBank	Gga.1193.1	gb:NM_204417.1 /DB_XREF=gi:45383330 /GEN=PTPRC /TID=Gga.1193.1 /CNT=38 /FEA=FLmRNA /TIER=FL /STK=2 /LL=386580 /UG=Gga.1193 /DEF=Gallus gallus protein tyrosine phosphatase, receptor type, C (PTPRC), mRNA. /PROD=protein tyrosine phosphatase, receptor type, C /FL=gb:L13285.1 gb:NM_204417.1 /REP_ORG=G. gallus	NM_204417.1	Gga.1193	Gga.1193	May 2006 (WUSTL Gallus-gallus-2.1)	chr8:2033861-2092244 (-) // 99.19 //	protein tyrosine phosphatase, receptor type, C	PTPRC	---	full length	ENSGALG00000002192	386580	Q91976	EC:3.1.3.48	---	NP_989748.1	NM_204417	---	---	---	---	---	---	0006470 // protein amino acid dephosphorylation // inferred from electronic annotation /// 0016311 // dephosphorylation // inferred from electronic annotation	---	0004725 // protein tyrosine phosphatase activity // inferred from electronic annotation /// 0016787 // hydrolase activity // inferred from electronic annotation /// 0016791 // phosphoric monoester hydrolase activity // inferred from electronic annotation	---	---	NP_989748.1 // span:512-534,774-796 // numtm:2 /// ENSGALP00000039466 // span:512-534,775-797 // numtm:2 /// ENSGALP00000039465 // span:225-247 // numtm:1 /// ENSGALP00000039464 // span:94-116 // numtm:1 /// ENSGALP00000003423 // span:512-534,774-796 // numtm:2	---	This probe set was annotated using the Matching Probes based pipeline to a Entrez Gene identifier using 2 transcripts. // false // Matching Probes // A	ENSGALT00000003428(10),NM_204417(11)	ENSGALT00000003428 // Gallus gallus protein tyrosine phosphatase, receptor type, C (PTPRC), mRNA. // ensembl_known // 10 // --- /// ENSGALT00000040265 // cdna:novel chromosome:WASHUC2:8:2034674:2054093:-1 gene:ENSGALG00000002192 // ensembl_novel // 10 // --- /// ENSGALT00000040266 // cdna:novel chromosome:WASHUC2:8:2034560:2056389:-1 gene:ENSGALG00000002192 // ensembl_novel // 10 // --- /// ENSGA…	---	3.44246	3.65562	3.87576	3.66471	4.11568	4.12703	4.12899	4.07153	4.34545
Gga.1193.1.S2_at	Chicken Array	Gallus gallus	2008-03-17	Consensus sequence	GenBank	Gga.1193.1	gb:BU420035 /DB_XREF=gi:25912706 /DB_XREF=603956335F1 /CLONE=ChEST924f10 /TID=Gga.1193.1 /CNT=38 /FEA=FLmRNA /TIER=ConsEnd /STK=1 /LL=386580 /UG_GENE=PTPRC /UG=Gga.1193 /UG_TITLE=protein tyrosine phosphatase, receptor type, C /FL=gb:L13285.1 gb:NM_204417.1 /REP_ORG=G. gallus	BU420035	Gga.1193	Gga.1193	May 2006 (WUSTL Gallus-gallus-2.1)	chr8:2033861-2092244 (-) // 99.19 //	protein tyrosine phosphatase, receptor type, C	PTPRC	---	full length	ENSGALG00000002192	386580	Q91976	EC:3.1.3.48	---	NP_989748.1	NM_204417	---	---	---	---	---	---	0006470 // protein amino acid dephosphorylation // inferred from electronic annotation /// 0016311 // dephosphorylation // inferred from electronic annotation	---	0004725 // protein tyrosine phosphatase activity // inferred from electronic annotation /// 0016787 // hydrolase activity // inferred from electronic annotation /// 0016791 // phosphoric monoester hydrolase activity // inferred from electronic annotation	---	---	NP_989748.1 // span:512-534,774-796 // numtm:2 /// ENSGALP00000039466 // span:512-534,775-797 // numtm:2 /// ENSGALP00000003423 // span:512-534,774-796 // numtm:2	---	This probe set was annotated using the Genome Target Overlap based pipeline to a Entrez Gene identifier using 2 transcripts. // false // Genome Target Overlap // B	ENSGALT00000003428,NM_204417	BX933386 // Gallus gallus finished cDNA, clone ChEST695k23. // gb // 0 // chr8:2060553-2092230(-) /// ENSGALT00000003428 // Gallus gallus protein tyrosine phosphatase, receptor type, C (PTPRC), mRNA. // ensembl_known // 0 // chr8:2034797-2092242(-) /// ENSGALT00000040267 // cdna:novel chromosome:WASHUC2:8:2034560:2092165:-1 gene:ENSGALG00000002192 // ensembl_novel // 0 // chr8:2034559-2092165(-) …	---	3.58153	3.72666	4.41933	4.464	5.30154	5.10344	5.65159	5.16572	5.78924
Gga.11948.1.S1_at	Chicken Array	Gallus gallus	2008-03-17	Consensus sequence	GenBank	Gga.11948.1	gb:BU407901 /DB_XREF=gi:25776957 /DB_XREF=603484470F1 /CLONE=ChEST376l17 /TID=Gga.11948.1 /CNT=14 /FEA=mRNA /TIER=ConsEnd /STK=0 /UG=Gga.11948 /UG_TITLE=Finished cDNA, clone ChEST432j17 /REP_ORG=G. gallus	BU407901	Gga.11948	Gga.25139	May 2006 (WUSTL Gallus-gallus-2.1)	chr5:52969496-52985035 (+) // 97.21 //	kinesin light chain 1	KLC1	---	---	---	423484	---	---	---	XP_421389.2	XM_421389	---	---	---	---	---	---	---	0005871 // kinesin complex // inferred from electronic annotation	0003777 // microtubule motor activity // inferred from electronic annotation /// 0005488 // binding // inferred from electronic annotation	---	---	---	---	This probe set was annotated using the Genome Target Overlap based pipeline to a Entrez Gene identifier using 1 transcripts. // false // Genome Target Overlap // B	XM_421389	XM_421389 // PREDICTED: Gallus gallus kinesin 2 (KNS2), mRNA. // refseq // 0 // chr5:52944299-52985014(+)	---	4.42208	4.49596	4.59846	4.5228	4.4708	4.46262	4.5891	4.60165	4.59191
Gga.11970.1.S1_at	Chicken Array	Gallus gallus	2008-03-17	Consensus sequence	GenBank	Gga.11970.1	gb:CR390330.1 /DB_XREF=gi:46428975 /TID=Gga.11970.1 /CNT=30 /FEA=mRNA /TIER=ConsEnd /STK=0 /UG=Gga.11970 /UG_TITLE=Finished cDNA, clone ChEST996p20 /DEF=Gallus gallus finished cDNA, clone ChEST920i7. /REP_ORG=G. gallus	CR390330.1	Gga.11970	Gga.39589	May 2006 (WUSTL Gallus-gallus-2.1)	chr7:171741-174280 (-) // 95.97 //	Finished cDNA, clone ChEST920i7	---	---	---	---	---	---	---	---	---	---	---	---	---	---	---	---	---	---	---	---	---	---	---	This probe set was annotated using the Matching Probes based pipeline to a UniGene identifier using 2 transcripts. // false // Matching Probes // A	BX935773(11),CR391120(9)	BX935773 // Gallus gallus finished cDNA, clone ChEST996p20. // gb // 11 // --- /// CR391120 // Gallus gallus finished cDNA, clone ChEST210o21. // gb // 9 // ---	NM_204229 // refseq // 1 // Negative Strand Matching Probes	4.64933	4.40619	4.31185	4.50452	4.33919	4.66236	4.96603	4.76428	4.50311
Gga.1197.1.S2_at	Chicken Array	Gallus gallus	2008-03-17	Consensus sequence	GenBank	Gga.1197.1	gb:BU131886 /DB_XREF=gi:25343917 /DB_XREF=603116614F1 /CLONE=ChEST71l3 /TID=Gga.1197.1 /CNT=48 /FEA=FLmRNA /TIER=ConsEnd /STK=0 /LL=395500 /UG_GENE=MKRN1 /UG=Gga.1197 /UG_TITLE=makorin 1 /FL=gb:NM_204742.1 gb:AF192787.1 /REP_ORG=G. gallus	BU131886	Gga.1197	Gga.1197	May 2006 (WUSTL Gallus-gallus-2.1)	chr1:58845305-58867772 (-) // 98.05 //	makorin, ring finger protein, 1	MKRN1	---	full length	ENSGALG00000012852	395500	Q9PTI4	---	---	NP_990073.1	NM_204742	---	---	---	---	---	---	---	---	0003676 // nucleic acid binding // inferred from electronic annotation /// 0005515 // protein binding // inferred from electronic annotation /// 0008270 // zinc ion binding // inferred from electronic annotation /// 0046872 // metal ion binding // inferred from electronic annotation	---	---	---	---	This probe set was annotated using the Genome Target Overlap based pipeline to a Entrez Gene identifier using 2 transcripts. // false // Genome Target Overlap // B	ENSGALT00000020962,NM_204742	CR386202 // Gallus gallus finished cDNA, clone ChEST252h18. // gb // 0 // chr1:58860383-58867720(-) /// ENSGALT00000020962 // Gallus gallus makorin, ring finger protein, 1 (MKRN1), mRNA. // ensembl_known // 0 // chr1:58845920-58867710(-) /// GENSCAN00000015777 // cdna:Genscan chromosome:WASHUC2:1:58847270:58867709:-1 // ensembl_prediction // 0 // chr1:58847269-58867709(-) /// NM_204742 // Gallus …	---	4.21094	4.06715	4.46876	4.08305	4.4524	4.31429	4.18049	4.37637	4.36858
Gga.11985.1.S1_at	Chicken Array	Gallus gallus	2008-03-17	Consensus sequence	GenBank	Gga.11985.1	gb:BU445814 /DB_XREF=gi:25935125 /DB_XREF=603765044F1 /CLONE=ChEST689h12 /TID=Gga.11985.1 /CNT=24 /FEA=mRNA /TIER=ConsEnd /STK=0 /UG=Gga.11985 /UG_TITLE=Finished cDNA, clone ChEST88a5 /REP_ORG=G. gallus	BU445814	Gga.11985	Gga.11985	May 2006 (WUSTL Gallus-gallus-2.1)	chr1:184825331-184867925 (-) // 94.1 //	ELMO/CED-12 domain containing 1	ELMOD1	---	---	---	418971	---	---	---	XP_001233928.1 /// XP_417165.1	XM_001233927 /// XM_417165	---	---	---	---	---	---	---	---	---	---	---	---	---	This probe set was annotated using the Matching Probes based pipeline to a Entrez Gene identifier using 2 transcripts. // false // Matching Probes // A	XM_001233927(11),XM_417165(11)	XM_001233927 // PREDICTED: Gallus gallus ELMO/CED-12 domain containing 1, transcript variant 1 (ELMOD1), mRNA. // refseq // 11 // --- /// XM_417165 // PREDICTED: Gallus gallus ELMO/CED-12 domain containing 1, transcript variant 2 (ELMOD1), mRNA. // refseq // 11 // ---	---	2.17493	2.35919	2.20779	2.33669	2.0854	2.38643	2.28799	2.21988	2.22348
Gga.12013.1.S1_at	Chicken Array	Gallus gallus	2008-03-17	Consensus sequence	GenBank	Gga.12013.1	gb:BX933755.1 /DB_XREF=gi:41634283 /TID=Gga.12013.1 /CNT=41 /FEA=mRNA /TIER=ConsEnd /STK=0 /UG=Gga.12013 /UG_TITLE=Finished cDNA, clone ChEST912f5 /DEF=Gallus gallus finished cDNA, clone ChEST912f5. /REP_ORG=G. gallus	BX933755.1	Gga.12013	Gga.12013	May 2006 (WUSTL Gallus-gallus-2.1)	chrUn_random:14043548-14044771 (+) // 42.36 //	hypothetical LOC426323	LOC426323	---	---	ENSGALG00000013942	426323	---	---	---	XP_423984.2	XM_423984	---	---	---	---	---	---	---	---	---	---	---	ENSGALP00000022556 // span:15-34 // numtm:1	---	This probe set was annotated using the Genome Target Overlap based pipeline to a Entrez Gene identifier using 1 transcripts. // false // Genome Target Overlap // B	XM_423984	ENSGALT00000022596 // cdna:novel chromosome:WASHUC2:Un_random:14043558:14044668:1 gene:ENSGALG00000013942 // ensembl_novel // 0 // chrUn_random:14043557-14044668(+) /// GENSCAN00000013689 // cdna:Genscan chromosome:WASHUC2:Un_random:14044383:14044674:1 // ensembl_prediction // 0 // chrUn_random:14044382-14044674(+) /// XM_423984 // PREDICTED: Gallus gallus hypothetical LOC426323 (LOC426323), part…	GENSCAN00000013713 // ensembl_prediction // 2 // Cross Hyb Matching Probes	6.0917	6.09516	5.22296	5.95601	5.75152	5.89864	5.04593	5.4279	5.27107
Gga.12030.4.S1_x_at	Chicken Array	Gallus gallus	2008-03-17	Consensus sequence	GenBank	Gga.12030.4	gb:BU297734 /DB_XREF=gi:25747370 /DB_XREF=603610044F1 /CLONE=ChEST598g12 /TID=Gga.12030.4 /CNT=2 /FEA=mRNA /TIER=ConsEnd /STK=0 /UG=Gga.12030 /UG_TITLE=Finished cDNA, clone ChEST730p8 /REP_ORG=G. gallus	BU297734	Gga.12030	Gga.12030	May 2006 (WUSTL Gallus-gallus-2.1)	chr5:26079411-26084459 (+) // 92.74 //	peroxisomal biogenesis factor 16	PEX16	---	---	ENSGALG00000008421	423201	---	---	---	XP_421125.2	XM_421125	---	---	---	---	---	---	---	---	---	---	---	---	---	This probe set was annotated using the Matching Probes based pipeline to a Entrez Gene identifier using 1 transcripts. // false // Matching Probes // A	XM_421125(10)	CR390652 // Gallus gallus finished cDNA, clone ChEST598g12. // gb // 11 // --- /// ENSGALT00000013718 // cdna:novel chromosome:WASHUC2:5:26079856:26084489:1 gene:ENSGALG00000008421 // ensembl_novel // 10 // --- /// XM_421125 // PREDICTED: Gallus gallus peroxisomal biogenesis factor 16 (PEX16), mRNA. // refseq // 10 // ---	ENSGALT00000038361 // ensembl_novel // 8 // Negative Strand Matching Probes	6.39258	6.48685	6.40276	6.41077	6.18682	6.35104	6.34302	6.33965	6.38292
Gga.12061.2.S1_s_at	Chicken Array	Gallus gallus	2008-03-17	Consensus sequence	GenBank	Gga.12061.2	gb:CR353145.1 /DB_XREF=gi:45423989 /TID=Gga.12061.2 /CNT=1 /FEA=mRNA /TIER=ConsEnd /STK=0 /UG=Gga.12061 /UG_TITLE=Finished cDNA, clone ChEST546j10 /DEF=Gallus gallus finished cDNA, clone ChEST218i1. /REP_ORG=G. gallus	CR353145.1	Gga.12061	Gga.12061	May 2006 (WUSTL Gallus-gallus-2.1)	chr15:8083057-8086628 (-) // 99.83 //	sushi domain containing 2	SUSD2	---	---	ENSGALG00000005824	416922	---	---	---	XP_415212.2	XM_415212	---	---	---	---	---	---	---	---	---	---	---	XP_415212.2 // span:782-804 // numtm:1	---	This probe set was annotated using the Matching Probes based pipeline to a Entrez Gene identifier using 2 transcripts. // false // Matching Probes // A	BX931769(11),XM_415212(9)	BX931769 // Gallus gallus finished cDNA, clone ChEST546j10. // gb // 11 // --- /// CR353145 // Gallus gallus finished cDNA, clone ChEST218i1. // gb // 11 // --- /// ENSGALT00000009356 // cdna:novel chromosome:WASHUC2:15:8075467:8086568:-1 gene:ENSGALG00000005824 // ensembl_novel // 11 // --- /// XM_415212 // PREDICTED: Gallus gallus similar to sushi domain containing 2; Sushi domain (SCR repeat) …	---	5.22399	5.38827	5.56281	5.60198	5.58893	5.55382	5.76587	5.66087	5.55861
Gga.12141.1.S1_at	Chicken Array	Gallus gallus	2008-03-17	Consensus sequence	GenBank	Gga.12141.1	gb:BU202788 /DB_XREF=gi:25366751 /DB_XREF=604151349F1 /CLONE=ChEST992b14 /TID=Gga.12141.1 /CNT=17 /FEA=mRNA /TIER=ConsEnd /STK=0 /UG=Gga.12141 /UG_TITLE=Finished cDNA, clone ChEST506f21 /REP_ORG=G. gallus	BU202788	Gga.12141	Gga.12141	May 2006 (WUSTL Gallus-gallus-2.1)	chrZ:15774534-15775859 (+) // 94.99 //	heat shock 27kDa protein 3	HSPB3	---	---	---	431593	---	---	---	XP_001231558.1	XM_001231557	---	---	---	---	---	---	---	---	---	---	---	---	---	This probe set was annotated using the Matching Probes based pipeline to a Entrez Gene identifier using 1 transcripts. // false // Matching Probes // A	XM_001231557(10)	XM_001231557 // PREDICTED: Gallus gallus similar to small heat shock protein B3 (LOC431593), mRNA. // refseq // 10 // ---	---	7.84059	7.70883	7.67564	7.56682	7.23062	7.47471	7.52715	6.98135	6.84472
Gga.12149.1.S1_s_at	Chicken Array	Gallus gallus	2008-03-17	Consensus sequence	GenBank	Gga.12149.1	gb:BX933171.1 /DB_XREF=gi:41633699 /TID=Gga.12149.1 /CNT=6 /FEA=mRNA /TIER=ConsEnd /STK=0 /UG=Gga.12149 /UG_TITLE=Finished cDNA, clone ChEST385l11 /DEF=Gallus gallus finished cDNA, clone ChEST385l11. /REP_ORG=G. gallus	BX933171.1	Gga.12149	Gga.11439	May 2006 (WUSTL Gallus-gallus-2.1)	chr3:17470081-17480805 (-) // 65.1 //	heterogeneous nuclear ribonucleoprotein L-like	HNRPLL	---	---	ENSGALG00000008504	416702	---	---	---	XP_414998.2	XM_414998	---	---	---	---	---	---	0006397 // mRNA processing // inferred from electronic annotation /// 0006520 // amino acid metabolic process // inferred from electronic annotation	0005634 // nucleus // inferred from electronic annotation	0000166 // nucleotide binding // inferred from electronic annotation /// 0003723 // RNA binding // inferred from electronic annotation /// 0030170 // pyridoxal phosphate binding // inferred from electronic annotation	---	---	---	---	This probe set was annotated using the Matching Probes based pipeline to a Entrez Gene identifier using 2 transcripts. // false // Matching Probes // A	BX933171(11),XM_414998(11)	BX933171 // Gallus gallus finished cDNA, clone ChEST385l11. // gb // 11 // --- /// CR388661 // Gallus gallus finished cDNA, clone ChEST850e20. // gb // 11 // --- /// ENSGALT00000013852 // cdna:novel chromosome:WASHUC2:3:17460054:17480799:-1 gene:ENSGALG00000008504 // ensembl_novel // 11 // --- /// GENSCAN00000001447 // cdna:Genscan chromosome:WASHUC2:3:17384040:17485056:-1 // ensembl_prediction /…	---	5.58444	5.44406	5.57725	5.44019	5.51818	5.61872	5.59865	5.66417	5.60268
Gga.12149.2.S1_at	Chicken Array	Gallus gallus	2008-03-17	Consensus sequence	GenBank	Gga.12149.2	gb:CR388661.1 /DB_XREF=gi:46427276 /TID=Gga.12149.2 /CNT=1 /FEA=mRNA /TIER=ConsEnd /STK=0 /UG=Gga.12149 /UG_TITLE=Finished cDNA, clone ChEST385l11 /DEF=Gallus gallus finished cDNA, clone ChEST850e20. /REP_ORG=G. gallus	CR388661.1	Gga.12149	Gga.11439	May 2006 (WUSTL Gallus-gallus-2.1)	chr3:17472829-17480806 (-) // 72.25 //	Heterogeneous nuclear ribonucleoprotein L-like	HNRPLL	---	---	---	416702	---	---	---	XP_414998.2	XM_414998	---	---	---	---	---	---	0006397 // mRNA processing // inferred from electronic annotation /// 0006520 // amino acid metabolic process // inferred from electronic annotation	0005634 // nucleus // inferred from electronic annotation	0000166 // nucleotide binding // inferred from electronic annotation /// 0003723 // RNA binding // inferred from electronic annotation /// 0030170 // pyridoxal phosphate binding // inferred from electronic annotation	---	---	---	---	This probe set was annotated using the Matching Probes based pipeline to a UniGene identifier using 1 transcripts. // false // Matching Probes // A	CR388661(11)	CR388661 // Gallus gallus finished cDNA, clone ChEST850e20. // gb // 11 // ---	---	2.0723	2.07147	2.07295	2.11691	2.0562	2.06313	2.03427	1.98471	2.06226
Gga.12178.1.S1_at	Chicken Array	Gallus gallus	2008-03-17	Consensus sequence	GenBank	Gga.12178.1	gb:BM426011 /DB_XREF=gi:18429975 /DB_XREF=pgf2n.pk001.g8 /CLONE=pgf2n.pk001.g8 /TID=Gga.12178.1 /CNT=5 /FEA=mRNA /TIER=ConsEnd /STK=0 /UG=Gga.12178 /UG_TITLE=Finished cDNA, clone ChEST532i13 /REP_ORG=G. gallus	BM426011	Gga.12178	Gga.12178	May 2006 (WUSTL Gallus-gallus-2.1)	chr1:62652286-62660030 (+) // 98.99 //	WNK lysine deficient protein kinase 1	WNK1	---	---	---	427925	---	---	---	XP_001235131.1	XM_001235130	---	---	---	---	---	---	0006468 // protein amino acid phosphorylation // inferred from electronic annotation	---	0004674 // protein serine/threonine kinase activity // inferred from electronic annotation /// 0005524 // ATP binding // inferred from electronic annotation	---	---	---	---	This probe set was annotated using the Matching Probes based pipeline to a Entrez Gene identifier using 1 transcripts. // false // Matching Probes // A	XM_001235130(10)	XM_001235130 // PREDICTED: Gallus gallus similar to putative protein kinase (LOC427925), mRNA. // refseq // 10 // ---	BX935111 // gb // 2 // Cross Hyb Matching Probes /// GENSCAN00000023030 // ensembl_prediction // 1 // Negative Strand Matching Probes	5.1896	4.64825	5.02704	4.89335	5.75187	5.11479	4.96954	5.23152	5.63504
Gga.12269.1.S1_at	Chicken Array	Gallus gallus	2008-03-17	Consensus sequence	GenBank	Gga.12269.1	gb:BU478056 /DB_XREF=gi:25971633 /DB_XREF=603848044F1 /CLONE=ChEST840g11 /TID=Gga.12269.1 /CNT=18 /FEA=mRNA /TIER=ConsEnd /STK=1 /UG=Gga.12269 /UG_TITLE=Finished cDNA, clone ChEST156j18 /REP_ORG=G. gallus	BU478056	Gga.12269	Gga.12269	May 2006 (WUSTL Gallus-gallus-2.1)	chr1:95758588-95765790 (-) // 97.19 //	acid phosphatase 6, lysophosphatidic	ACP6	---	---	ENSGALG00000015485	418458	---	---	---	XP_416667.2	XM_416667	---	---	---	---	---	---	---	---	0003993 // acid phosphatase activity // inferred from electronic annotation	---	---	---	---	This probe set was annotated using the Genome Target Overlap based pipeline to a Entrez Gene identifier using 1 transcripts. // false // Genome Target Overlap // B	XM_416667	ENSGALT00000024972 // cdna:novel chromosome:WASHUC2:1:95758586:95765792:-1 gene:ENSGALG00000015485 // ensembl_novel // 0 // chr1:95758585-95765792(-) /// GENSCAN00000028063 // cdna:Genscan chromosome:WASHUC2:1:95755865:95765774:-1 // ensembl_prediction // 0 // chr1:95755864-95765774(-) /// XM_416667 // PREDICTED: Gallus gallus acid phosphatase 6, lysophosphatidic (ACP6), mRNA. // refseq // 0 // c…	---	6.58917	6.67234	6.84335	6.61098	6.60547	6.60066	6.81578	6.57674	6.84003
Gga.12271.3.S1_a_at	Chicken Array	Gallus gallus	2008-03-17	Consensus sequence	GenBank	Gga.12271.3	gb:BX933311.2 /DB_XREF=gi:46017805 /TID=Gga.12271.3 /CNT=3 /FEA=mRNA /TIER=ConsEnd /STK=0 /UG=Gga.12271 /UG_TITLE=Finished cDNA, clone ChEST194d17 /DEF=Gallus gallus finished cDNA, clone ChEST194d17. /REP_ORG=G. gallus	BX933311.2	Gga.12271	Gga.12271	May 2006 (WUSTL Gallus-gallus-2.1)	chr10:22182064-22182880 (-) // 98.9 //	Similar to Adapter-related protein complex 3 sigma 2 subunit (Sigma-adaptin 3b) (AP-3 complex sigma-3B subunit) (Sigma-3B-adaptin)	LOC415581	---	---	---	415581	---	---	---	---	XR_026712	---	---	---	---	---	---	---	---	---	---	---	---	---	This probe set was annotated using the Matching Probes based pipeline to a UniGene identifier using 2 transcripts. // false // Matching Probes // A	BX933311(11),CR385202(11)	BX933311 // Gallus gallus finished cDNA, clone ChEST194d17. // gb // 11 // --- /// CR385202 // Gallus gallus finished cDNA, clone ChEST539h16. // gb // 11 // ---	XM_420937 // refseq // 1 // Negative Strand Matching Probes /// ENSGALT00000007198 // ensembl_novel // 1 // Negative Strand Matching Probes	3.04592	3.19289	3.15943	3.18871	3.24581	3.18358	3.2146	3.1723	3.11893
Gga.1230.1.S1_at	Chicken Array	Gallus gallus	2008-03-17	Consensus sequence	GenBank	Gga.1230.1	gb:BU455517 /DB_XREF=gi:25944828 /DB_XREF=603219243F1 /CLONE=ChEST210f11 /TID=Gga.1230.1 /CNT=15 /FEA=mRNA /TIER=ConsEnd /STK=0 /UG=Gga.1230 /UG_TITLE=Finished cDNA, clone ChEST529k20 /REP_ORG=G. gallus	BU455517	Gga.1230	Gga.1230	May 2006 (WUSTL Gallus-gallus-2.1)	chr6:7734958-7743970 (+) // 99.03 //	DnaJ (Hsp40) homolog, subfamily C, member 12	DNAJC12	---	---	---	423647	---	---	---	XP_421530.1	XM_421530	---	---	---	---	---	---	---	---	---	---	---	---	---	This probe set was annotated using the Matching Probes based pipeline to a Entrez Gene identifier using 1 transcripts. // false // Matching Probes // A	XM_421530(9)	XM_421530 // PREDICTED: Gallus gallus DnaJ (Hsp40) homolog, subfamily C, member 12 (DNAJC12), mRNA. // refseq // 9 // ---	ENSGALT00000004372 // ensembl_novel // 4 // Cross Hyb Matching Probes	5.56627	5.4334	5.37958	5.44242	5.23027	5.19859	5.27457	5.00565	4.77275
Gga.1231.1.S1_at	Chicken Array	Gallus gallus	2008-03-17	Consensus sequence	GenBank	Gga.1231.1	gb:BU448173 /DB_XREF=gi:25937484 /DB_XREF=603764151F1 /CLONE=ChEST687e14 /TID=Gga.1231.1 /CNT=25 /FEA=EST /TIER=ConsEnd /STK=0 /UG=Gga.1231 /UG_TITLE=Transcribed sequence with weak similarity to protein ref:NP_060819.1 (H.sapiens) hypothetical protein FLJ11175 (Homo sapiens) /REP_ORG=G. gallus	BU448173	Gga.1231	Gga.1231	May 2006 (WUSTL Gallus-gallus-2.1)	chrZ:56675834-56685845 (+) // 96.58 //	Transcribed locus	---	---	est	---	---	---	---	---	---	---	---	---	---	---	---	---	---	---	---	---	---	---	---	This probe set was annotated using the Accession mapped clusters based pipeline to a UniGene identifier using 17 transcripts. // false // Accession mapped clusters // E	BU242570,BU289113,BU299943,BU307043,BU338709,BU340055,BU349221,BU352218,BU448173,BU459286,BX265048,BX265049,BX274426,BX274427,BX274508,BX274509,CD738398	BU242570 // /DB_XREF=603593218F1 /CLONE=ChEST560c6 // gb // --- // --- /// BU289113 // /DB_XREF=603604839F1 /CLONE=ChEST585m10 // gb // --- // --- /// BU299943 // /DB_XREF=603612589F1 /CLONE=ChEST604b24 // gb // --- // --- /// BU307043 // /DB_XREF=603740554F1 /CLONE=ChEST637k14 // gb // --- // --- /// BU338709 // /DB_XREF=603513496F1 /CLONE=ChEST449o24 // gb // --- // --- /// BU340055 // /DB_XREF…	---	3.87752	3.71232	3.80803	3.63145	3.63931	3.44352	3.7089	3.3975	3.75884
Gga.12328.1.S1_at	Chicken Array	Gallus gallus	2008-03-17	Consensus sequence	GenBank	Gga.12328.1	gb:BX932820.2 /DB_XREF=gi:46017582 /TID=Gga.12328.1 /CNT=8 /FEA=mRNA /TIER=ConsEnd /STK=0 /UG=Gga.12328 /UG_TITLE=Finished cDNA, clone ChEST270j4 /DEF=Gallus gallus finished cDNA, clone ChEST270j4. /REP_ORG=G. gallus	BX932820.2	Gga.12328	Gga.35238	May 2006 (WUSTL Gallus-gallus-2.1)	---	Finished cDNA, clone ChEST270j4	---	---	---	---	---	---	---	---	---	---	---	---	---	---	---	---	---	---	---	---	---	---	---	This probe set was annotated using the Matching Probes based pipeline to a UniGene identifier using 1 transcripts. // false // Matching Probes // A	BX932820(11)	BX932820 // Gallus gallus finished cDNA, clone ChEST270j4. // gb // 11 // ---	---	4.49563	4.66684	4.60004	4.77516	5.00479	4.96482	4.91875	5.02666	4.75239
Gga.12335.2.S1_s_at	Chicken Array	Gallus gallus	2008-03-17	Consensus sequence	GenBank	Gga.12335.2	gb:CD735203 /DB_XREF=gi:32286052 /DB_XREF=4015416 /CLONE=1GAL_3D02 /TID=Gga.12335.2 /CNT=3 /FEA=EST /TIER=ConsEnd /STK=0 /UG=Gga.12335 /UG_TITLE=Transcribed sequence with moderate similarity to protein sp:Q9UIA0 (H.sapiens) CYH4_HUMAN Cytohesin 4 /REP_ORG=G. gallus	CD735203	Gga.12335	Gga.12335	May 2006 (WUSTL Gallus-gallus-2.1)	chr1:53354060-53358641 (-) // 97.87 //	pleckstrin homology, Sec7 and coiled-coil domains 4	RCJMB04_26f20	---	full length	ENSGALG00000012454	418043	Q5ZIG9	---	---	NP_001012833.1	NM_001012815	---	---	---	---	---	---	0032012 // regulation of ARF protein signal transduction // inferred from electronic annotation /// 0045785 // positive regulation of cell adhesion // inferred from sequence or structural similarity	0001726 // ruffle // inferred from sequence or structural similarity /// 0005622 // intracellular // inferred from electronic annotation /// 0005737 // cytoplasm // inferred from sequence or structural similarity /// 0005886 // plasma membrane // inferred from sequence or structural similarity	0005086 // ARF guanyl-nucleotide exchange factor activity // inferred from electronic annotation /// 0005515 // protein binding // inferred from sequence or structural similarity /// 0005547 // phosphatidylinositol-3,4,5-triphosphate binding // inferred from sequence or structural similarity	---	---	---	---	This probe set was annotated using the Matching Probes based pipeline to a Entrez Gene identifier using 2 transcripts. // false // Matching Probes // A	ENSGALT00000020357(11),NM_001012815(11)	ENSGALT00000020357 // Gallus gallus pleckstrin homology, Sec7 and coiled-coil domains 4 (PSCD4), mRNA. // ensembl_known // 11 // --- /// NM_001012815 // Gallus gallus pleckstrin homology, Sec7 and coiled-coil domains 4 (PSCD4), mRNA. // refseq // 11 // ---	GENSCAN00000037972 // ensembl_prediction // 8 // Cross Hyb Matching Probes	3.14125	3.30842	3.61025	3.40952	4.03746	3.57964	3.5443	3.69329	3.50373
Gga.12347.1.S1_at	Chicken Array	Gallus gallus	2008-03-17	Consensus sequence	GenBank	Gga.12347.1	gb:BU332748 /DB_XREF=gi:25840749 /DB_XREF=603870517F1 /CLONE=ChEST896a6 /TID=Gga.12347.1 /CNT=6 /FEA=mRNA /TIER=ConsEnd /STK=0 /UG=Gga.12347 /UG_TITLE=Finished cDNA, clone ChEST26k1 /REP_ORG=G. gallus	BU332748	Gga.12347	Gga.12347	May 2006 (WUSTL Gallus-gallus-2.1)	chr4:45904948-45972523 (-) // 99.7 //	vascular endothelial growth factor C	VEGFC	---	---	ENSGALG00000010847	422573	---	---	---	XP_001232469.1 /// XP_420532.1	XM_001232468 /// XM_420532	---	---	---	---	---	---	---	0016020 // membrane // inferred from electronic annotation	0008083 // growth factor activity // inferred from electronic annotation	---	---	---	---	This probe set was annotated using the Matching Probes based pipeline to a Entrez Gene identifier using 2 transcripts. // false // Matching Probes // A	XM_001232468(11),XM_420532(11)	ENSGALT00000017629 // cdna:novel chromosome:WASHUC2:4:45904942:45974146:-1 gene:ENSGALG00000010847 // ensembl_novel // 11 // --- /// XM_001232468 // PREDICTED: Gallus gallus similar to vascular endothelial growth factor C, transcript variant 1 (LOC422573), mRNA. // refseq // 11 // --- /// XM_420532 // PREDICTED: Gallus gallus similar to vascular endothelial growth factor C, transcript variant 2 (…	GENSCAN00000001546 // ensembl_prediction // 6 // Cross Hyb Matching Probes	6.51194	6.34011	7.0816	6.79568	6.82554	6.37149	6.86108	6.01386	6.48806
Gga.12358.2.S1_at	Chicken Array	Gallus gallus	2008-03-17	Consensus sequence	GenBank	Gga.12358.2	gb:BX930884.2 /DB_XREF=gi:46016845 /TID=Gga.12358.2 /CNT=2 /FEA=mRNA /TIER=ConsEnd /STK=0 /UG=Gga.12358 /UG_TITLE=Finished cDNA, clone ChEST908i10 /DEF=Gallus gallus finished cDNA, clone ChEST372i8. /REP_ORG=G. gallus	BX930884.2	Gga.12358	Gga.12358	May 2006 (WUSTL Gallus-gallus-2.1)	chr9:14752641-14783046 (-) // 56.45 //	proteasome (prosome, macropain) 26S subunit, non-ATPase, 6 /// similar to chromosome 3 open reading frame 6 long isoform	PSMD6 /// RCJMB04_2n23	---	full length	ENSGALG00000007315	416079 /// 424906	Q5ZM86	---	---	NP_001026486.1 /// XP_414416.1	NM_001031315 /// XM_414416	---	---	---	---	---	---	---	---	---	---	---	---	---	This probe set was annotated using the Matching Probes based pipeline to a Entrez Gene identifier using 2 transcripts. // true // Matching Probes // A	BX930884(11),XM_414416(11),ENSGALT00000011836(11)	BX930884 // Gallus gallus finished cDNA, clone ChEST372i8. // gb // 11 // --- /// ENSGALT00000011836 // cdna:novel chromosome:WASHUC2:12:13910990:13917322:-1 gene:ENSGALG00000007315 // ensembl_novel // 11 // --- /// XM_414416 // PREDICTED: Gallus gallus proteasome (prosome, macropain) 26S subunit, non-ATPase, 6 (PSMD6), mRNA. // refseq // 11 // ---	---	8.19166	7.87838	9.05661	8.23006	8.82375	8.44796	8.46408	8.49175	8.81124
Gga.12379.1.S1_a_at	Chicken Array	Gallus gallus	2008-03-17	Consensus sequence	GenBank	Gga.12379.1	gb:BX931358.2 /DB_XREF=gi:46017062 /TID=Gga.12379.1 /CNT=15 /FEA=mRNA /TIER=ConsEnd /STK=0 /UG=Gga.12379 /UG_TITLE=Finished cDNA, clone ChEST1005k15 /DEF=Gallus gallus finished cDNA, clone ChEST644d3. /REP_ORG=G. gallus	BX931358.2	Gga.12379	Gga.12379	May 2006 (WUSTL Gallus-gallus-2.1)	chr9:17035878-17037810 (-) // 99.66 //	polymerase (RNA) II (DNA directed) polypeptide H	POLR2H	---	---	ENSGALG00000008534	424954	---	---	---	XP_001232695.1 /// XP_422761.1	XM_001232694 /// XM_422761	---	---	---	---	---	---	0006350 // transcription // inferred from electronic annotation	---	---	---	---	---	---	This probe set was annotated using the Matching Probes based pipeline to a Entrez Gene identifier using 3 transcripts. // false // Matching Probes // A	BX933747(11),XM_001232694(11),XM_422761(11)	BX933179 // Gallus gallus finished cDNA, clone ChEST845b22. // gb // 11 // --- /// BX933747 // Gallus gallus finished cDNA, clone ChEST1005k15. // gb // 11 // --- /// ENSGALT00000013907 // cdna:novel chromosome:WASHUC2:9:17035879:17037783:-1 gene:ENSGALG00000008534 // ensembl_novel // 11 // --- /// XM_001232694 // PREDICTED: Gallus gallus polymerase (RNA) II (DNA directed) polypeptide H, transcri…	---	7.60912	7.62081	7.58926	7.51941	7.53904	7.45823	7.47644	7.37924	7.65963
Gga.1245.1.S1_at	Chicken Array	Gallus gallus	2008-03-17	Consensus sequence	GenBank	Gga.1245.1	gb:BU257829 /DB_XREF=gi:25519069 /DB_XREF=603744393F1 /CLONE=ChEST646j23 /TID=Gga.1245.1 /CNT=38 /FEA=mRNA /TIER=ConsEnd /STK=0 /UG=Gga.1245 /UG_TITLE=Finished cDNA, clone ChEST917f24 /REP_ORG=G. gallus	BU257829	Gga.1245	Gga.1245	May 2006 (WUSTL Gallus-gallus-2.1)	---	Finished cDNA, clone ChEST917f24	---	---	---	---	---	---	---	---	---	---	---	---	---	---	---	---	---	---	---	---	---	---	---	This probe set was annotated using the Matching Probes based pipeline to a UniGene identifier using 1 transcripts. // false // Matching Probes // A	CR353734(11)	CR353734 // Gallus gallus finished cDNA, clone ChEST917f24. // gb // 11 // ---	---	6.40608	7.04308	5.70577	6.52353	5.47947	6.07171	6.18582	6.02997	4.9773
Gga.12469.1.S1_at	Chicken Array	Gallus gallus	2008-03-17	Consensus sequence	GenBank	Gga.12469.1	gb:CK608347 /DB_XREF=gi:41329405 /DB_XREF=IFN_K17 /CLONE=IFN_K17 /TID=Gga.12469.1 /CNT=17 /FEA=mRNA /TIER=ConsEnd /STK=0 /UG=Gga.12469 /UG_TITLE=Finished cDNA, clone ChEST647b6 /REP_ORG=G. gallus	CK608347	Gga.12469	Gga.39192	May 2006 (WUSTL Gallus-gallus-2.1)	chrUn_random:23369671-23370637 (+) // 49.16 //	Finished cDNA, clone ChEST990j4	---	---	---	---	---	---	---	---	---	---	---	---	---	---	---	---	---	---	---	---	---	---	---	This probe set was annotated using the Matching Probes based pipeline to a UniGene identifier using 1 transcripts. // false // Matching Probes // A	BX931342(9)	BX931342 // Gallus gallus finished cDNA, clone ChEST647b6. // gb // 9 // ---	ENSGALT00000035962 // ensembl_novel // 9 // Negative Strand Matching Probes	7.681	7.68174	8.30635	7.81459	8.41652	7.95196	8.09148	8.3794	8.34163
Gga.12469.1.S1_x_at	Chicken Array	Gallus gallus	2008-03-17	Consensus sequence	GenBank	Gga.12469.1	gb:CK608347 /DB_XREF=gi:41329405 /DB_XREF=IFN_K17 /CLONE=IFN_K17 /TID=Gga.12469.1 /CNT=17 /FEA=mRNA /TIER=ConsEnd /STK=0 /UG=Gga.12469 /UG_TITLE=Finished cDNA, clone ChEST647b6 /REP_ORG=G. gallus	CK608347	Gga.12469	Gga.39192	May 2006 (WUSTL Gallus-gallus-2.1)	chrUn_random:23369671-23370637 (+) // 49.16 //	Finished cDNA, clone ChEST990j4	---	---	---	---	---	---	---	---	---	---	---	---	---	---	---	---	---	---	---	---	---	---	---	This probe set was annotated using the Accession mapped clusters based pipeline to a UniGene identifier using 17 transcripts. // false // Accession mapped clusters // E	AJ393925,AJ399346,BI390202,BI394517,BM426178,BM488078,BQ484906,BU258653,BU436796,BX929469,BX931342,CD732453,CF251284,CF255132,CK608347,CK609141,CK613768	AJ393925 // /DB_XREF=AJ393925 /CLONE=17g16r1 // gb // --- // --- /// AJ399346 // /DB_XREF=AJ399346 /CLONE=9j12r1 // gb // --- // --- /// BI390202 // /DB_XREF=pgp1c.pk003.i19 /CLONE=pgp1c.pk003.i19 // gb // --- // --- /// BI394517 // /DB_XREF=pgp1n.pk014.o6 /CLONE=pgp1n.pk014.o6 // gb // --- // --- /// BM426178 // /DB_XREF=pgf2n.pk001.o2 /CLONE=pgf2n.pk001.o2 // gb // --- // --- /// BM488078 // /D…	ENSGALT00000035962 // ensembl_novel // 7 // Negative Strand Matching Probes	9.16541	9.21078	9.81167	9.45614	10.0699	9.48424	9.66879	9.92122	9.84295
Gga.12553.1.S1_s_at	Chicken Array	Gallus gallus	2008-03-17	Consensus sequence	GenBank	Gga.12553.1	gb:BU203359 /DB_XREF=gi:25367522 /DB_XREF=603101721F1 /CLONE=ChEST34j6 /TID=Gga.12553.1 /CNT=10 /FEA=mRNA /TIER=ConsEnd /STK=0 /UG=Gga.12553 /UG_TITLE=Finished cDNA, clone ChEST507o24 /REP_ORG=G. gallus	BU203359	Gga.12553	Gga.12553	May 2006 (WUSTL Gallus-gallus-2.1)	chrZ:20213940-20257221 (+) // 98.39 //	erbb2 interacting protein	ERBB2IP	---	---	ENSGALG00000014773	431583	---	---	---	XP_429138.2	XM_429138	---	---	---	---	---	---	---	---	0005515 // protein binding // inferred from electronic annotation	---	---	---	---	This probe set was annotated using the Matching Probes based pipeline to a Entrez Gene identifier using 1 transcripts. // false // Matching Probes // A	XM_429138(11)	ENSGALT00000023835 // cdna:novel chromosome:WASHUC2:Z:20143159:20255225:1 gene:ENSGALG00000014773 // ensembl_novel // 11 // --- /// ENSGALT00000038678 // cdna:novel chromosome:WASHUC2:Z:20143159:20255225:1 gene:ENSGALG00000014773 // ensembl_novel // 11 // --- /// GENSCAN00000017316 // cdna:Genscan chromosome:WASHUC2:Z:20078630:20304841:1 // ensembl_prediction // 11 // --- /// XM_429138 // PREDICT…	---	6.27306	5.55022	5.76636	5.49545	5.92941	5.59349	5.27802	5.62868	5.73186
Gga.12564.1.S1_at	Chicken Array	Gallus gallus	2008-03-17	Consensus sequence	GenBank	Gga.12564.1	gb:BU454014 /DB_XREF=gi:25943325 /DB_XREF=603217065F1 /CLONE=ChEST205a18 /TID=Gga.12564.1 /CNT=4 /FEA=mRNA /TIER=ConsEnd /STK=0 /UG=Gga.12564 /UG_TITLE=Finished cDNA, clone ChEST360e16 /REP_ORG=G. gallus	BU454014	Gga.12564	Gga.5533	May 2006 (WUSTL Gallus-gallus-2.1)	chr3:50084506-50092832 (-) // 96.19 //	LATS, large tumor suppressor, homolog 1 (Drosophila)	LATS1	---	---	---	421627	---	---	---	XP_419666.2	XM_419666	---	---	---	---	---	---	0006468 // protein amino acid phosphorylation // inferred from electronic annotation /// 0008152 // metabolic process // inferred from electronic annotation	---	0004674 // protein serine/threonine kinase activity // inferred from electronic annotation /// 0005524 // ATP binding // inferred from electronic annotation /// 0016491 // oxidoreductase activity // inferred from electronic annotation	---	---	---	---	This probe set was annotated using the Accession mapped clusters based pipeline to a UniGene identifier using 4 transcripts. // false // Accession mapped clusters // E	BU357646,BU454014,BU463000,BX932209	BU357646 // /DB_XREF=603476259F1 /CLONE=ChEST360e16 // gb // --- // --- /// BU454014 // /DB_XREF=603217065F1 /CLONE=ChEST205a18 // gb // --- // --- /// BU463000 // /DB_XREF=603369926F1 /CLONE=ChEST275c7 // gb // --- // --- /// BX932209 // /DEF=Gallus gallus finished cDNA, clone ChEST360e16. // gb // --- // ---	XM_419666 // refseq // 6 // Cross Hyb Matching Probes /// ENSGALT00000020221 // ensembl_novel // 7 // Cross Hyb Matching Probes /// GENSCAN00000009008 // ensembl_prediction // 6 // Cross Hyb Matching Probes	3.61711	3.56248	3.11727	3.36708	3.18184	3.29986	3.15987	3.00845	3.43365
Gga.12573.1.S1_at	Chicken Array	Gallus gallus	2008-03-17	Consensus sequence	GenBank	Gga.12573.1	gb:BU220874 /DB_XREF=gi:25407818 /DB_XREF=603756180F1 /CLONE=ChEST667o20 /TID=Gga.12573.1 /CNT=7 /FEA=mRNA /TIER=ConsEnd /STK=0 /UG=Gga.12573 /UG_TITLE=Finished cDNA, clone ChEST618i12 /REP_ORG=G. gallus	BU220874	Gga.12573	Gga.12573	May 2006 (WUSTL Gallus-gallus-2.1)	chr2:16708529-16709334 (+) // 95.12 //	Finished cDNA, clone ChEST671i8	---	---	---	---	---	---	---	---	---	---	---	---	---	---	---	---	---	---	---	---	---	---	---	This probe set was annotated using the Matching Probes based pipeline to a UniGene identifier using 1 transcripts. // false // Matching Probes // A	BX950835(11)	BX950835 // Gallus gallus finished cDNA, clone ChEST671i8. // gb // 11 // ---	---	4.16988	4.13846	4.10717	4.25261	4.08512	4.24708	4.36436	4.40254	4.35142
Gga.12574.1.S1_at	Chicken Array	Gallus gallus	2008-03-17	Consensus sequence	GenBank	Gga.12574.1	gb:BX934150.1 /DB_XREF=gi:41634678 /TID=Gga.12574.1 /CNT=7 /FEA=mRNA /TIER=ConsEnd /STK=0 /UG=Gga.12574 /UG_TITLE=Finished cDNA, clone ChEST268j1 /DEF=Gallus gallus finished cDNA, clone ChEST268j1. /REP_ORG=G. gallus	BX934150.1	Gga.12574	Gga.12574	May 2006 (WUSTL Gallus-gallus-2.1)	chr1:113537825-113573667 (+) // 63.43 //	similar to pyridoxal kinase	LOC418549	---	---	ENSGALG00000016205	418549	---	---	---	XP_416755.2	XM_416755	---	---	---	---	---	---	0008615 // pyridoxine biosynthetic process // inferred from electronic annotation	---	0008478 // pyridoxal kinase activity // inferred from electronic annotation	---	IPR011611 // PfkB // 2.3E-10 /// IPR011611 // PfkB // 5.7E-4 /// IPR013749 // Phosphomethylpyrimidine kinase type-1 // 1.2E-13 /// IPR013749 // Phosphomethylpyrimidine kinase type-1 // 5.7E-8	---	---	This probe set was annotated using the Genome Target Overlap based pipeline to a Entrez Gene identifier using 1 transcripts. // false // Genome Target Overlap // B	XM_416755	ENSGALT00000026124 // cdna:novel chromosome:WASHUC2:1:113537860:113573667:1 gene:ENSGALG00000016205 // ensembl_novel // 0 // chr1:113537859-113573667(+) /// GENSCAN00000038965 // cdna:Genscan chromosome:WASHUC2:1:113499242:113614213:1 // ensembl_prediction // 0 // chr1:113499241-113614213(+) /// XM_416755 // PREDICTED: Gallus gallus similar to pyridoxal kinase (LOC418549), mRNA. // refseq // 0 //…	XM_001232540 // refseq // 1 // Cross Hyb Matching Probes /// XM_001233942 // refseq // 3 // Cross Hyb Matching Probes	6.52332	6.2357	6.18438	5.95528	6.11117	5.68823	5.75735	5.65848	5.58683
Gga.12597.1.S1_at	Chicken Array	Gallus gallus	2008-03-17	Consensus sequence	GenBank	Gga.12597.1	gb:BU308953 /DB_XREF=gi:25816954 /DB_XREF=603538235F1 /CLONE=ChEST503e10 /TID=Gga.12597.1 /CNT=3 /FEA=mRNA /TIER=ConsEnd /STK=0 /UG=Gga.12597 /UG_TITLE=Finished cDNA, clone ChEST503e10 /REP_ORG=G. gallus	BU308953	Gga.12597	Gga.12597	May 2006 (WUSTL Gallus-gallus-2.1)	chr21:907947-910046 (-) // 97.5 //	Hypothetical LOC419381	LOC419381	---	---	---	419381	---	---	---	XP_417544.1	XM_417544	---	---	---	---	---	---	---	---	---	---	---	---	---	This probe set was annotated using the Matching Probes based pipeline to a UniGene identifier using 1 transcripts. // false // Matching Probes // A	BX935428(11)	BX935428 // Gallus gallus finished cDNA, clone ChEST503e10. // gb // 11 // ---	XM_417544 // refseq // 7 // Cross Hyb Matching Probes /// ENSGALT00000001450 // ensembl_novel // 7 // Cross Hyb Matching Probes /// GENSCAN00000036728 // ensembl_prediction // 7 // Cross Hyb Matching Probes	3.68791	3.69857	3.51682	3.60627	3.39825	3.63196	3.5981	3.57726	3.48267
Gga.12613.1.S1_at	Chicken Array	Gallus gallus	2008-03-17	Consensus sequence	GenBank	Gga.12613.1	gb:CR352531.1 /DB_XREF=gi:45422188 /TID=Gga.12613.1 /CNT=8 /FEA=mRNA /TIER=ConsEnd /STK=0 /UG=Gga.12613 /UG_TITLE=Finished cDNA, clone ChEST589f24 /DEF=Gallus gallus finished cDNA, clone ChEST836i23. /REP_ORG=G. gallus	CR352531.1	Gga.12613	Gga.4572	May 2006 (WUSTL Gallus-gallus-2.1)	chr1:180616242-180618307 (-) // 98.93 //	Ribosomal protein L21	RPL21	---	---	---	418933	---	---	---	XP_001233393.1 /// XP_417127.1	XM_001233392 /// XM_417127	---	---	---	---	---	---	0006412 // translation // inferred from electronic annotation	0005622 // intracellular // inferred from electronic annotation /// 0005840 // ribosome // inferred from electronic annotation	0003735 // structural constituent of ribosome // inferred from electronic annotation	---	---	---	---	This probe set was annotated using the Matching Probes based pipeline to a UniGene identifier using 1 transcripts. // false // Matching Probes // A	CR352531(10)	CR352531 // Gallus gallus finished cDNA, clone ChEST836i23. // gb // 10 // ---	---	5.03991	4.31178	4.44179	3.8999	3.59021	3.6802	4.31829	3.58372	4.00705
Gga.12622.1.S1_at	Chicken Array	Gallus gallus	2008-03-17	Consensus sequence	GenBank	Gga.12622.1	gb:BU446934 /DB_XREF=gi:25936245 /DB_XREF=603763760F1 /CLONE=ChEST686g16 /TID=Gga.12622.1 /CNT=4 /FEA=mRNA /TIER=ConsEnd /STK=0 /UG=Gga.12622 /UG_TITLE=Finished cDNA, clone ChEST275m7 /REP_ORG=G. gallus	BU446934	Gga.12622	Gga.12622	May 2006 (WUSTL Gallus-gallus-2.1)	chr6:25421322-25449389 (-) // 90.0 //	Finished cDNA, clone ChEST275m7	---	---	---	---	---	---	---	---	---	---	---	---	---	---	---	---	---	---	---	---	---	---	---	This probe set was annotated using the Matching Probes based pipeline to a UniGene identifier using 1 transcripts. // false // Matching Probes // A	BX934149(11)	BX934149 // Gallus gallus finished cDNA, clone ChEST275m7. // gb // 11 // ---	---	3.41104	3.30049	3.343	3.42993	3.71617	3.40483	3.44699	3.4727	3.29616
Gga.1265.1.S1_a_at	Chicken Array	Gallus gallus	2008-03-17	Consensus sequence	GenBank	Gga.1265.1	gb:CN226751 /DB_XREF=gi:46330495 /DB_XREF=RJB084G05.ab1 /TID=Gga.1265.1 /CNT=6 /FEA=EST /TIER=ConsEnd /STK=0 /UG=Gga.1265 /UG_TITLE=Transcribed sequence with moderate similarity to protein sp:O15530 (H.sapiens) PDPK_HUMAN 3-phosphoinositide dependent protein kinase-1 /REP_ORG=G. gallus	CN226751	Gga.1265	Gga.1265	May 2006 (WUSTL Gallus-gallus-2.1)	chr14:7413664-7416401 (+) // 98.55 //	3-phosphoinositide dependent protein kinase-1	PDPK1	---	full length	ENSGALG00000006418	416588	Q5F3U4	---	---	NP_001012547.1	NM_001012529	---	---	---	---	---	---	0006468 // protein amino acid phosphorylation // inferred from electronic annotation	---	0000166 // nucleotide binding // inferred from electronic annotation /// 0004672 // protein kinase activity // inferred from electronic annotation /// 0004674 // protein serine/threonine kinase activity // inferred from electronic annotation /// 0005524 // ATP binding // inferred from electronic annotation /// 0016301 // kinase activity // inferred from electronic annotation /// 0016740 // transf…	---	IPR001245 // Tyrosine protein kinase // 4.4E-15	---	---	This probe set was annotated using the Matching Probes based pipeline to a Entrez Gene identifier using 2 transcripts. // false // Matching Probes // A	ENSGALT00000010359(11),NM_001012529(11)	ENSGALT00000010359 // Gallus gallus 3-phosphoinositide dependent protein kinase-1 (PDPK1), mRNA. // ensembl_known // 11 // --- /// NM_001012529 // Gallus gallus 3-phosphoinositide dependent protein kinase-1 (PDPK1), mRNA. // refseq // 11 // ---	---	7.75376	7.41552	7.90212	7.43425	7.82658	7.44859	7.70953	7.5885	7.7896
Gga.12687.1.S1_at	Chicken Array	Gallus gallus	2008-03-17	Consensus sequence	GenBank	Gga.12687.1	gb:BX930414.2 /DB_XREF=gi:46016619 /TID=Gga.12687.1 /CNT=3 /FEA=mRNA /TIER=ConsEnd /STK=0 /UG=Gga.12687 /UG_TITLE=Finished cDNA, clone ChEST632m4 /DEF=Gallus gallus finished cDNA, clone ChEST632m4. /REP_ORG=G. gallus	BX930414.2	Gga.12687	Gga.12687	May 2006 (WUSTL Gallus-gallus-2.1)	chr4:51471725-51476971 (-) // 93.04 //	Finished cDNA, clone ChEST632m4	---	---	---	---	---	---	---	---	---	---	---	---	---	---	---	---	---	---	---	---	---	---	---	This probe set was annotated using the Matching Probes based pipeline to a UniGene identifier using 1 transcripts. // false // Matching Probes // A	BX930414(11)	BX930414 // Gallus gallus finished cDNA, clone ChEST632m4. // gb // 11 // ---	---	4.3771	4.32329	4.56536	4.4674	4.57964	4.50281	4.46246	4.67755	4.46195
Gga.12749.1.S1_at	Chicken Array	Gallus gallus	2008-03-17	Consensus sequence	GenBank	Gga.12749.1	gb:BX950611.1 /DB_XREF=gi:42600296 /TID=Gga.12749.1 /CNT=2 /FEA=mRNA /TIER=ConsEnd /STK=0 /UG=Gga.12749 /UG_TITLE=Finished cDNA, clone ChEST604g22 /DEF=Gallus gallus finished cDNA, clone ChEST604g22. /REP_ORG=G. gallus	BX950611.1	Gga.12749	Gga.12742	May 2006 (WUSTL Gallus-gallus-2.1)	chr12:14593424-14598220 (-) // 93.79 //	Finished cDNA, clone ChEST604g22	---	---	---	---	---	---	---	---	---	---	---	---	---	---	---	---	---	---	---	---	---	---	---	This probe set was annotated using the Matching Probes based pipeline to a UniGene identifier using 1 transcripts. // false // Matching Probes // A	BX950611(11)	BX950611 // Gallus gallus finished cDNA, clone ChEST604g22. // gb // 11 // ---	XR_027096 // refseq // 3 // Cross Hyb Matching Probes /// ENSGALT00000036227 // ensembl_novel // 7 // Cross Hyb Matching Probes /// GENSCAN00000030624 // ensembl_prediction // 3 // Cross Hyb Matching Probes /// BX950625 // gb // 1 // Negative Strand Matching Probes /// ENSGALT00000012054 // ensembl_novel // 1 // Negative Strand Matching Probes	4.81323	5.05719	5.05596	5.03982	4.87777	5.05235	4.99157	5.13256	5.02621
Gga.12756.1.S1_at	Chicken Array	Gallus gallus	2008-03-17	Consensus sequence	GenBank	Gga.12756.1	gb:BX950568.2 /DB_XREF=gi:46426260 /TID=Gga.12756.1 /CNT=2 /FEA=mRNA /TIER=ConsEnd /STK=0 /UG=Gga.12756 /UG_TITLE=Finished cDNA, clone ChEST565d20 /DEF=Gallus gallus finished cDNA, clone ChEST565d20. /REP_ORG=G. gallus	BX950568.2	Gga.12756	Gga.12756	May 2006 (WUSTL Gallus-gallus-2.1)	chr4:47898096-47899524 (+) // 98.6 //	Finished cDNA, clone ChEST565d20	---	---	---	---	---	---	---	---	---	---	---	---	---	---	---	---	---	---	---	---	---	---	---	This probe set was annotated using the Matching Probes based pipeline to a UniGene identifier using 1 transcripts. // false // Matching Probes // A	BX950568(11)	BX950568 // Gallus gallus finished cDNA, clone ChEST565d20. // gb // 11 // ---	XM_420564 // refseq // 1 // Negative Strand Matching Probes /// ENSGALT00000018254 // ensembl_novel // 1 // Negative Strand Matching Probes /// GENSCAN00000019025 // ensembl_prediction // 1 // Negative Strand Matching Probes	3.3496	3.51516	3.60488	3.51103	3.48654	3.60054	3.77258	3.74522	3.60701
Gga.12793.1.A1_at	Chicken Array	Gallus gallus	2008-03-17	Consensus sequence	GenBank	Gga.12793.1	gb:BU234964 /DB_XREF=gi:25479935 /DB_XREF=603341606F1 /CLONE=ChEST255k2 /TID=Gga.12793.1 /CNT=2 /FEA=mRNA /TIER=ConsEnd /STK=0 /UG=Gga.12793 /UG_TITLE=Finished cDNA, clone ChEST255k2 /REP_ORG=G. gallus	BU234964	Gga.12793	Gga.12793	May 2006 (WUSTL Gallus-gallus-2.1)	---	Finished cDNA, clone ChEST255k2	---	---	---	---	---	---	---	---	---	---	---	---	---	---	---	---	---	---	---	---	---	---	---	This probe set was annotated using the Accession mapped clusters based pipeline to a UniGene identifier using 2 transcripts. // false // Accession mapped clusters // E	BU234964,BX950366	BU234964 // /DB_XREF=603341606F1 /CLONE=ChEST255k2 // gb // --- // --- /// BX950366 // /DEF=Gallus gallus finished cDNA, clone ChEST255k2. // gb // --- // ---	---	3.11098	3.19871	3.4558	3.19501	3.30588	3.39313	3.3734	3.43105	3.32264
Gga.12815.1.S1_at	Chicken Array	Gallus gallus	2008-03-17	Consensus sequence	GenBank	Gga.12815.1	gb:CN220135 /DB_XREF=gi:46299477 /DB_XREF=WLA013C09.ab1 /TID=Gga.12815.1 /CNT=5 /FEA=mRNA /TIER=ConsEnd /STK=0 /UG=Gga.12815 /UG_TITLE=Finished cDNA, clone ChEST1026c5 /REP_ORG=G. gallus	CN220135	Gga.12815	Gga.12815	May 2006 (WUSTL Gallus-gallus-2.1)	chr8:15844647-15846219 (+) // 97.8 //	Finished cDNA, clone ChEST1026c5	---	---	---	---	---	---	---	---	---	---	---	---	---	---	---	---	---	---	---	---	---	---	---	This probe set was annotated using the Genome Target Overlap based pipeline to a UniGene identifier using 1 transcripts. // false // Genome Target Overlap // B	BX950265	BX950265 // Gallus gallus finished cDNA, clone ChEST1026c5. // gb // 0 // chr8:15844994-15845758(+)	---	2.21809	2.13505	2.23624	2.18416	2.2381	2.19351	2.43032	2.26445	2.25258
Gga.12845.1.S1_at	Chicken Array	Gallus gallus	2008-03-17	Consensus sequence	GenBank	Gga.12845.1	gb:BU340343 /DB_XREF=gi:25848344 /DB_XREF=603518995F1 /CLONE=ChEST459m23 /TID=Gga.12845.1 /CNT=7 /FEA=mRNA /TIER=ConsEnd /STK=0 /UG=Gga.12845 /UG_TITLE=Finished cDNA, clone ChEST539i24 /REP_ORG=G. gallus	BU340343	Gga.12845	Gga.12845	May 2006 (WUSTL Gallus-gallus-2.1)	chr1:91548518-91558692 (+) // 98.45 //	poliovirus receptor-related 3	PVRL3	---	---	---	418415	---	---	---	XP_416630.2	XM_416630	---	---	---	---	---	---	---	---	---	---	IPR013151 // Immunoglobulin // 0.0024	XP_416630.2 // span:411-433 // numtm:1	---	This probe set was annotated using the Matching Probes based pipeline to a Entrez Gene identifier using 2 transcripts. // false // Matching Probes // A	BX950486(9),XM_416630(11)	BX950486 // Gallus gallus finished cDNA, clone ChEST539i24. // gb // 9 // --- /// XM_416630 // PREDICTED: Gallus gallus poliovirus receptor-related 3 (PVRL3), mRNA. // refseq // 11 // ---	ENSGALT00000024797 // ensembl_novel // 3 // Cross Hyb Matching Probes /// GENSCAN00000003386 // ensembl_prediction // 6 // Cross Hyb Matching Probes	6.3649	6.62191	7.06255	6.4802	6.57305	6.36019	5.83716	6.26406	6.22277
Gga.12876.1.S1_at	Chicken Array	Gallus gallus	2008-03-17	Consensus sequence	GenBank	Gga.12876.1	gb:BU358420 /DB_XREF=gi:25866421 /DB_XREF=603478065F1 /CLONE=ChEST364b17 /TID=Gga.12876.1 /CNT=3 /FEA=mRNA /TIER=ConsEnd /STK=0 /UG=Gga.12876 /UG_TITLE=Finished cDNA, clone ChEST563i23 /REP_ORG=G. gallus	BU358420	Gga.12876	Gga.12876	May 2006 (WUSTL Gallus-gallus-2.1)	chr3:3214759-3220284 (-) // 94.3 //	GDNF-inducible zinc finger protein 1	GZF1	---	---	---	421232	---	---	---	XP_001232814.1	XM_001232813	---	---	---	---	---	---	---	0005622 // intracellular // inferred from electronic annotation	0003676 // nucleic acid binding // inferred from electronic annotation /// 0005515 // protein binding // inferred from electronic annotation /// 0008270 // zinc ion binding // inferred from electronic annotation	---	---	---	---	This probe set was annotated using the Genome Target Overlap based pipeline to a Entrez Gene identifier using 1 transcripts. // false // Genome Target Overlap // B	BX950579	BX950579 // Gallus gallus finished cDNA, clone ChEST563i23. // gb // 0 // chr3:3217091-3220284(-)	---	3.65728	3.83057	3.89948	3.78764	3.73097	3.73293	3.79887	3.57705	3.73
Gga.12908.1.S1_at	Chicken Array	Gallus gallus	2008-03-17	Consensus sequence	GenBank	Gga.12908.1	gb:BU120247 /DB_XREF=gi:25329483 /DB_XREF=603143181F1 /CLONE=ChEST138a21 /TID=Gga.12908.1 /CNT=8 /FEA=mRNA /TIER=ConsEnd /STK=0 /UG=Gga.12908 /UG_TITLE=Finished cDNA, clone ChEST1035c14 /REP_ORG=G. gallus	BU120247	Gga.12908	Gga.8668	May 2006 (WUSTL Gallus-gallus-2.1)	chr4:32148208-32151196 (-) // 95.07 //	OTU domain containing 4	OTUD4	---	---	---	422463	---	---	---	XP_420427.2	XM_420427	---	---	---	---	---	---	---	---	0003676 // nucleic acid binding // inferred from electronic annotation	---	---	---	---	This probe set was annotated using the Accession mapped clusters based pipeline to a Entrez Gene identifier using 1 transcripts. // false // Accession mapped clusters // E	BX950586	BX950586 // /DEF=Gallus gallus finished cDNA, clone ChEST1035c14. // gb // --- // ---	XM_420427 // refseq // 1 // Cross Hyb Matching Probes /// ENSGALT00000016203 // ensembl_novel // 1 // Cross Hyb Matching Probes /// GENSCAN00000002452 // ensembl_prediction // 1 // Cross Hyb Matching Probes	2.80472	2.91423	2.98515	2.91202	2.95733	2.91008	2.91526	2.84941	2.75851
Gga.12938.1.S1_at	Chicken Array	Gallus gallus	2008-03-17	Consensus sequence	GenBank	Gga.12938.1	gb:BU365796 /DB_XREF=gi:25873797 /DB_XREF=603785716F1 /CLONE=ChEST741o4 /TID=Gga.12938.1 /CNT=4 /FEA=mRNA /TIER=ConsEnd /STK=0 /UG=Gga.12938 /UG_TITLE=Finished cDNA, clone ChEST330n21 /REP_ORG=G. gallus	BU365796	Gga.12938	Gga.12938	May 2006 (WUSTL Gallus-gallus-2.1)	chr2:113581375-113582566 (+) // 71.0 //	neuropeptides B/W receptor 1	NPBWR1	---	---	ENSGALG00000015261	421117	---	---	---	XP_419201.2	XM_419201	---	---	---	---	---	---	0007186 // G-protein coupled receptor protein signaling pathway // inferred from electronic annotation	0016021 // integral to membrane // inferred from electronic annotation	0001584 // rhodopsin-like receptor activity // inferred from electronic annotation	---	---	XP_419201.2 // span:96-118,130-151,171-193,213-232,264-286,307-329,344-366 // numtm:7 /// ENSGALP00000024584 // span:43-65,77-98,118-140,160-179,211-233,254-276,291-313 // numtm:7 /// GENSCAN00000005680 // span:141-163,176-198,218-237,257-276,308-330,351-373,388-410 // numtm:7	---	This probe set was annotated using the Genome Target Overlap based pipeline to a Entrez Gene identifier using 1 transcripts. // false // Genome Target Overlap // B	XM_419201	ENSGALT00000024630 // cdna:novel chromosome:WASHUC2:2:113581205:113582200:1 gene:ENSGALG00000015261 // ensembl_novel // 0 // chr2:113581204-113582200(+) /// GENSCAN00000005680 // cdna:Genscan chromosome:WASHUC2:2:113552239:113582200:1 // ensembl_prediction // 0 // chr2:113552238-113582200(+) /// XM_419201 // PREDICTED: Gallus gallus similar to G protein-coupled receptor 7 (LOC421117), mRNA. // re…	---	2.62363	2.88075	2.89883	2.90275	3.0016	2.88587	3.06528	3.01844	3.15956
Gga.1294.1.S1_at	Chicken Array	Gallus gallus	2008-03-17	Consensus sequence	GenBank	Gga.1294.1	gb:NM_205254.1 /DB_XREF=gi:45383937 /GEN=CBBMIB /TID=Gga.1294.1 /CNT=18 /FEA=FLmRNA /TIER=FL /STK=1 /LL=396187 /UG=Gga.1294 /DEF=Gallus gallus brush border myosin IB (CBBMIB), mRNA. /PROD=brush border myosin IB /FL=gb:NM_205254.1 /REP_ORG=G. gallus	NM_205254.1	Gga.1294	Gga.1294	May 2006 (WUSTL Gallus-gallus-2.1)	chr28:1340718-1353883 (-) // 89.85 //	myosin IF	MYO1F	---	full length	---	396187	Q90748	---	---	NP_990585.1	NM_205254	---	---	---	---	---	---	---	0016459 // myosin complex // inferred from electronic annotation	0000166 // nucleotide binding // inferred from electronic annotation /// 0003774 // motor activity // inferred from electronic annotation /// 0005524 // ATP binding // inferred from electronic annotation	---	IPR000048 // IQ calmodulin-binding region // 1.1	---	---	This probe set was annotated using the Matching Probes based pipeline to a Entrez Gene identifier using 1 transcripts. // false // Matching Probes // A	NM_205254(11)	NM_205254 // Gallus gallus myosin IF (MYO1F), mRNA. // refseq // 11 // ---	ENSGALT00000002387 // ensembl_novel // 7 // Cross Hyb Matching Probes /// ENSGALT00000041229 // ensembl_novel // 2 // Cross Hyb Matching Probes /// GENSCAN00000017880 // ensembl_prediction // 2 // Cross Hyb Matching Probes	3.07697	3.14628	3.64744	3.71334	4.1443	3.89693	4.26546	4.22372	4.0769
Gga.12950.1.S1_at	Chicken Array	Gallus gallus	2008-03-17	Consensus sequence	GenBank	Gga.12950.1	gb:BU413427 /DB_XREF=gi:25906098 /DB_XREF=603154507F1 /CLONE=ChEST166n2 /TID=Gga.12950.1 /CNT=13 /FEA=mRNA /TIER=ConsEnd /STK=0 /UG=Gga.12950 /UG_TITLE=Finished cDNA, clone ChEST72o6 /REP_ORG=G. gallus	BU413427	Gga.12950	Gga.21137	May 2006 (WUSTL Gallus-gallus-2.1)	chr23:4527494-4530071 (-) // 95.29 //	Finished cDNA, clone ChEST72o6	---	---	---	---	---	---	---	---	---	---	---	---	---	---	---	---	---	---	---	---	---	---	---	This probe set was annotated using the Matching Probes based pipeline to a UniGene identifier using 1 transcripts. // false // Matching Probes // A	CR354338(10)	CR354338 // Gallus gallus finished cDNA, clone ChEST72o6. // gb // 10 // ---	---	5.80083	5.54485	5.83209	5.29752	5.72323	5.70941	5.71789	5.96882	6.09722
Gga.12951.1.S1_at	Chicken Array	Gallus gallus	2008-03-17	Consensus sequence	GenBank	Gga.12951.1	gb:BU298425 /DB_XREF=gi:25748061 /DB_XREF=603739064F1 /CLONE=ChEST633p16 /TID=Gga.12951.1 /CNT=4 /FEA=mRNA /TIER=ConsEnd /STK=0 /UG=Gga.12951 /UG_TITLE=Finished cDNA, clone ChEST484g11 /REP_ORG=G. gallus	BU298425	Gga.12951	Gga.12951	May 2006 (WUSTL Gallus-gallus-2.1)	---	Finished cDNA, clone ChEST484g11	---	---	---	---	---	---	---	---	---	---	---	---	---	---	---	---	---	---	---	---	---	---	---	This probe set was annotated using the Accession mapped clusters based pipeline to a UniGene identifier using 4 transcripts. // false // Accession mapped clusters // E	BI064706,BU273501,BU298425,CR353411	BI064706 // /DB_XREF=pgf1n.pk002.e15 /CLONE=pgf1n.pk002.e15 // gb // --- // --- /// BU273501 // /DB_XREF=603530544F1 /CLONE=ChEST484g11 // gb // --- // --- /// BU298425 // /DB_XREF=603739064F1 /CLONE=ChEST633p16 // gb // --- // --- /// CR353411 // /DEF=Gallus gallus finished cDNA, clone ChEST484g11. // gb // --- // ---	GENSCAN00000039395 // ensembl_prediction // 1 // Negative Strand Matching Probes	7.20229	6.89206	6.79967	6.83154	6.91364	6.80933	6.90345	6.71396	6.8533
Gga.1311.8.S1_at	Chicken Array	Gallus gallus	2008-03-17	Consensus sequence	GenBank	Gga.1311.8	gb:M37805.1 /DB_XREF=gi:212729 /TID=Gga.1311.8 /CNT=1 /FEA=mRNA /TIER=ConsEnd /STK=0 /UG=Gga.1311 /UG_TITLE=Finished cDNA, clone ChEST272g22 /DEF=G.gallus T-cell receptor beta chain V1, D, J, C regions mRNA, partial cds. /REP_ORG=G. gallus	M37805.1	Gga.1311	Gga.1311	May 2006 (WUSTL Gallus-gallus-2.1)	chr1:81189535-81319533 (-) // 61.24 //	T-cell receptor beta chain V2, D, J, C regions	---	---	---	---	---	---	---	---	---	---	---	---	---	---	---	---	---	---	---	---	IPR013106 // Immunoglobulin V-set // 1.0E-8	AAA62751.1 // span:185-207 // numtm:1	---	This probe set was annotated using the Matching Probes based pipeline to a UniGene identifier using 1 transcripts. // false // Matching Probes // A	M37805(11)	M37805 // G.gallus T-cell receptor beta chain V1, D, J, C regions mRNA, partial cds. // gb // 11 // ---	---	2.14004	2.11493	2.14102	2.1639	2.0796	2.1053	2.12897	2.06096	2.0166
Gga.13159.1.S1_at	Chicken Array	Gallus gallus	2008-03-17	Consensus sequence	GenBank	Gga.13159.1	gb:CR352632.1 /DB_XREF=gi:45422396 /TID=Gga.13159.1 /CNT=3 /FEA=mRNA /TIER=ConsEnd /STK=0 /UG=Gga.13159 /UG_TITLE=Finished cDNA, clone ChEST149c18 /DEF=Gallus gallus finished cDNA, clone ChEST149c18. /REP_ORG=G. gallus	CR352632.1	Gga.13159	Gga.13159	May 2006 (WUSTL Gallus-gallus-2.1)	chrE64_random:442379-537168 (-) // 92.94 // /// chrE64_random:516107-552227 (-) // 91.25 //	Finished cDNA, clone ChEST149c18	---	---	---	---	---	---	---	---	---	---	---	---	---	---	---	---	---	---	---	---	---	---	---	This probe set was annotated using the Matching Probes based pipeline to a UniGene identifier using 1 transcripts. // false // Matching Probes // A	CR352632(11)	CR352632 // Gallus gallus finished cDNA, clone ChEST149c18. // gb // 11 // ---	XM_424445 // refseq // 1 // Cross Hyb Matching Probes /// GENSCAN00000024628 // ensembl_prediction // 1 // Cross Hyb Matching Probes	2.53249	2.62981	2.39164	2.73026	2.55538	2.62215	2.59394	2.45694	2.39475
Gga.13217.1.S1_at	Chicken Array	Gallus gallus	2008-03-17	Consensus sequence	GenBank	Gga.13217.1	gb:BU328294 /DB_XREF=gi:25836295 /DB_XREF=603494008F1 /CLONE=ChEST400p1 /TID=Gga.13217.1 /CNT=4 /FEA=mRNA /TIER=ConsEnd /STK=0 /UG=Gga.13217 /UG_TITLE=Finished cDNA, clone ChEST403p4 /REP_ORG=G. gallus	BU328294	Gga.13217	Gga.38196	May 2006 (WUSTL Gallus-gallus-2.1)	chr2:32586941-32588210 (-) // 95.49 //	Finished cDNA, clone ChEST403p4	---	---	---	---	---	---	---	---	---	---	---	---	---	---	---	---	---	---	---	---	---	---	---	This probe set was annotated using the Genome Target Overlap based pipeline to a UniGene identifier using 1 transcripts. // false // Genome Target Overlap // B	CR352936	CR352936 // Gallus gallus finished cDNA, clone ChEST403p4. // gb // 0 // chr2:32587227-32588210(-)	---	2.45902	2.60152	2.58209	2.57374	2.61407	2.5528	2.98953	2.50613	2.79717
Gga.1322.1.S1_a_at	Chicken Array	Gallus gallus	2008-03-17	Consensus sequence	GenBank	Gga.1322.1	gb:CR354216.1 /DB_XREF=gi:45426359 /TID=Gga.1322.1 /CNT=25 /FEA=mRNA /TIER=ConsEnd /STK=0 /UG=Gga.1322 /UG_TITLE=Finished cDNA, clone ChEST260j22 /DEF=Gallus gallus finished cDNA, clone ChEST260j22. /REP_ORG=G. gallus	CR354216.1	Gga.1322	Gga.3869	May 2006 (WUSTL Gallus-gallus-2.1)	chr4:61989106-61990148 (-) // 89.32 //	protein phosphatase 3 (formerly 2B), catalytic subunit, alpha isoform	PPP3CA	---	---	---	395113	Q7T1F5	---	---	XP_420664.2	XM_420664	---	---	---	---	---	---	---	---	0004721 // phosphoprotein phosphatase activity // inferred from electronic annotation /// 0005506 // iron ion binding // inferred from electronic annotation /// 0016787 // hydrolase activity // inferred from electronic annotation	---	IPR004843 // Metallophosphoesterase // 1.9E-11	---	---	This probe set was annotated using the Matching Probes based pipeline to a Entrez Gene identifier using 1 transcripts. // false // Matching Probes // A	XM_420664(11)	XM_420664 // PREDICTED: Gallus gallus protein phosphatase 3 (formerly 2B), catalytic subunit, alpha isoform (calcineurin A alpha) (PPP3CA), mRNA. // refseq // 11 // ---	CR354216 // gb // 11 // Negative Strand Matching Probes	9.98272	9.67298	10.4147	10.0674	10.5888	10.3559	10.4422	10.5129	10.6002
Gga.13222.1.S1_at	Chicken Array	Gallus gallus	2008-03-17	Consensus sequence	GenBank	Gga.13222.1	gb:BU351858 /DB_XREF=gi:25859859 /DB_XREF=603526722F1 /CLONE=ChEST474l6 /TID=Gga.13222.1 /CNT=11 /FEA=mRNA /TIER=ConsEnd /STK=0 /UG=Gga.13222 /UG_TITLE=Finished cDNA, clone ChEST131f3 /REP_ORG=G. gallus	BU351858	Gga.13222	Gga.13222	May 2006 (WUSTL Gallus-gallus-2.1)	chr18:1216401-1217948 (-) // 98.39 //	Finished cDNA, clone ChEST131f3	---	---	---	---	---	---	---	---	---	---	---	---	---	---	---	---	---	---	---	---	---	---	---	This probe set was annotated using the Matching Probes based pipeline to a UniGene identifier using 1 transcripts. // false // Matching Probes // A	CR353552(11)	CR353552 // Gallus gallus finished cDNA, clone ChEST131f3. // gb // 11 // ---	ENSGALT00000039388 // ensembl_novel // 5 // Cross Hyb Matching Probes	2.27566	2.4201	2.3997	2.40896	2.32969	2.35828	2.54823	2.23891	2.274
Gga.1322.2.A1_at	Chicken Array	Gallus gallus	2008-03-17	Consensus sequence	GenBank	Gga.1322.2	gb:CR407432.1 /DB_XREF=gi:47022966 /TID=Gga.1322.2 /CNT=2 /FEA=mRNA /TIER=ConsEnd /STK=0 /UG=Gga.1322 /UG_TITLE=Finished cDNA, clone ChEST260j22 /DEF=Gallus gallus finished cDNA, clone ChEST716c17. /REP_ORG=G. gallus	CR407432.1	Gga.1322	Gga.3869	May 2006 (WUSTL Gallus-gallus-2.1)	chr4:61989106-61989305 (+) // 98.51 //	Protein phosphatase 3 (formerly 2B), catalytic subunit, alpha isoform	PPP3CA	---	---	---	395113	Q7T1F5	---	---	XP_420664.2	XM_420664	---	---	---	---	---	---	---	---	0004721 // phosphoprotein phosphatase activity // inferred from electronic annotation /// 0005506 // iron ion binding // inferred from electronic annotation /// 0016787 // hydrolase activity // inferred from electronic annotation	---	---	---	---	This probe set was annotated using the Matching Probes based pipeline to a UniGene identifier using 1 transcripts. // false // Matching Probes // A	CR354216(11)	CR354216 // Gallus gallus finished cDNA, clone ChEST260j22. // gb // 11 // ---	XM_420664 // refseq // 11 // Negative Strand Matching Probes	6.64705	6.73839	7.66788	7.10939	7.49474	7.60131	7.71629	7.74148	7.90743
Gga.1322.2.S1_x_at	Chicken Array	Gallus gallus	2008-03-17	Consensus sequence	GenBank	Gga.1322.2	gb:CR407432.1 /DB_XREF=gi:47022966 /TID=Gga.1322.2 /CNT=2 /FEA=mRNA /TIER=ConsEnd /STK=0 /UG=Gga.1322 /UG_TITLE=Finished cDNA, clone ChEST260j22 /DEF=Gallus gallus finished cDNA, clone ChEST716c17. /REP_ORG=G. gallus	CR407432.1	Gga.1322	Gga.3869	May 2006 (WUSTL Gallus-gallus-2.1)	chr4:61989106-61989305 (-) // 98.51 //	protein phosphatase 3 (formerly 2B), catalytic subunit, alpha isoform	PPP3CA	---	---	---	395113	Q7T1F5	---	---	XP_420664.2	XM_420664	---	---	---	---	---	---	---	---	0004721 // phosphoprotein phosphatase activity // inferred from electronic annotation /// 0005506 // iron ion binding // inferred from electronic annotation /// 0016787 // hydrolase activity // inferred from electronic annotation	---	IPR004843 // Metallophosphoesterase // 1.9E-11	---	---	This probe set was annotated using the Matching Probes based pipeline to a Entrez Gene identifier using 1 transcripts. // false // Matching Probes // A	XM_420664(10)	XM_420664 // PREDICTED: Gallus gallus protein phosphatase 3 (formerly 2B), catalytic subunit, alpha isoform (calcineurin A alpha) (PPP3CA), mRNA. // refseq // 10 // ---	CR354216 // gb // 10 // Negative Strand Matching Probes	9.36533	9.2157	9.91166	9.30695	10.0344	9.81765	9.86212	9.97925	10.1698
Gga.13223.1.S1_at	Chicken Array	Gallus gallus	2008-03-17	Consensus sequence	GenBank	Gga.13223.1	gb:CR353107.1 /DB_XREF=gi:45423907 /TID=Gga.13223.1 /CNT=6 /FEA=mRNA /TIER=ConsEnd /STK=0 /UG=Gga.13223 /UG_TITLE=Finished cDNA, clone ChEST218n20 /DEF=Gallus gallus finished cDNA, clone ChEST218n20. /REP_ORG=G. gallus	CR353107.1	Gga.13223	Gga.13223	May 2006 (WUSTL Gallus-gallus-2.1)	chrZ:12268599-12304231 (-) // 97.03 //	tetratricopeptide repeat domain 33	TTC33	---	---	ENSGALG00000014826	427184	---	---	---	XP_001232651.1 /// XP_424771.1	XM_001232650 /// XM_424771	---	---	---	---	---	---	---	---	0005488 // binding // inferred from electronic annotation	---	IPR001245 // Tyrosine protein kinase // 7.4E-4 /// IPR001245 // Tyrosine protein kinase // 7.5E-4 /// IPR001440 // Tetratricopeptide TPR_1 // 0.27 /// IPR001440 // Tetratricopeptide TPR_1 // 0.15 /// IPR001440 // Tetratricopeptide TPR_1 // 0.27 /// IPR001440 // Tetratricopeptide TPR_1 // 0.15 /// IPR001440 // Tetratricopeptide TPR_1 // 0.27 /// IPR001440 // Tetratricopeptide TPR_1 // 0.15	---	---	This probe set was annotated using the Matching Probes based pipeline to a Entrez Gene identifier using 2 transcripts. // false // Matching Probes // A	XM_001232650(10),XM_424771(11)	ENSGALT00000023934 // cdna:novel chromosome:WASHUC2:Z:12268653:12303816:-1 gene:ENSGALG00000014826 // ensembl_novel // 11 // --- /// GENSCAN00000008964 // cdna:Genscan chromosome:WASHUC2:Z:12268723:12334367:-1 // ensembl_prediction // 10 // --- /// XM_001232650 // PREDICTED: Gallus gallus tetratricopeptide repeat domain 33, transcript variant 1 (TTC33), mRNA. // refseq // 10 // --- /// XM_424771 …	---	4.86237	4.90727	5.06658	4.95561	4.95523	4.95034	4.77814	5.34073	5.23564
Gga.13242.1.S1_s_at	Chicken Array	Gallus gallus	2008-03-17	Consensus sequence	GenBank	Gga.13242.1	gb:BU464861 /DB_XREF=gi:25954335 /DB_XREF=603366587F1 /CLONE=ChEST266n22 /TID=Gga.13242.1 /CNT=10 /FEA=mRNA /TIER=ConsEnd /STK=0 /UG=Gga.13242 /UG_TITLE=Finished cDNA, clone ChEST466e17 /REP_ORG=G. gallus	BU464861	Gga.13242	Gga.36752	May 2006 (WUSTL Gallus-gallus-2.1)	chr2:92267454-92320706 (-) // 98.52 //	leucine rich repeat containing 16	LRRC16	---	---	ENSGALG00000013605	421002	---	---	---	XP_419088.2	XM_419088	---	---	---	---	---	---	---	---	0005515 // protein binding // inferred from electronic annotation	---	---	---	---	This probe set was annotated using the Matching Probes based pipeline to a Entrez Gene identifier using 1 transcripts. // false // Matching Probes // A	XM_419088(11)	ENSGALT00000022135 // cdna:novel chromosome:WASHUC2:2:92247793:92422514:-1 gene:ENSGALG00000013605 // ensembl_novel // 11 // --- /// GENSCAN00000030880 // cdna:Genscan chromosome:WASHUC2:2:92218648:92357423:-1 // ensembl_prediction // 11 // --- /// XM_419088 // PREDICTED: Gallus gallus leucine rich repeat containing 16 (LRRC16), mRNA. // refseq // 11 // ---	---	4.7873	4.64253	4.37583	4.6708	4.10169	4.80235	4.30188	5.1448	4.23384
Gga.13244.1.S1_a_at	Chicken Array	Gallus gallus	2008-03-17	Consensus sequence	GenBank	Gga.13244.1	gb:BU115776 /DB_XREF=gi:25322160 /DB_XREF=603141363F1 /CLONE=ChEST133n16 /TID=Gga.13244.1 /CNT=12 /FEA=mRNA /TIER=ConsEnd /STK=0 /UG=Gga.13244 /UG_TITLE=Finished cDNA, clone ChEST335j21 /REP_ORG=G. gallus	BU115776	Gga.13244	Gga.13244	May 2006 (WUSTL Gallus-gallus-2.1)	chr4:67857520-67859770 (-) // 98.63 //	hypothetical gene supported by CR353961; CR354235; CR389862; CR390435	LOC422757	---	---	ENSGALG00000013955	422757	---	---	---	XP_429985.1	XM_429985	---	---	---	---	---	---	---	---	---	---	---	---	---	This probe set was annotated using the Matching Probes based pipeline to a Entrez Gene identifier using 2 transcripts. // false // Matching Probes // A	CR354235(11),CR389862(11)	CR354235 // Gallus gallus finished cDNA, clone ChEST335j21. // gb // 11 // --- /// CR389862 // Gallus gallus finished cDNA, clone ChEST275n10. // gb // 11 // --- /// ENSGALT00000022622 // cdna:novel chromosome:WASHUC2:4:67857505:67859770:-1 gene:ENSGALG00000013955 // ensembl_novel // 11 // --- /// ENSGALT00000032091 // cdna:novel chromosome:WASHUC2:4:67857521:67859770:-1 gene:ENSGALG00000013955 /…	---	7.82535	6.98869	7.39379	7.09875	7.78785	7.13062	7.42753	7.19719	7.39674
Gga.13282.2.S1_s_at	Chicken Array	Gallus gallus	2008-03-17	Consensus sequence	GenBank	Gga.13282.2	gb:BU202464 /DB_XREF=gi:25366391 /DB_XREF=603952448F1 /CLONE=ChEST914p11 /TID=Gga.13282.2 /CNT=3 /FEA=mRNA /TIER=ConsEnd /STK=0 /UG=Gga.13282 /UG_TITLE=Finished cDNA, clone ChEST553b6 /REP_ORG=G. gallus	BU202464	Gga.13282	Gga.13282	May 2006 (WUSTL Gallus-gallus-2.1)	chr26:3338942-3358613 (-) // 98.62 //	Finished cDNA, clone ChEST550c20	---	---	---	ENSGALG00000001538	---	Q90YH8	---	---	---	---	---	---	---	---	---	---	---	---	---	---	---	ENSGALP00000039408 // span:34-56,76-98 // numtm:2	---	This probe set was annotated using the Matching Probes based pipeline to a UniGene identifier using 2 transcripts. // false // Matching Probes // A	CR353031(11),CR385286(11)	CR353031 // Gallus gallus finished cDNA, clone ChEST553b6. // gb // 11 // --- /// CR385286 // Gallus gallus finished cDNA, clone ChEST550c20. // gb // 11 // --- /// ENSGALT00000040209 // cdna:novel chromosome:WASHUC2:26:3338844:3358682:-1 gene:ENSGALG00000001538 // ensembl_novel // 10 // ---	NM_204622 // refseq // 1 // Cross Hyb Matching Probes /// ENSGALT00000002337 // ensembl_known // 1 // Cross Hyb Matching Probes	6.17848	6.24529	5.71502	6.1151	5.77458	5.94469	5.85304	5.74527	5.82052
Gga.13347.2.S1_a_at	Chicken Array	Gallus gallus	2008-03-17	Consensus sequence	GenBank	Gga.13347.2	gb:CR391471.1 /DB_XREF=gi:46430116 /TID=Gga.13347.2 /CNT=3 /FEA=mRNA /TIER=ConsEnd /STK=0 /UG=Gga.13347 /UG_TITLE=Finished cDNA, clone ChEST56n5 /DEF=Gallus gallus finished cDNA, clone ChEST771l4. /REP_ORG=G. gallus	CR391471.1	Gga.13347	Gga.13347	May 2006 (WUSTL Gallus-gallus-2.1)	chr1:14982824-14988517 (+) // 88.9 //	RAD50 interactor 1	RINT1	---	---	ENSGALG00000008123	427848	---	---	---	XP_425422.2	XM_425422	---	---	---	---	---	---	---	---	---	---	---	---	---	This probe set was annotated using the Matching Probes based pipeline to a Entrez Gene identifier using 2 transcripts. // false // Matching Probes // A	CR391471(11),XM_425422(11)	CR391471 // Gallus gallus finished cDNA, clone ChEST771l4. // gb // 11 // --- /// ENSGALT00000013186 // cdna:novel chromosome:WASHUC2:1:14978308:14990107:1 gene:ENSGALG00000008123 // ensembl_novel // 11 // --- /// GENSCAN00000003795 // cdna:Genscan chromosome:WASHUC2:1:14978542:14997041:1 // ensembl_prediction // 11 // --- /// XM_425422 // PREDICTED: Gallus gallus RAD50 interactor 1 (RINT1), mRNA…	---	5.42096	5.6753	5.56966	5.80709	5.37394	5.5435	5.40677	5.56403	5.37338
Gga.13396.1.S1_s_at	Chicken Array	Gallus gallus	2008-03-17	Consensus sequence	GenBank	Gga.13396.1	gb:CR353753.1 /DB_XREF=gi:45425342 /TID=Gga.13396.1 /CNT=3 /FEA=mRNA /TIER=ConsEnd /STK=0 /UG=Gga.13396 /UG_TITLE=Finished cDNA, clone ChEST233h11 /DEF=Gallus gallus finished cDNA, clone ChEST233h11. /REP_ORG=G. gallus	CR353753.1	Gga.13396	Gga.13396 /// Gga.19952	May 2006 (WUSTL Gallus-gallus-2.1)	chrZ:25951084-25951896 (-) // 95.85 //	Finished cDNA, clone ChEST233h11 /// Finished cDNA, clone ChEST808m18	---	---	---	---	---	---	---	---	---	---	---	---	---	---	---	---	---	---	---	---	---	---	---	This probe set was annotated using the Matching Probes based pipeline to a UniGene identifier using 2 transcripts. // true // Matching Probes // A	CR353753(11),CR407343(11)	CR353753 // Gallus gallus finished cDNA, clone ChEST233h11. // gb // 11 // --- /// CR407343 // Gallus gallus finished cDNA, clone ChEST808m18. // gb // 11 // ---	---	3.75512	3.25332	3.71931	3.13191	2.98414	3.06479	3.46522	2.71453	3.67352
Gga.13425.1.S1_at	Chicken Array	Gallus gallus	2008-03-17	Consensus sequence	GenBank	Gga.13425.1	gb:CR353539.1 /DB_XREF=gi:45424874 /TID=Gga.13425.1 /CNT=5 /FEA=mRNA /TIER=ConsEnd /STK=0 /UG=Gga.13425 /UG_TITLE=Finished cDNA, clone ChEST130f3 /DEF=Gallus gallus finished cDNA, clone ChEST130f3. /REP_ORG=G. gallus	CR353539.1	Gga.13425	Gga.13425	May 2006 (WUSTL Gallus-gallus-2.1)	chr3:21978195-21979277 (-) // 99.17 //	Finished cDNA, clone ChEST130f3	---	---	---	---	---	---	---	---	---	---	---	---	---	---	---	---	---	---	---	---	---	---	---	This probe set was annotated using the Matching Probes based pipeline to a UniGene identifier using 1 transcripts. // false // Matching Probes // A	CR353539(10)	CR353539 // Gallus gallus finished cDNA, clone ChEST130f3. // gb // 10 // ---	---	3.53748	3.09558	2.88868	3.0375	2.78621	3.24101	3.19886	3.2429	2.93252
Gga.13449.1.S1_at	Chicken Array	Gallus gallus	2008-03-17	Consensus sequence	GenBank	Gga.13449.1	gb:BU351324 /DB_XREF=gi:25859325 /DB_XREF=603530158F1 /CLONE=ChEST483c15 /TID=Gga.13449.1 /CNT=7 /FEA=mRNA /TIER=ConsEnd /STK=0 /UG=Gga.13449 /UG_TITLE=Finished cDNA, clone ChEST486g10 /REP_ORG=G. gallus	BU351324	Gga.13449	Gga.12924	May 2006 (WUSTL Gallus-gallus-2.1)	chr2:23609229-23636511 (-) // 96.28 //	Sarcoglycan, epsilon	SGCE	---	---	---	420567	---	---	---	XP_418667.2	XM_418667	---	---	---	---	---	---	---	0016012 // sarcoglycan complex // inferred from electronic annotation /// 0016020 // membrane // inferred from electronic annotation	0005509 // calcium ion binding // inferred from electronic annotation /// 0005515 // protein binding // inferred from electronic annotation	---	---	---	---	This probe set was annotated using the Matching Probes based pipeline to a UniGene identifier using 1 transcripts. // false // Matching Probes // A	CR353387(11)	CR353387 // Gallus gallus finished cDNA, clone ChEST486g10. // gb // 11 // ---	BX950342 // gb // 2 // Cross Hyb Matching Probes /// XM_418667 // refseq // 1 // Cross Hyb Matching Probes /// ENSGALT00000015740 // ensembl_novel // 3 // Cross Hyb Matching Probes /// GENSCAN00000040357 // ensembl_prediction // 2 // Cross Hyb Matching Probes	2.62197	2.74806	2.66479	2.77165	2.54045	2.65816	2.6376	2.6256	2.52122
Gga.13457.1.S1_at	Chicken Array	Gallus gallus	2008-03-17	Consensus sequence	GenBank	Gga.13457.1	gb:BU139783 /DB_XREF=gi:25354223 /DB_XREF=603008031F1 /CLONE=ChEST29m8 /TID=Gga.13457.1 /CNT=3 /FEA=mRNA /TIER=ConsEnd /STK=0 /UG=Gga.13457 /UG_TITLE=Finished cDNA, clone ChEST294n4 /REP_ORG=G. gallus	BU139783	Gga.13457	Gga.38126	May 2006 (WUSTL Gallus-gallus-2.1)	chr1:123375493-123376925 (+) // 97.32 //	Finished cDNA, clone ChEST294n4	---	---	---	---	---	---	---	---	---	---	---	---	---	---	---	---	---	---	---	---	---	---	---	This probe set was annotated using the Matching Probes based pipeline to a UniGene identifier using 1 transcripts. // false // Matching Probes // A	CR354259(11)	CR354259 // Gallus gallus finished cDNA, clone ChEST294n4. // gb // 11 // ---	---	2.52167	2.55193	2.4789	2.51213	2.46984	2.53484	2.49616	2.39208	2.53894
Gga.13461.1.S1_s_at	Chicken Array	Gallus gallus	2008-03-17	Consensus sequence	GenBank	Gga.13461.1	gb:BU140698 /DB_XREF=gi:25355841 /DB_XREF=603137860F1 /CLONE=ChEST124h15 /TID=Gga.13461.1 /CNT=57 /FEA=mRNA /TIER=ConsEnd /STK=0 /UG=Gga.13461 /UG_TITLE=Finished cDNA, clone ChEST98b14 /REP_ORG=G. gallus	BU140698	Gga.13461	Gga.13461	May 2006 (WUSTL Gallus-gallus-2.1)	chr13:2192056-2200977 (-) // 92.15 //	poly(A) binding protein interacting protein 2	PAIP2	---	full length	ENSGALG00000002488	416187	Q5ZJS6	---	---	NP_001007833.1	NM_001007832	---	---	---	---	---	---	0006417 // regulation of translation // inferred from electronic annotation /// 0045947 // negative regulation of translational initiation // inferred from electronic annotation /// 0045947 // negative regulation of translational initiation // inferred from sequence or structural similarity	0005737 // cytoplasm // inferred from electronic annotation /// 0005737 // cytoplasm // inferred from sequence or structural similarity	0005515 // protein binding // inferred from electronic annotation /// 0005515 // protein binding // inferred from sequence or structural similarity /// 0030371 // translation repressor activity // inferred from electronic annotation /// 0030371 // translation repressor activity // inferred from sequence or structural similarity	---	---	---	---	This probe set was annotated using the Matching Probes based pipeline to a Entrez Gene identifier using 2 transcripts. // false // Matching Probes // A	ENSGALT00000003921(11),NM_001007832(11)	ENSGALT00000003921 // Gallus gallus poly(A) binding protein interacting protein 2 (PAIP2), mRNA. // ensembl_known // 11 // --- /// NM_001007832 // Gallus gallus poly(A) binding protein interacting protein 2 (PAIP2), mRNA. // refseq // 11 // ---	ENSGALT00000041233 // ensembl_known // 6 // Cross Hyb Matching Probes	10.4671	10.5406	10.2476	10.4871	10.345	10.3473	10.213	10.2805	10.189
Gga.13473.1.S1_x_at	Chicken Array	Gallus gallus	2008-03-17	Consensus sequence	GenBank	Gga.13473.1	gb:BU413909 /DB_XREF=gi:25906580 /DB_XREF=603669923F1 /CLONE=ChEST612n6 /TID=Gga.13473.1 /CNT=6 /FEA=mRNA /TIER=ConsEnd /STK=1 /UG=Gga.13473 /UG_TITLE=Finished cDNA, clone ChEST72o14 /REP_ORG=G. gallus	BU413909	Gga.13473	Gga.13473	May 2006 (WUSTL Gallus-gallus-2.1)	chr18:22362-23565 (+) // 93.55 //	Finished cDNA, clone ChEST72o14	---	---	---	ENSGALG00000000346	---	Q5F437	---	---	---	---	---	---	---	---	---	---	0006355 // regulation of transcription, DNA-dependent // inferred from electronic annotation	0005622 // intracellular // inferred from electronic annotation /// 0005634 // nucleus // inferred from electronic annotation	0003676 // nucleic acid binding // inferred from electronic annotation /// 0008270 // zinc ion binding // inferred from electronic annotation /// 0046872 // metal ion binding // inferred from electronic annotation	---	IPR000276 // Rhodopsin-like GPCR superfamily // 1.1E-7	GENSCAN00000031411 // span:1064-1086,1099-1118,1140-1162,1382-1404 // numtm:4	---	This probe set was annotated using the Genome Target Overlap based pipeline to a UniGene identifier using 1 transcripts. // false // Genome Target Overlap // B	CR354330	CR354330 // Gallus gallus finished cDNA, clone ChEST72o14. // gb // 0 // chr18:22375-23226(+) /// ENSGALT00000023010 // cdna:novel chromosome:WASHUC2:18:22140:94009:1 gene:ENSGALG00000000346 // ensembl_novel // 0 // chr18:22139-94009(+) /// ENSGALT00000040211 // cdna:novel chromosome:WASHUC2:18:22176:31484:1 gene:ENSGALG00000000346 // ensembl_novel // 0 // chr18:22175-31484(+) /// GENSCAN00000031…	---	8.80961	8.38857	8.35539	8.40707	8.43328	8.48249	8.29371	8.52369	8.3359
Gga.13478.1.S1_at	Chicken Array	Gallus gallus	2008-03-17	Consensus sequence	GenBank	Gga.13478.1	gb:BG712160 /DB_XREF=gi:14006102 /DB_XREF=pgl1n.pk011.c7 /CLONE=pgl1n.pk011.c7 /TID=Gga.13478.1 /CNT=5 /FEA=mRNA /TIER=ConsEnd /STK=0 /UG=Gga.13478 /UG_TITLE=Finished cDNA, clone ChEST485m4 /REP_ORG=G. gallus	BG712160	Gga.13478	Gga.46889	May 2006 (WUSTL Gallus-gallus-2.1)	chr1:90764187-90770322 (+) // 82.38 //	Finished cDNA, clone ChEST607n8	---	---	---	---	---	---	---	---	---	---	---	---	---	---	---	---	---	---	---	---	---	---	---	This probe set was annotated using the Genome Target Overlap based pipeline to a UniGene identifier using 1 transcripts. // false // Genome Target Overlap // B	BX950652	BX950652 // Gallus gallus finished cDNA, clone ChEST607n8. // gb // 0 // chr1:90764343-90769966(+)	---	3.99144	4.03542	4.10762	4.08943	4.06121	4.08582	4.4251	4.10581	4.13848
Gga.13481.1.S1_at	Chicken Array	Gallus gallus	2008-03-17	Consensus sequence	GenBank	Gga.13481.1	gb:BU253618 /DB_XREF=gi:25508163 /DB_XREF=603744706F1 /CLONE=ChEST647l1 /TID=Gga.13481.1 /CNT=4 /FEA=mRNA /TIER=ConsEnd /STK=0 /UG=Gga.13481 /UG_TITLE=Finished cDNA, clone ChEST251a13 /REP_ORG=G. gallus	BU253618	Gga.13481	Gga.13481	May 2006 (WUSTL Gallus-gallus-2.1)	chr10:4980738-4981727 (-) // 98.99 //	hypothetical LOC415368	LOC415368	---	---	---	415368	---	---	---	XP_413754.2	XM_413754	---	---	---	---	---	---	---	---	---	---	---	---	---	This probe set was annotated using the Genome Target Overlap based pipeline to a Entrez Gene identifier using 1 transcripts. // false // Genome Target Overlap // B	XM_413754	CR353455 // Gallus gallus finished cDNA, clone ChEST251a13. // gb // 0 // chr10:4980873-4981727(-) /// XM_413754 // PREDICTED: Gallus gallus hypothetical LOC415368 (LOC415368), mRNA. // refseq // 0 // chr10:4978187-4981507(-)	---	3.28656	3.65315	3.40477	3.59143	3.3329	3.52382	3.3956	3.37138	3.12239
Gga.13513.1.S1_at	Chicken Array	Gallus gallus	2008-03-17	Consensus sequence	GenBank	Gga.13513.1	gb:CR353157.1 /DB_XREF=gi:45424016 /TID=Gga.13513.1 /CNT=2 /FEA=mRNA /TIER=ConsEnd /STK=0 /UG=Gga.13513 /UG_TITLE=Finished cDNA, clone ChEST476d15 /DEF=Gallus gallus finished cDNA, clone ChEST476d15. /REP_ORG=G. gallus	CR353157.1	Gga.13513	Gga.13513	May 2006 (WUSTL Gallus-gallus-2.1)	chr1:38330307-38331657 (+) // 94.25 //	RAB21, member RAS oncogene family	RAB21	---	---	---	771383	---	---	---	XP_001233648.1	XM_001233647	---	---	---	---	---	---	0007264 // small GTPase mediated signal transduction // inferred from electronic annotation /// 0015031 // protein transport // inferred from electronic annotation	---	0005525 // GTP binding // inferred from electronic annotation	---	---	---	---	This probe set was annotated using the Matching Probes based pipeline to a Entrez Gene identifier using 1 transcripts. // false // Matching Probes // A	XM_001233647(9)	XM_001233647 // PREDICTED: Gallus gallus similar to GTP-binding protein RAB21 (LOC771383), mRNA. // refseq // 9 // ---	---	6.54762	6.28481	7.09318	6.74517	7.39764	6.88763	7.04128	7.3032	7.46005
Gga.13563.1.S1_at	Chicken Array	Gallus gallus	2008-03-17	Consensus sequence	GenBank	Gga.13563.1	gb:BU352275 /DB_XREF=gi:25860276 /DB_XREF=603529091F1 /CLONE=ChEST480e24 /TID=Gga.13563.1 /CNT=11 /FEA=mRNA /TIER=ConsEnd /STK=0 /UG=Gga.13563 /UG_TITLE=Finished cDNA, clone ChEST490d15 /REP_ORG=G. gallus	BU352275	Gga.13563	Gga.38164	May 2006 (WUSTL Gallus-gallus-2.1)	chrZ:17571192-17572803 (+) // 96.72 //	Finished cDNA, clone ChEST490d15	---	---	---	---	---	---	---	---	---	---	---	---	---	---	---	---	---	---	---	---	---	---	---	This probe set was annotated using the Genome Consensus/Exemplar Overlap based pipeline to a UniGene identifier using 1 transcripts. // false // Genome Consensus/Exemplar Overlap // C	CR353404	CR353404 // Gallus gallus finished cDNA, clone ChEST490d15. // gb // 0 // chrZ:17571192-17572059(+)	---	2.54816	2.5591	2.46226	2.54923	2.60619	2.54782	2.669	2.53739	2.64717
Gga.13568.1.S1_at	Chicken Array	Gallus gallus	2008-03-17	Consensus sequence	GenBank	Gga.13568.1	gb:CR352816.1 /DB_XREF=gi:45423290 /TID=Gga.13568.1 /CNT=4 /FEA=mRNA /TIER=ConsEnd /STK=0 /UG=Gga.13568 /UG_TITLE=Finished cDNA, clone ChEST124i12 /DEF=Gallus gallus finished cDNA, clone ChEST124i12. /REP_ORG=G. gallus	CR352816.1	Gga.13568	Gga.10055	May 2006 (WUSTL Gallus-gallus-2.1)	chr1:112964846-112982483 (+) // 97.74 //	phosphodiesterase 9A	PDE9A	---	---	---	418538	---	---	---	XP_416748.2	XM_416748	---	---	---	---	---	---	---	---	---	---	---	---	---	This probe set was annotated using the Matching Probes based pipeline to a Entrez Gene identifier using 1 transcripts. // false // Matching Probes // A	CR352816(11)	CR352816 // Gallus gallus finished cDNA, clone ChEST124i12. // gb // 11 // ---	---	3.00781	3.12373	3.21154	3.14102	3.09932	3.12335	3.24645	3.26512	3.13533
Gga.13601.1.S1_at	Chicken Array	Gallus gallus	2008-03-17	Consensus sequence	GenBank	Gga.13601.1	gb:CR339026.1 /DB_XREF=gi:44885170 /TID=Gga.13601.1 /CNT=1 /FEA=mRNA /TIER=ConsEnd /STK=0 /UG=Gga.13601 /UG_TITLE=Finished cDNA, clone ChEST1001l3 /DEF=Gallus gallus finished cDNA, clone ChEST1001l3. /REP_ORG=G. gallus	CR339026.1	Gga.13601	Gga.13601	May 2006 (WUSTL Gallus-gallus-2.1)	chr13:9010256-9011155 (+) // 39.15 // /// chr13:9020326-9021221 (+) // 38.49 //	Finished cDNA, clone ChEST1001l3	---	---	---	---	---	---	---	---	---	---	---	---	---	---	---	---	---	---	---	---	---	---	---	This probe set was annotated using the Matching Probes based pipeline to a UniGene identifier using 1 transcripts. // false // Matching Probes // A	CR339026(11)	CR339026 // Gallus gallus finished cDNA, clone ChEST1001l3. // gb // 11 // ---	---	3.3013	3.20652	3.13623	3.33766	3.3609	3.38028	3.37618	3.40774	3.19472
Gga.13643.1.S1_at	Chicken Array	Gallus gallus	2008-03-17	Consensus sequence	GenBank	Gga.13643.1	gb:CR338945.1 /DB_XREF=gi:44885089 /TID=Gga.13643.1 /CNT=2 /FEA=mRNA /TIER=ConsEnd /STK=1 /UG=Gga.13643 /UG_TITLE=Finished cDNA, clone ChEST985d2 /DEF=Gallus gallus finished cDNA, clone ChEST985d2. /REP_ORG=G. gallus	CR338945.1	Gga.13643	Gga.13643	May 2006 (WUSTL Gallus-gallus-2.1)	chrUn_random:39472845-39473291 (-) // 99.55 //	Finished cDNA, clone ChEST985d2	---	---	---	---	---	---	---	---	---	---	---	---	---	---	---	---	---	---	---	---	---	---	---	This probe set was annotated using the Matching Probes based pipeline to a UniGene identifier using 1 transcripts. // false // Matching Probes // A	CR338945(11)	CR338945 // Gallus gallus finished cDNA, clone ChEST985d2. // gb // 11 // ---	XM_419576 // refseq // 1 // Negative Strand Matching Probes /// ENSGALT00000018070 // ensembl_novel // 1 // Negative Strand Matching Probes /// GENSCAN00000032596 // ensembl_prediction // 1 // Negative Strand Matching Probes	3.09729	3.66419	3.41472	3.78125	3.36621	3.72734	3.7225	4.02761	3.46135
Gga.13652.1.S1_at	Chicken Array	Gallus gallus	2008-03-17	Consensus sequence	GenBank	Gga.13652.1	gb:CR338931.1 /DB_XREF=gi:44885075 /TID=Gga.13652.1 /CNT=2 /FEA=mRNA /TIER=ConsEnd /STK=0 /UG=Gga.13652 /UG_TITLE=Finished cDNA, clone ChEST980a3 /DEF=Gallus gallus finished cDNA, clone ChEST980a3. /REP_ORG=G. gallus	CR338931.1	Gga.13652	Gga.13652	May 2006 (WUSTL Gallus-gallus-2.1)	chr27:4727985-4728731 (-) // 98.28 //	Finished cDNA, clone ChEST980a3	---	---	---	---	---	---	---	---	---	---	---	---	---	---	---	---	---	---	---	---	---	---	---	This probe set was annotated using the Matching Probes based pipeline to a UniGene identifier using 1 transcripts. // false // Matching Probes // A	CR338931(11)	CR338931 // Gallus gallus finished cDNA, clone ChEST980a3. // gb // 11 // ---	---	3.97156	4.11401	4.10445	4.25302	4.16586	4.21307	4.35174	4.30781	4.39054
Gga.13659.1.S1_at	Chicken Array	Gallus gallus	2008-03-17	Consensus sequence	GenBank	Gga.13659.1	gb:CR338915.2 /DB_XREF=gi:46019402 /TID=Gga.13659.1 /CNT=1 /FEA=mRNA /TIER=ConsEnd /STK=0 /UG=Gga.13659 /UG_TITLE=Finished cDNA, clone ChEST984n24 /DEF=Gallus gallus finished cDNA, clone ChEST984n24. /REP_ORG=G. gallus	CR338915.2	Gga.13659	Gga.13659	May 2006 (WUSTL Gallus-gallus-2.1)	chr19:8181897-8182871 (+) // 80.43 //	Finished cDNA, clone ChEST984n24	---	---	---	---	---	---	---	---	---	---	---	---	---	---	---	---	---	---	---	---	---	---	---	This probe set was annotated using the Matching Probes based pipeline to a UniGene identifier using 1 transcripts. // false // Matching Probes // A	CR338915(11)	CR338915 // Gallus gallus finished cDNA, clone ChEST984n24. // gb // 11 // ---	---	3.7347	4.03427	3.65251	3.86436	3.58996	3.82026	3.7767	3.7434	3.56014
Gga.13683.1.A1_at	Chicken Array	Gallus gallus	2008-03-17	Consensus sequence	GenBank	Gga.13683.1	gb:CR338875.2 /DB_XREF=gi:46427349 /TID=Gga.13683.1 /CNT=2 /FEA=mRNA /TIER=ConsEnd /STK=0 /UG=Gga.13683 /UG_TITLE=Finished cDNA, clone ChEST1017h24 /DEF=Gallus gallus finished cDNA, clone ChEST1017h24. /REP_ORG=G. gallus	CR338875.2	Gga.13683	Gga.13683	May 2006 (WUSTL Gallus-gallus-2.1)	chr9:16115509-16116295 (-) // 97.86 //	Finished cDNA, clone ChEST1017h24	---	---	---	---	---	---	---	---	---	---	---	---	---	---	---	---	---	---	---	---	---	---	---	This probe set was annotated using the Accession mapped clusters based pipeline to a UniGene identifier using 2 transcripts. // false // Accession mapped clusters // E	BU289976,CR338875	BU289976 // /DB_XREF=604162992F1 /CLONE=ChEST1017h24 // gb // --- // --- /// CR338875 // /DEF=Gallus gallus finished cDNA, clone ChEST1017h24. // gb // --- // ---	---	4.39172	4.47229	4.65442	4.45388	4.52892	4.51799	4.65145	4.61597	4.5961
Gga.13687.1.A1_at	Chicken Array	Gallus gallus	2008-03-17	Consensus sequence	GenBank	Gga.13687.1	gb:CR338867.1 /DB_XREF=gi:44885011 /TID=Gga.13687.1 /CNT=2 /FEA=mRNA /TIER=ConsEnd /STK=0 /UG=Gga.13687 /UG_TITLE=Finished cDNA, clone ChEST1016l21 /DEF=Gallus gallus finished cDNA, clone ChEST1016l21. /REP_ORG=G. gallus	CR338867.1	Gga.13687	Gga.13687	May 2006 (WUSTL Gallus-gallus-2.1)	chr4:4151683-4153475 (-) // 98.6 //	Finished cDNA, clone ChEST1016l21	---	---	---	---	---	---	---	---	---	---	---	---	---	---	---	---	---	---	---	---	---	---	---	This probe set was annotated using the Accession mapped clusters based pipeline to a UniGene identifier using 2 transcripts. // false // Accession mapped clusters // E	BU290653,CR338867	BU290653 // /DB_XREF=604162686F1 /CLONE=ChEST1016l21 // gb // --- // --- /// CR338867 // /DEF=Gallus gallus finished cDNA, clone ChEST1016l21. // gb // --- // ---	---	2.18048	2.13099	2.26218	2.16594	2.15225	2.2187	2.18781	2.274	2.17572
Gga.13705.1.S1_s_at	Chicken Array	Gallus gallus	2008-03-17	Consensus sequence	GenBank	Gga.13705.1	gb:BU449447 /DB_XREF=gi:25938745 /DB_XREF=603211792F1 /CLONE=ChEST192g23 /TID=Gga.13705.1 /CNT=2 /FEA=mRNA /TIER=ConsEnd /STK=0 /UG=Gga.13705 /UG_TITLE=Finished cDNA, clone ChEST192g23 /REP_ORG=G. gallus	BU449447	Gga.13705	Gga.13705	May 2006 (WUSTL Gallus-gallus-2.1)	chr4:66651219-66656638 (+) // 99.44 //	aminoadipate-semialdehyde dehydrogenase	AASDH	---	---	ENSGALG00000013764	422744	---	---	---	XP_420697.2	XM_420697	---	---	---	---	---	---	0006118 // electron transport // inferred from electronic annotation /// 0008152 // metabolic process // inferred from electronic annotation	---	0003824 // catalytic activity // inferred from electronic annotation /// 0048037 // cofactor binding // inferred from electronic annotation	---	---	---	---	This probe set was annotated using the Matching Probes based pipeline to a Entrez Gene identifier using 1 transcripts. // false // Matching Probes // A	XM_420697(11)	ENSGALT00000022357 // cdna:novel chromosome:WASHUC2:4:66653241:66671453:1 gene:ENSGALG00000013764 // ensembl_novel // 10 // --- /// GENSCAN00000033671 // cdna:Genscan chromosome:WASHUC2:4:66653257:66671471:1 // ensembl_prediction // 9 // --- /// XM_420697 // PREDICTED: Gallus gallus similar to 2-aminoadipic 6-semialdehyde dehydrogenase (LOC422744), mRNA. // refseq // 11 // ---	---	3.6947	3.46935	3.17948	3.37621	3.36337	3.24754	3.45658	3.11114	3.4575
Gga.13717.1.S1_at	Chicken Array	Gallus gallus	2008-03-17	Consensus sequence	GenBank	Gga.13717.1	gb:CR338818.2 /DB_XREF=gi:46019367 /TID=Gga.13717.1 /CNT=2 /FEA=mRNA /TIER=ConsEnd /STK=0 /UG=Gga.13717 /UG_TITLE=Finished cDNA, clone ChEST964n1 /DEF=Gallus gallus finished cDNA, clone ChEST964n1. /REP_ORG=G. gallus	CR338818.2	Gga.13717	Gga.13717	May 2006 (WUSTL Gallus-gallus-2.1)	chr19:2193808-2214879 (-) // 83.69 //	Finished cDNA, clone ChEST964n1	---	---	---	---	---	---	---	---	---	---	---	---	---	---	---	---	---	---	---	---	---	---	---	This probe set was annotated using the Matching Probes based pipeline to a UniGene identifier using 1 transcripts. // false // Matching Probes // A	CR338818(11)	CR338818 // Gallus gallus finished cDNA, clone ChEST964n1. // gb // 11 // ---	GENSCAN00000021456 // ensembl_prediction // 6 // Cross Hyb Matching Probes	3.0566	3.1673	3.17913	3.19658	3.17686	3.17272	3.19536	3.31681	3.25406
Gga.13726.1.S1_at	Chicken Array	Gallus gallus	2008-03-17	Consensus sequence	GenBank	Gga.13726.1	gb:CR338801.2 /DB_XREF=gi:46019363 /TID=Gga.13726.1 /CNT=1 /FEA=mRNA /TIER=ConsEnd /STK=0 /UG=Gga.13726 /UG_TITLE=Finished cDNA, clone ChEST636a22 /DEF=Gallus gallus finished cDNA, clone ChEST636a22. /REP_ORG=G. gallus	CR338801.2	Gga.13726	Gga.13726	May 2006 (WUSTL Gallus-gallus-2.1)	chr1:130453822-130526453 (+) // 98.62 //	Finished cDNA, clone ChEST636a22	---	---	---	---	---	---	---	---	---	---	---	---	---	---	---	---	---	---	---	---	---	---	---	This probe set was annotated using the Matching Probes based pipeline to a UniGene identifier using 1 transcripts. // false // Matching Probes // A	CR338801(11)	CR338801 // Gallus gallus finished cDNA, clone ChEST636a22. // gb // 11 // ---	---	3.0999	3.27407	3.3644	3.42978	3.67625	3.73422	3.59271	3.80307	3.55482
Gga.13732.1.S1_at	Chicken Array	Gallus gallus	2008-03-17	Consensus sequence	GenBank	Gga.13732.1	gb:BU277671 /DB_XREF=gi:25727125 /DB_XREF=603866083F1 /CLONE=ChEST885e21 /TID=Gga.13732.1 /CNT=3 /FEA=mRNA /TIER=ConsEnd /STK=0 /UG=Gga.13732 /UG_TITLE=Finished cDNA, clone ChEST1037d19 /REP_ORG=G. gallus	BU277671	Gga.13732	Gga.13732	May 2006 (WUSTL Gallus-gallus-2.1)	chr1:60473377-60515633 (+) // 66.52 //	solute carrier family 13 (sodium/sulfate symporters), member 4	SLC13A4	---	---	ENSGALG00000012908	418127	---	---	---	XP_416360.2	XM_416360	---	---	---	---	---	---	---	---	---	---	---	XP_416360.2 // span:13-32,47-69,81-100,120-139,277-299,314-336,375-397,417-434,472-494,504-526,546-568,588-610 // numtm:12 /// ENSGALP00000021021 // span:13-32,47-69,81-100,120-139,277-299,314-336,375-397,417-434,471-493,503-525,545-567,587-609 // numtm:12 /// GENSCAN00000040400 // span:13-32,47-69,81-100,120-139,277-299,341-360,468-490,510-532 // numtm:8	---	This probe set was annotated using the Genome Consensus/Exemplar Overlap based pipeline to a Entrez Gene identifier using 1 transcripts. // false // Genome Consensus/Exemplar Overlap // C	XM_416360	ENSGALT00000021051 // cdna:novel chromosome:WASHUC2:1:60454430:60515125:1 gene:ENSGALG00000012908 // ensembl_novel // 0 // chr1:60454429-60515125(+) /// GENSCAN00000040400 // cdna:Genscan chromosome:WASHUC2:1:60454430:60529157:1 // ensembl_prediction // 0 // chr1:60454429-60529157(+) /// XM_416360 // PREDICTED: Gallus gallus solute carrier family 13 (sodium/sulfate symporters), member 4 (SLC13A4)…	---	3.43598	3.35965	3.47877	3.50825	3.64852	3.47725	3.7052	3.69392	3.50939
Gga.13759.1.S1_at	Chicken Array	Gallus gallus	2008-03-17	Consensus sequence	GenBank	Gga.13759.1	gb:BU395760 /DB_XREF=gi:25764816 /DB_XREF=603803338F1 /CLONE=ChEST778k10 /TID=Gga.13759.1 /CNT=2 /FEA=mRNA /TIER=ConsEnd /STK=0 /UG=Gga.13759 /UG_TITLE=Finished cDNA, clone ChEST778k10 /REP_ORG=G. gallus	BU395760	Gga.13759	Gga.13759	May 2006 (WUSTL Gallus-gallus-2.1)	chr6:3613412-3614126 (+) // 99.02 //	Finished cDNA, clone ChEST778k10	---	---	---	---	---	---	---	---	---	---	---	---	---	---	---	---	---	---	---	---	---	---	---	This probe set was annotated using the Matching Probes based pipeline to a UniGene identifier using 1 transcripts. // false // Matching Probes // A	CR338736(11)	CR338736 // Gallus gallus finished cDNA, clone ChEST778k10. // gb // 11 // ---	XM_421496 // refseq // 2 // Negative Strand Matching Probes /// ENSGALT00000003133 // ensembl_novel // 2 // Negative Strand Matching Probes /// GENSCAN00000035805 // ensembl_prediction // 2 // Negative Strand Matching Probes	3.46229	3.63301	3.51446	3.58249	3.52533	3.75362	3.89696	3.85921	3.67131
Gga.13774.1.A1_at	Chicken Array	Gallus gallus	2008-03-17	Consensus sequence	GenBank	Gga.13774.1	gb:CR338706.1 /DB_XREF=gi:44884850 /TID=Gga.13774.1 /CNT=2 /FEA=mRNA /TIER=ConsEnd /STK=0 /UG=Gga.13774 /UG_TITLE=Finished cDNA, clone ChEST1005k8 /DEF=Gallus gallus finished cDNA, clone ChEST1005k8. /REP_ORG=G. gallus	CR338706.1	Gga.13774	Gga.13774	May 2006 (WUSTL Gallus-gallus-2.1)	chrZ:31190655-31191949 (+) // 97.31 //	Finished cDNA, clone ChEST1005k8	---	---	---	---	---	---	---	---	---	---	---	---	---	---	---	---	---	---	---	---	---	---	---	This probe set was annotated using the Accession mapped clusters based pipeline to a UniGene identifier using 2 transcripts. // false // Accession mapped clusters // E	BU205028,CR338706	BU205028 // /DB_XREF=604156430F1 /CLONE=ChEST1005k8 // gb // --- // --- /// CR338706 // /DEF=Gallus gallus finished cDNA, clone ChEST1005k8. // gb // --- // ---	---	4.13933	3.81075	4.04172	3.91182	4.17567	3.76397	3.97777	4.142	4.4116
Gga.13793.1.S1_at	Chicken Array	Gallus gallus	2008-03-17	Consensus sequence	GenBank	Gga.13793.1	gb:CR338682.1 /DB_XREF=gi:44884826 /TID=Gga.13793.1 /CNT=2 /FEA=mRNA /TIER=ConsEnd /STK=0 /UG=Gga.13793 /UG_TITLE=Finished cDNA, clone ChEST1010l6 /DEF=Gallus gallus finished cDNA, clone ChEST1010l6. /REP_ORG=G. gallus	CR338682.1	Gga.13793	Gga.13793	May 2006 (WUSTL Gallus-gallus-2.1)	chr1:42864353-42865164 (+) // 96.85 //	Finished cDNA, clone ChEST1010l6	---	---	---	---	---	---	---	---	---	---	---	---	---	---	---	---	---	---	---	---	---	---	---	This probe set was annotated using the Matching Probes based pipeline to a UniGene identifier using 1 transcripts. // false // Matching Probes // A	CR338682(11)	CR338682 // Gallus gallus finished cDNA, clone ChEST1010l6. // gb // 11 // ---	---	2.93655	3.10228	2.99688	3.03599	3.02706	3.20045	3.093	3.22096	3.23678
Gga.13802.1.S1_at	Chicken Array	Gallus gallus	2008-03-17	Consensus sequence	GenBank	Gga.13802.1	gb:CR354346.1 /DB_XREF=gi:45426676 /TID=Gga.13802.1 /CNT=2 /FEA=mRNA /TIER=ConsEnd /STK=0 /UG=Gga.13802 /UG_TITLE=Finished cDNA, clone ChEST76l18 /DEF=Gallus gallus finished cDNA, clone ChEST76l18. /REP_ORG=G. gallus	CR354346.1	Gga.13802	Gga.34952	May 2006 (WUSTL Gallus-gallus-2.1)	chr3:98747598-98804660 (-) // 97.88 //	similar to KIAA1250 protein	LOC421924	---	---	ENSGALG00000016409	421924	---	---	---	XP_419939.2	XM_419939	---	---	---	---	---	---	---	---	---	---	---	XP_419939.2 // span:496-518,525-547,661-683,690-707 // numtm:4 /// ENSGALP00000026414 // span:496-518,525-547,661-683,690-707 // numtm:4 /// ENSGALP00000036134 // span:504-526,533-555,669-691,698-715 // numtm:4 /// ENSGALP00000036133 // span:496-518,525-547,661-683,690-707 // numtm:4 /// GENSCAN00000039144 // span:463-485,492-514 // numtm:2	---	This probe set was annotated using the Matching Probes based pipeline to a Entrez Gene identifier using 1 transcripts. // false // Matching Probes // A	XM_419939(11)	CR354346 // Gallus gallus finished cDNA, clone ChEST76l18. // gb // 11 // --- /// ENSGALT00000026464 // cdna:novel chromosome:WASHUC2:3:98745966:98804608:-1 gene:ENSGALG00000016409 // ensembl_novel // 11 // --- /// ENSGALT00000036920 // cdna:novel chromosome:WASHUC2:3:98746989:98804608:-1 gene:ENSGALG00000016409 // ensembl_novel // 11 // --- /// ENSGALT00000036921 // cdna:novel chromosome:WASHUC2…	---	6.45623	6.24118	6.46231	6.14888	6.2237	6.10955	5.85019	5.99917	6.15667
Gga.13822.1.S1_at	Chicken Array	Gallus gallus	2008-03-17	Consensus sequence	GenBank	Gga.13822.1	gb:BU301532 /DB_XREF=gi:25751177 /DB_XREF=603733096F1 /CLONE=ChEST618p24 /TID=Gga.13822.1 /CNT=6 /FEA=mRNA /TIER=ConsEnd /STK=0 /UG=Gga.13822 /UG_TITLE=Finished cDNA, clone ChEST337a6 /REP_ORG=G. gallus	BU301532	Gga.13822	Gga.13822	May 2006 (WUSTL Gallus-gallus-2.1)	chr11:12291267-12293158 (+) // 91.68 //	Finished cDNA, clone ChEST337a6	---	---	---	---	---	---	---	---	---	---	---	---	---	---	---	---	---	---	---	---	---	---	---	This probe set was annotated using the Genome Consensus/Exemplar Overlap based pipeline to a UniGene identifier using 1 transcripts. // false // Genome Consensus/Exemplar Overlap // C	CR354246	CR354246 // Gallus gallus finished cDNA, clone ChEST337a6. // gb // 0 // chr11:12291267-12292574(+)	---	4.69587	4.47145	4.709	4.57855	4.64431	4.48667	4.73151	4.67974	4.83173
Gga.13849.1.S1_at	Chicken Array	Gallus gallus	2008-03-17	Consensus sequence	GenBank	Gga.13849.1	gb:BU311165 /DB_XREF=gi:25819166 /DB_XREF=603542014F1 /CLONE=ChEST512l3 /TID=Gga.13849.1 /CNT=3 /FEA=mRNA /TIER=ConsEnd /STK=0 /UG=Gga.13849 /UG_TITLE=Finished cDNA, clone ChEST512l3 /REP_ORG=G. gallus	BU311165	Gga.13849	Gga.13849	May 2006 (WUSTL Gallus-gallus-2.1)	chr1:147573942-147574991 (+) // 99.53 //	Finished cDNA, clone ChEST512l3	---	---	---	---	---	---	---	---	---	---	---	---	---	---	---	---	---	---	---	---	---	---	---	This probe set was annotated using the Matching Probes based pipeline to a UniGene identifier using 1 transcripts. // false // Matching Probes // A	CR354165(11)	CR354165 // Gallus gallus finished cDNA, clone ChEST512l3. // gb // 11 // ---	---	2.80676	2.65758	2.75654	2.68221	2.48512	2.61778	2.61148	2.46749	2.69923
Gga.13883.1.S1_at	Chicken Array	Gallus gallus	2008-03-17	Consensus sequence	GenBank	Gga.13883.1	gb:CR354046.1 /DB_XREF=gi:45425997 /TID=Gga.13883.1 /CNT=1 /FEA=mRNA /TIER=ConsEnd /STK=0 /UG=Gga.13883 /UG_TITLE=Finished cDNA, clone ChEST378i6 /DEF=Gallus gallus finished cDNA, clone ChEST378i6. /REP_ORG=G. gallus	CR354046.1	Gga.13883	Gga.27521	May 2006 (WUSTL Gallus-gallus-2.1)	chr7:20173094-20179074 (-) // 99.28 //	Bardet-Biedl syndrome 5	BBS5	---	---	---	424165	---	---	---	XP_001235190.1	XM_001235189	---	---	---	---	---	---	---	---	0004867 // serine-type endopeptidase inhibitor activity // inferred from electronic annotation	---	---	---	---	This probe set was annotated using the Matching Probes based pipeline to a Entrez Gene identifier using 1 transcripts. // false // Matching Probes // A	XM_001235189(11)	XM_001235189 // PREDICTED: Gallus gallus Bardet-Biedl syndrome 5 (BBS5), mRNA. // refseq // 11 // ---	ENSGALT00000017341 // ensembl_novel // 5 // Cross Hyb Matching Probes	4.0898	4.19595	4.48378	4.23268	4.52019	4.37987	4.3273	4.64456	4.35369
Gga.13896.1.S1_at	Chicken Array	Gallus gallus	2008-03-17	Consensus sequence	GenBank	Gga.13896.1	gb:BU302126 /DB_XREF=gi:25751775 /DB_XREF=603612074F1 /CLONE=ChEST603c20 /TID=Gga.13896.1 /CNT=8 /FEA=mRNA /TIER=ConsEnd /STK=0 /UG=Gga.13896 /UG_TITLE=Finished cDNA, clone ChEST595d11 /REP_ORG=G. gallus	BU302126	Gga.13896	Gga.34293	May 2006 (WUSTL Gallus-gallus-2.1)	chr19:69860-73240 (-) // 84.56 //	hypothetical protein LOC770202	LOC770202	---	---	---	770202	---	---	---	---	XR_026717	---	---	---	---	---	---	---	---	---	---	---	---	---	This probe set was annotated using the Matching Probes based pipeline to a Entrez Gene identifier using 1 transcripts. // false // Matching Probes // A	XR_026717(11)	CR354017 // Gallus gallus finished cDNA, clone ChEST595d11. // gb // 11 // --- /// XR_026717 // PREDICTED: Gallus gallus hypothetical protein LOC770202 (LOC770202), mRNA. // refseq // 11 // ---	---	6.70627	6.5948	6.38156	6.59197	6.62764	6.63808	6.172	6.42421	6.04044
Gga.13929.1.S1_at	Chicken Array	Gallus gallus	2008-03-17	Consensus sequence	GenBank	Gga.13929.1	gb:CR353861.1 /DB_XREF=gi:45425598 /TID=Gga.13929.1 /CNT=2 /FEA=mRNA /TIER=ConsEnd /STK=0 /UG=Gga.13929 /UG_TITLE=Finished cDNA, clone ChEST240f10 /DEF=Gallus gallus finished cDNA, clone ChEST240f10. /REP_ORG=G. gallus	CR353861.1	Gga.13929	Gga.13929	May 2006 (WUSTL Gallus-gallus-2.1)	chr5:11146583-11147398 (-) // 96.27 //	Finished cDNA, clone ChEST240f10	---	---	---	---	---	---	---	---	---	---	---	---	---	---	---	---	---	---	---	---	---	---	---	This probe set was annotated using the Matching Probes based pipeline to a UniGene identifier using 1 transcripts. // false // Matching Probes // A	CR353861(11)	CR353861 // Gallus gallus finished cDNA, clone ChEST240f10. // gb // 11 // ---	BX935033 // gb // 2 // Negative Strand Matching Probes /// XM_420991 // refseq // 3 // Negative Strand Matching Probes /// ENSGALT00000009600 // ensembl_novel // 3 // Negative Strand Matching Probes /// GENSCAN00000018416 // ensembl_prediction // 3 // Negative Strand Matching Probes	2.85395	2.80726	2.9895	2.90262	2.96826	2.8291	3.08232	2.95452	2.98653
Gga.1396.1.S1_at	Chicken Array	Gallus gallus	2008-03-17	Consensus sequence	GenBank	Gga.1396.1	gb:BF381423 /DB_XREF=gi:11370567 /DB_XREF=GAR63_X1_2A /TID=Gga.1396.1 /CNT=9 /FEA=EST /TIER=ConsEnd /STK=2 /UG=Gga.1396 /UG_TITLE=Transcribed sequences /REP_ORG=G. gallus	BF381423	Gga.1396	Gga.1396	May 2006 (WUSTL Gallus-gallus-2.1)	chr3:110240269-110241737 (-) // 88.22 //	Gal 8	GAL8	---	full length	ENSGALG00000019844	414875	Q6IV23	---	---	NP_001001781.1	NM_001001781	---	---	---	---	---	---	0006952 // defense response // inferred from electronic annotation /// 0042742 // defense response to bacterium // inferred from electronic annotation	0005576 // extracellular region // inferred from electronic annotation	---	---	---	---	---	This probe set was annotated using the Genome Target Overlap based pipeline to a Entrez Gene identifier using 2 transcripts. // false // Genome Target Overlap // B	ENSGALT00000036718,NM_001001781	ENSGALT00000031542 // cdna:known chromosome:WASHUC2:3:110240392:110241707:-1 gene:ENSGALG00000019844 // ensembl_known // 0 // chr3:110240391-110241707(-) /// ENSGALT00000036718 // Gallus gallus Gal 8 (GAL8), mRNA. // ensembl_known // 0 // chr3:110240052-110242722(-) /// NM_001001781 // Gallus gallus Gal 8 (GAL8), mRNA. // refseq // 0 // chr3:110240052-110242722(-)	---	3.60859	3.66726	3.76716	3.69407	3.6785	3.68325	3.84702	3.712	3.54503
Gga.13969.1.S1_s_at	Chicken Array	Gallus gallus	2008-03-17	Consensus sequence	GenBank	Gga.13969.1	gb:CR353732.1 /DB_XREF=gi:45425298 /TID=Gga.13969.1 /CNT=4 /FEA=mRNA /TIER=ConsEnd /STK=0 /UG=Gga.13969 /UG_TITLE=Finished cDNA, clone ChEST235p16 /DEF=Gallus gallus finished cDNA, clone ChEST235p16. /REP_ORG=G. gallus	CR353732.1	Gga.13969	Gga.30105	May 2006 (WUSTL Gallus-gallus-2.1)	chr1:142164071-142179800 (+) // 98.96 //	tubulin, gamma complex associated protein 3	TUBGCP3	---	---	ENSGALG00000016836	418750	---	---	---	XP_416949.2	XM_416949	---	---	---	---	---	---	0000226 // microtubule cytoskeleton organization and biogenesis // inferred from electronic annotation	0000922 // spindle pole // inferred from electronic annotation /// 0005815 // microtubule organizing center // inferred from electronic annotation	---	---	---	---	---	This probe set was annotated using the Matching Probes based pipeline to a Entrez Gene identifier using 1 transcripts. // false // Matching Probes // A	XM_416949(11)	CR353732 // Gallus gallus finished cDNA, clone ChEST235p16. // gb // 11 // --- /// ENSGALT00000027189 // cdna:novel chromosome:WASHUC2:1:142174289:142213845:1 gene:ENSGALG00000016836 // ensembl_novel // 10 // --- /// XM_416949 // PREDICTED: Gallus gallus similar to spindle pole body protein spc98 homolog GCP3 (LOC418750), mRNA. // refseq // 11 // ---	GENSCAN00000037779 // ensembl_prediction // 7 // Cross Hyb Matching Probes /// GENSCAN00000037794 // ensembl_prediction // 1 // Negative Strand Matching Probes	4.38403	4.05016	4.02505	3.84178	3.83761	3.86019	3.88121	3.70836	3.81379
Gga.13977.1.S1_s_at	Chicken Array	Gallus gallus	2008-03-17	Consensus sequence	GenBank	Gga.13977.1	gb:AJ395998 /DB_XREF=gi:7127489 /DB_XREF=AJ395998 /CLONE=24o22r1 /TID=Gga.13977.1 /CNT=5 /FEA=mRNA /TIER=ConsEnd /STK=0 /UG=Gga.13977 /UG_TITLE=Finished cDNA, clone ChEST932c13 /REP_ORG=G. gallus	AJ395998	Gga.13977	Gga.35931	May 2006 (WUSTL Gallus-gallus-2.1)	chr8:2639762-2647662 (+) // 87.49 //	asp (abnormal spindle) homolog, microcephaly associated (Drosophila)	ASPM	---	---	ENSGALG00000002338	424354	---	---	---	XP_422197.2	XM_422197	---	---	---	---	---	---	---	---	---	---	---	---	---	This probe set was annotated using the Genome Target Overlap based pipeline to a Entrez Gene identifier using 1 transcripts. // false // Genome Target Overlap // B	XM_422197	ENSGALT00000003688 // cdna:novel chromosome:WASHUC2:8:2617478:2651834:1 gene:ENSGALG00000002338 // ensembl_novel // 11 // --- /// GENSCAN00000015060 // cdna:Genscan chromosome:WASHUC2:8:2637447:2651703:1 // ensembl_prediction // 11 // ---	XM_422197 // refseq // 7 // Cross Hyb Matching Probes	5.79263	6.05018	5.29187	5.85854	4.85185	5.00057	4.94803	4.94858	4.274
Gga.13984.1.S1_s_at	Chicken Array	Gallus gallus	2008-03-17	Consensus sequence	GenBank	Gga.13984.1	gb:BU428099 /DB_XREF=gi:25920775 /DB_XREF=603959177F1 /CLONE=ChEST931j20 /TID=Gga.13984.1 /CNT=2 /FEA=mRNA /TIER=ConsEnd /STK=0 /UG=Gga.13984 /UG_TITLE=Finished cDNA, clone ChEST931j20 /REP_ORG=G. gallus	BU428099	Gga.13984	Gga.40950	May 2006 (WUSTL Gallus-gallus-2.1)	chr2:119107142-119142453 (+) // 92.74 //	mitochondrial fission regulator 1 /// similar to mitochondrial fission regulator 1	LOC768338 /// MTFR1	---	full length	ENSGALG00000000304	395222 /// 768338	Q9PTD5	---	---	NP_989874.1 /// XP_001231218.1	NM_204543 /// XM_001231217	---	---	---	---	---	---	---	---	---	---	---	---	---	This probe set was annotated using the Matching Probes based pipeline to a Entrez Gene identifier using 2 transcripts. // true // Matching Probes // A	CR353694(11),XM_001231217(11),NM_204543(11),ENSGALT00000000403(11)	CR353694 // Gallus gallus finished cDNA, clone ChEST931j20. // gb // 11 // --- /// ENSGALT00000000403 // cdna:known chromosome:WASHUC2:2:119107130:119146208:1 gene:ENSGALG00000000304 // ensembl_known // 11 // --- /// NM_204543 // Gallus gallus mitochondrial fission regulator 1 (MTFR1), mRNA. // refseq // 11 // --- /// XM_001231217 // PREDICTED: Gallus gallus similar to mitochondrial fission regul…	ENSGALT00000007812 // ensembl_known // 5 // Cross Hyb Matching Probes /// GENSCAN00000035690 // ensembl_prediction // 2 // Cross Hyb Matching Probes /// GENSCAN00000038899 // ensembl_prediction // 4 // Cross Hyb Matching Probes /// GENSCAN00000038890 // ensembl_prediction // 5 // Cross Hyb Matching Probes	6.69453	6.47929	6.26695	6.46526	6.36594	6.35275	6.19953	6.27399	6.20901
Gga.1399.1.S1_at	Chicken Array	Gallus gallus	2008-03-17	Consensus sequence	GenBank	Gga.1399.1	gb:BU420058 /DB_XREF=gi:25912729 /DB_XREF=603956910F1 /CLONE=ChEST926c3 /TID=Gga.1399.1 /CNT=39 /FEA=mRNA /TIER=ConsEnd /STK=1 /UG=Gga.1399 /UG_TITLE=Chicken mRNA for mitochondrial 5-aminolaevulinate synthase /REP_ORG=G. gallus	BU420058	Gga.1399	Gga.1399	May 2006 (WUSTL Gallus-gallus-2.1)	chr12:2762832-2768399 (+) // 88.11 //	aminolevulinate, delta-, synthase 1	ALAS1	---	full length	ENSGALG00000003948	552895	P07997	EC:2.3.1.37	---	NP_001018012.1	NM_001018012	---	---	---	---	---	---	0006783 // heme biosynthetic process // inferred from electronic annotation /// 0008152 // metabolic process // inferred from electronic annotation /// 0009058 // biosynthetic process // inferred from electronic annotation /// 0033014 // tetrapyrrole biosynthetic process // inferred from electronic annotation	0005739 // mitochondrion // inferred from electronic annotation /// 0005759 // mitochondrial matrix // inferred from electronic annotation	0003824 // catalytic activity // inferred from electronic annotation /// 0003870 // 5-aminolevulinate synthase activity // inferred from electronic annotation /// 0008415 // acyltransferase activity // inferred from electronic annotation /// 0016740 // transferase activity // inferred from electronic annotation /// 0016769 // transferase activity, transferring nitrogenous groups // inferred from …	---	IPR000192 // Aminotransferase, class V // 0.0047	---	---	This probe set was annotated using the Matching Probes based pipeline to a Entrez Gene identifier using 1 transcripts. // false // Matching Probes // A	NM_001018012(11)	ENSGALT00000006295 // cdna:novel chromosome:WASHUC2:12:2762914:2768321:1 gene:ENSGALG00000003948 // ensembl_novel // 10 // --- /// ENSGALT00000036281 // cdna:novel chromosome:WASHUC2:12:2762886:2768433:1 gene:ENSGALG00000003948 // ensembl_novel // 11 // --- /// NM_001018012 // Gallus gallus aminolevulinate, delta-, synthase 1 (ALAS1), mRNA. // refseq // 11 // ---	GENSCAN00000010604 // ensembl_prediction // 6 // Cross Hyb Matching Probes	7.93911	7.91535	7.6132	7.72721	7.40623	7.41035	7.34135	7.43894	7.15905
Gga.14008.1.S1_at	Chicken Array	Gallus gallus	2008-03-17	Consensus sequence	GenBank	Gga.14008.1	gb:CR353622.1 /DB_XREF=gi:45425061 /TID=Gga.14008.1 /CNT=3 /FEA=mRNA /TIER=ConsEnd /STK=0 /UG=Gga.14008 /UG_TITLE=Finished cDNA, clone ChEST554d7 /DEF=Gallus gallus finished cDNA, clone ChEST554d7. /REP_ORG=G. gallus	CR353622.1	Gga.14008	Gga.14008	May 2006 (WUSTL Gallus-gallus-2.1)	chr2:92921360-92922423 (-) // 93.89 //	zinc finger protein 236	ZNF236	---	---	---	421008	---	---	---	XP_419094.2	XM_419094	---	---	---	---	---	---	0006461 // protein complex assembly // inferred from electronic annotation /// 0006886 // intracellular protein transport // inferred from electronic annotation /// 0016192 // vesicle-mediated transport // inferred from electronic annotation	0005622 // intracellular // inferred from electronic annotation /// 0030117 // membrane coat // inferred from electronic annotation	0003676 // nucleic acid binding // inferred from electronic annotation /// 0005515 // protein binding // inferred from electronic annotation /// 0008270 // zinc ion binding // inferred from electronic annotation /// 0008565 // protein transporter activity // inferred from electronic annotation	---	---	---	---	This probe set was annotated using the Matching Probes based pipeline to a Entrez Gene identifier using 1 transcripts. // false // Matching Probes // A	XM_419094(11)	XM_419094 // PREDICTED: Gallus gallus zinc finger protein 236 (ZNF236), mRNA. // refseq // 11 // ---	---	4.03107	3.80081	4.68987	4.01648	4.56166	4.15589	4.14147	4.32002	5.08393
Gga.14037.1.A1_at	Chicken Array	Gallus gallus	2008-03-17	Consensus sequence	GenBank	Gga.14037.1	gb:CR353432.1 /DB_XREF=gi:45424636 /TID=Gga.14037.1 /CNT=2 /FEA=mRNA /TIER=ConsEnd /STK=0 /UG=Gga.14037 /UG_TITLE=Finished cDNA, clone ChEST143e6 /DEF=Gallus gallus finished cDNA, clone ChEST143e6. /REP_ORG=G. gallus	CR353432.1	Gga.14037	Gga.14037	May 2006 (WUSTL Gallus-gallus-2.1)	chr1:48447659-48449089 (+) // 97.35 //	Finished cDNA, clone ChEST143e6	---	---	---	---	---	---	---	---	---	---	---	---	---	---	---	---	---	---	---	---	---	---	---	This probe set was annotated using the Accession mapped clusters based pipeline to a UniGene identifier using 2 transcripts. // false // Accession mapped clusters // E	BU121701,CR353432	BU121701 // /DB_XREF=603145219F1 /CLONE=ChEST143e6 // gb // --- // --- /// CR353432 // /DEF=Gallus gallus finished cDNA, clone ChEST143e6. // gb // --- // ---	GENSCAN00000034865 // ensembl_prediction // 2 // Negative Strand Matching Probes	2.80023	2.81796	2.80832	2.91881	2.88628	2.94618	3.00623	2.98908	2.92777
Gga.14052.1.S1_at	Chicken Array	Gallus gallus	2008-03-17	Consensus sequence	GenBank	Gga.14052.1	gb:CR353383.1 /DB_XREF=gi:45424532 /TID=Gga.14052.1 /CNT=18 /FEA=mRNA /TIER=ConsEnd /STK=0 /UG=Gga.14052 /UG_TITLE=Finished cDNA, clone ChEST2m10 /DEF=Gallus gallus finished cDNA, clone ChEST2m10. /REP_ORG=G. gallus	CR353383.1	Gga.14052	Gga.24814	May 2006 (WUSTL Gallus-gallus-2.1)	chr28:2955009-2956310 (-) // 99.85 //	kelch-like 26 (Drosophila)	KLHL26	---	---	---	420121	---	---	---	XP_418239.2	XM_418239	---	---	---	---	---	---	---	---	0005515 // protein binding // inferred from electronic annotation	---	---	---	---	This probe set was annotated using the Matching Probes based pipeline to a Entrez Gene identifier using 1 transcripts. // false // Matching Probes // A	XM_418239(11)	XM_418239 // PREDICTED: Gallus gallus hypothetical LOC420121 (LOC420121), mRNA. // refseq // 11 // ---	---	5.74629	5.84659	6.08016	6.02036	5.56148	5.9193	6.27055	6.0944	6.28414
Gga.14075.1.S1_at	Chicken Array	Gallus gallus	2008-03-17	Consensus sequence	GenBank	Gga.14075.1	gb:BU477990 /DB_XREF=gi:25971567 /DB_XREF=603842707F1 /CLONE=ChEST826n1 /TID=Gga.14075.1 /CNT=2 /FEA=mRNA /TIER=ConsEnd /STK=0 /UG=Gga.14075 /UG_TITLE=Finished cDNA, clone ChEST826n1 /REP_ORG=G. gallus	BU477990	Gga.14075	---	May 2006 (WUSTL Gallus-gallus-2.1)	chr4:11011398-11012242 (-) // 97.57 //	similar to FATE	LOC422290	---	---	---	422290	---	---	---	XP_420269.2	XM_420269	---	---	---	---	---	---	---	---	---	---	---	GENSCAN00000031588 // span:529-551,665-687,707-729,741-763 // numtm:4	---	This probe set was annotated using the Genome Target Overlap based pipeline to a Entrez Gene identifier using 1 transcripts. // false // Genome Target Overlap // B	XM_420269	GENSCAN00000031588 // cdna:Genscan chromosome:WASHUC2:4:10957673:11020339:-1 // ensembl_prediction // 0 // chr4:10957672-11020339(-) /// XM_420269 // PREDICTED: Gallus gallus similar to FATE (LOC422290), mRNA. // refseq // 0 // chr4:11011398-11012242(-)	---	4.6357	4.8922	4.85647	4.87221	4.69377	4.85411	5.05504	4.85757	4.73674
Gga.141.1.S2_at	Chicken Array	Gallus gallus	2008-03-17	Consensus sequence	GenBank	Gga.141.1	gb:NM_204121.1 /DB_XREF=gi:45383863 /GEN=NHLH1 /TID=Gga.141.1 /CNT=9 /FEA=FLmRNA /TIER=ConsEnd /STK=0 /LL=373910 /UG=Gga.141 /DEF=Gallus gallus nescient helix loop helix 1 (NHLH1), mRNA. /PROD=nescient helix loop helix 1 /FL=gb:AF393850.1 gb:NM_204121.1 /REP_ORG=G. gallus	NM_204121.1	Gga.141	Gga.141	May 2006 (WUSTL Gallus-gallus-2.1)	chr25:1347055-1350372 (+) // 64.27 //	nescient helix loop helix 1	NHLH1	---	full length	ENSGALG00000024121	373910	Q9PWD7 /// Q9W6G4	---	---	NP_989452.1	NM_204121	---	---	---	---	---	---	0045449 // regulation of transcription // inferred from electronic annotation	0005634 // nucleus // inferred from electronic annotation	0003677 // DNA binding // inferred from electronic annotation /// 0030528 // transcription regulator activity // inferred from electronic annotation	---	---	---	---	This probe set was annotated using the Genome Consensus/Exemplar Overlap based pipeline to a Entrez Gene identifier using 1 transcripts. // false // Genome Consensus/Exemplar Overlap // C	ENSGALT00000040743	ENSGALT00000040741 // cdna:known chromosome:WASHUC2:25:1347444:1347662:1 gene:ENSGALG00000024121 // ensembl_known // 0 // chr25:1347443-1347662(+) /// ENSGALT00000040742 // cdna:known chromosome:WASHUC2:25:1347270:1347662:1 gene:ENSGALG00000024121 // ensembl_known // 0 // chr25:1347269-1347662(+) /// ENSGALT00000040743 // Gallus gallus nescient helix loop helix 1 (NHLH1), mRNA. // ensembl_known /…	GENSCAN00000036153 // ensembl_prediction // 3 // Cross Hyb Matching Probes /// CR386913 // gb // 11 // Negative Strand Matching Probes	3.90586	3.7377	3.9122	3.71514	3.86986	3.83287	3.94362	3.81561	3.82573
Gga.14173.1.S1_at	Chicken Array	Gallus gallus	2008-03-17	Consensus sequence	GenBank	Gga.14173.1	gb:CR353045.1 /DB_XREF=gi:45423773 /TID=Gga.14173.1 /CNT=8 /FEA=mRNA /TIER=ConsEnd /STK=0 /UG=Gga.14173 /UG_TITLE=Finished cDNA, clone ChEST419e17 /DEF=Gallus gallus finished cDNA, clone ChEST419e17. /REP_ORG=G. gallus	CR353045.1	Gga.14173	Gga.14173	May 2006 (WUSTL Gallus-gallus-2.1)	chr27:3223517-3224472 (+) // 97.29 //	Finished cDNA, clone ChEST419e17	---	---	---	---	---	---	---	---	---	---	---	---	---	---	---	---	---	---	---	---	---	---	---	This probe set was annotated using the Matching Probes based pipeline to a UniGene identifier using 1 transcripts. // false // Matching Probes // A	CR353045(11)	CR353045 // Gallus gallus finished cDNA, clone ChEST419e17. // gb // 11 // ---	---	2.84362	2.73698	2.77059	2.79996	2.81063	2.76913	2.90782	2.82097	2.52905
Gga.14174.1.A1_at	Chicken Array	Gallus gallus	2008-03-17	Consensus sequence	GenBank	Gga.14174.1	gb:CR353038.1 /DB_XREF=gi:45423759 /TID=Gga.14174.1 /CNT=2 /FEA=mRNA /TIER=ConsEnd /STK=0 /UG=Gga.14174 /UG_TITLE=Finished cDNA, clone ChEST548k18 /DEF=Gallus gallus finished cDNA, clone ChEST548k18. /REP_ORG=G. gallus	CR353038.1	Gga.14174	Gga.14174	May 2006 (WUSTL Gallus-gallus-2.1)	---	Finished cDNA, clone ChEST548k18	---	---	---	---	---	---	---	---	---	---	---	---	---	---	---	---	---	---	---	---	---	---	---	This probe set was annotated using the Accession mapped clusters based pipeline to a UniGene identifier using 2 transcripts. // false // Accession mapped clusters // E	BU376814,CR353038	BU376814 // /DB_XREF=603588470F1 /CLONE=ChEST548k18 // gb // --- // --- /// CR353038 // /DEF=Gallus gallus finished cDNA, clone ChEST548k18. // gb // --- // ---	---	3.67387	3.70768	3.74438	3.70731	3.69178	3.67038	3.75331	3.62948	3.70654
Gga.14184.1.S1_at	Chicken Array	Gallus gallus	2008-03-17	Consensus sequence	GenBank	Gga.14184.1	gb:CR353012.1 /DB_XREF=gi:45423706 /TID=Gga.14184.1 /CNT=2 /FEA=mRNA /TIER=ConsEnd /STK=0 /UG=Gga.14184 /UG_TITLE=Finished cDNA, clone ChEST544g19 /DEF=Gallus gallus finished cDNA, clone ChEST544g19. /REP_ORG=G. gallus	CR353012.1	Gga.14184	Gga.14184	May 2006 (WUSTL Gallus-gallus-2.1)	chr26:3271593-3272388 (-) // 98.26 //	Finished cDNA, clone ChEST544g19	---	---	---	---	---	---	---	---	---	---	---	---	---	---	---	---	---	---	---	---	---	---	---	This probe set was annotated using the Matching Probes based pipeline to a UniGene identifier using 1 transcripts. // false // Matching Probes // A	CR353012(11)	CR353012 // Gallus gallus finished cDNA, clone ChEST544g19. // gb // 11 // ---	---	2.80007	2.83126	3.09072	2.98103	2.84636	2.89315	2.9432	3.03618	2.90363
Gga.14188.1.S1_at	Chicken Array	Gallus gallus	2008-03-17	Consensus sequence	GenBank	Gga.14188.1	gb:BU272143 /DB_XREF=gi:25543093 /DB_XREF=603505988F1 /CLONE=ChEST430p22 /TID=Gga.14188.1 /CNT=12 /FEA=mRNA /TIER=ConsEnd /STK=0 /UG=Gga.14188 /UG_TITLE=Finished cDNA, clone ChEST539o14 /REP_ORG=G. gallus	BU272143	Gga.14188	Gga.14188	May 2006 (WUSTL Gallus-gallus-2.1)	chr1:133236733-133252447 (+) // 99.32 //	acetylserotonin O-methyltransferase-like	ASMTL	---	---	ENSGALG00000016689	769097	---	---	---	XP_001231914.1	XM_001231913	---	---	---	---	---	---	---	---	---	---	IPR013216 // Methyltransferase type 11 // 0.0036 /// IPR013216 // Methyltransferase type 11 // 0.0036	GENSCAN00000018701 // span:1040-1062,1100-1122,1137-1159 // numtm:3	---	This probe set was annotated using the Genome Target Overlap based pipeline to a Entrez Gene identifier using 1 transcripts. // false // Genome Target Overlap // B	XM_001231913	ENSGALT00000026928 // cdna:novel chromosome:WASHUC2:1:133224452:133252436:1 gene:ENSGALG00000016689 // ensembl_novel // 11 // --- /// GENSCAN00000018701 // cdna:Genscan chromosome:WASHUC2:1:133224466:133259293:1 // ensembl_prediction // 11 // ---	XM_001231913 // refseq // 8 // Cross Hyb Matching Probes	6.74105	6.01538	6.27673	6.07646	5.68655	6.35588	6.13615	6.62619	6.33838
Gga.14201.1.S1_at	Chicken Array	Gallus gallus	2008-03-17	Consensus sequence	GenBank	Gga.14201.1	gb:CR352973.1 /DB_XREF=gi:45423621 /TID=Gga.14201.1 /CNT=2 /FEA=mRNA /TIER=ConsEnd /STK=0 /UG=Gga.14201 /UG_TITLE=Finished cDNA, clone ChEST538i24 /DEF=Gallus gallus finished cDNA, clone ChEST538i24. /REP_ORG=G. gallus	CR352973.1	Gga.14201	Gga.14201	May 2006 (WUSTL Gallus-gallus-2.1)	chr19:5424281-5425260 (+) // 91.63 //	Finished cDNA, clone ChEST538i24	---	---	---	---	---	---	---	---	---	---	---	---	---	---	---	---	---	---	---	---	---	---	---	This probe set was annotated using the Matching Probes based pipeline to a UniGene identifier using 1 transcripts. // false // Matching Probes // A	CR352973(11)	CR352973 // Gallus gallus finished cDNA, clone ChEST538i24. // gb // 11 // ---	---	3.96514	3.91841	4.14857	3.97412	4.00059	3.95673	4.22989	4.13088	3.97095
Gga.14206.1.S1_s_at	Chicken Array	Gallus gallus	2008-03-17	Consensus sequence	GenBank	Gga.14206.1	gb:CR352962.1 /DB_XREF=gi:45423598 /TID=Gga.14206.1 /CNT=2 /FEA=mRNA /TIER=ConsEnd /STK=0 /UG=Gga.14206 /UG_TITLE=Finished cDNA, clone ChEST746l3 /DEF=Gallus gallus finished cDNA, clone ChEST746l3. /REP_ORG=G. gallus	CR352962.1	Gga.14206	Gga.14206	May 2006 (WUSTL Gallus-gallus-2.1)	chr4:22431571-22457022 (+) // 99.89 //	glycine receptor, beta	GLRB	---	---	ENSGALG00000009395	422411	Q9PUI8	---	---	XP_420379.2	XM_420379	---	---	---	---	---	---	0006811 // ion transport // inferred from electronic annotation /// 0006821 // chloride transport // inferred from electronic annotation	0016021 // integral to membrane // inferred from electronic annotation /// 0045211 // postsynaptic membrane // inferred from electronic annotation	0004872 // receptor activity // inferred from electronic annotation /// 0004890 // GABA-A receptor activity // inferred from electronic annotation /// 0005216 // ion channel activity // inferred from electronic annotation /// 0005230 // extracellular ligand-gated ion channel activity // inferred from electronic annotation /// 0016934 // extracellular-glycine-gated chloride channel activity // inf…	---	---	XP_420379.2 // span:267-289,296-318,328-350,479-496 // numtm:4 /// ENSGALP00000015289 // span:267-289,296-318,328-350,479-496 // numtm:4	---	This probe set was annotated using the Matching Probes based pipeline to a Entrez Gene identifier using 1 transcripts. // false // Matching Probes // A	XM_420379(11)	ENSGALT00000015305 // cdna:known chromosome:WASHUC2:4:22432910:22476302:1 gene:ENSGALG00000009395 // ensembl_known // 11 // --- /// XM_420379 // PREDICTED: Gallus gallus glycine receptor, beta (GLRB), mRNA. // refseq // 11 // ---	GENSCAN00000017371 // ensembl_prediction // 6 // Cross Hyb Matching Probes	2.30225	2.35597	2.39292	2.38759	2.25647	2.44914	2.62148	2.48449	2.45462
Gga.14239.1.S1_at	Chicken Array	Gallus gallus	2008-03-17	Consensus sequence	GenBank	Gga.14239.1	gb:BU381088 /DB_XREF=gi:25889089 /DB_XREF=603857527F1 /CLONE=ChEST863f7 /TID=Gga.14239.1 /CNT=3 /FEA=mRNA /TIER=ConsEnd /STK=0 /UG=Gga.14239 /UG_TITLE=Finished cDNA, clone ChEST432n22 /REP_ORG=G. gallus	BU381088	Gga.14239	Gga.14239	May 2006 (WUSTL Gallus-gallus-2.1)	chr4:483741-511697 (-) // 98.88 //	oligophrenin 1	OPHN1	---	---	ENSGALG00000004589	422162	---	---	---	XP_420161.2	XM_420161	---	---	---	---	---	---	0007165 // signal transduction // inferred from electronic annotation	0005622 // intracellular // inferred from electronic annotation	---	---	---	---	---	This probe set was annotated using the Matching Probes based pipeline to a Entrez Gene identifier using 1 transcripts. // false // Matching Probes // A	XM_420161(10)	ENSGALT00000007301 // cdna:novel chromosome:WASHUC2:4:465929:511717:-1 gene:ENSGALG00000004589 // ensembl_novel // 10 // --- /// GENSCAN00000026892 // cdna:Genscan chromosome:WASHUC2:4:460486:511717:-1 // ensembl_prediction // 9 // --- /// XM_420161 // PREDICTED: Gallus gallus oligophrenin 1 (OPHN1), mRNA. // refseq // 10 // ---	---	4.00261	4.15011	4.02975	4.1269	3.9304	3.95302	3.80989	3.95121	3.90284
Gga.14243.1.S1_s_at	Chicken Array	Gallus gallus	2008-03-17	Consensus sequence	GenBank	Gga.14243.1	gb:CR352806.1 /DB_XREF=gi:45423268 /TID=Gga.14243.1 /CNT=3 /FEA=mRNA /TIER=ConsEnd /STK=0 /UG=Gga.14243 /UG_TITLE=Finished cDNA, clone ChEST434b14 /DEF=Gallus gallus finished cDNA, clone ChEST434b14. /REP_ORG=G. gallus	CR352806.1	Gga.14243	Gga.14243	May 2006 (WUSTL Gallus-gallus-2.1)	chr2:15886016-15897406 (-) // 96.22 //	Finished cDNA, clone ChEST711g2	---	---	---	---	---	---	---	---	---	---	---	---	---	---	---	---	---	---	---	---	---	---	---	This probe set was annotated using the Matching Probes based pipeline to a UniGene identifier using 1 transcripts. // false // Matching Probes // A	CR524405(11)	CR524405 // Gallus gallus finished cDNA, clone ChEST711g2. // gb // 11 // ---	---	2.5827	2.70322	2.97777	2.85258	2.84928	2.92169	2.97775	3.01293	3.5494
Gga.14251.1.S1_s_at	Chicken Array	Gallus gallus	2008-03-17	Consensus sequence	GenBank	Gga.14251.1	gb:CR352789.1 /DB_XREF=gi:45423232 /TID=Gga.14251.1 /CNT=2 /FEA=mRNA /TIER=ConsEnd /STK=0 /UG=Gga.14251 /UG_TITLE=Finished cDNA, clone ChEST429j8 /DEF=Gallus gallus finished cDNA, clone ChEST429j8. /REP_ORG=G. gallus	CR352789.1	Gga.14251	Gga.16881	May 2006 (WUSTL Gallus-gallus-2.1)	chr8:10204802-10224417 (+) // 50.8 //	translocated promoter region (to activated MET oncogene)	TPR	---	---	ENSGALG00000005105	424457	---	---	---	XP_422300.2	XM_422300	---	---	---	---	---	---	0006412 // translation // inferred from electronic annotation /// 0006434 // seryl-tRNA aminoacylation // inferred from electronic annotation	0005737 // cytoplasm // inferred from electronic annotation	0000166 // nucleotide binding // inferred from electronic annotation /// 0004828 // serine-tRNA ligase activity // inferred from electronic annotation /// 0005524 // ATP binding // inferred from electronic annotation	---	---	---	---	This probe set was annotated using the Matching Probes based pipeline to a Entrez Gene identifier using 1 transcripts. // false // Matching Probes // A	XM_422300(11)	CR352789 // Gallus gallus finished cDNA, clone ChEST429j8. // gb // 11 // --- /// ENSGALT00000008185 // cdna:novel chromosome:WASHUC2:8:10183005:10224476:1 gene:ENSGALG00000005105 // ensembl_novel // 11 // --- /// GENSCAN00000017216 // cdna:Genscan chromosome:WASHUC2:8:10184374:10223608:1 // ensembl_prediction // 11 // --- /// XM_422300 // PREDICTED: Gallus gallus similar to translocated promoter…	---	5.1052	4.89071	4.82315	4.78257	4.6521	4.63397	3.95418	4.39501	4.55292
Gga.14266.1.A1_at	Chicken Array	Gallus gallus	2008-03-17	Consensus sequence	GenBank	Gga.14266.1	gb:CR352726.1 /DB_XREF=gi:45422588 /TID=Gga.14266.1 /CNT=2 /FEA=mRNA /TIER=ConsEnd /STK=0 /UG=Gga.14266 /UG_TITLE=Finished cDNA, clone ChEST995b20 /DEF=Gallus gallus finished cDNA, clone ChEST995b20. /REP_ORG=G. gallus	CR352726.1	Gga.14266	Gga.14266	May 2006 (WUSTL Gallus-gallus-2.1)	chr8:12599147-12599456 (-) // 99.36 //	Finished cDNA, clone ChEST995b20	---	---	---	---	---	---	---	---	---	---	---	---	---	---	---	---	---	---	---	---	---	---	---	This probe set was annotated using the Accession mapped clusters based pipeline to a UniGene identifier using 2 transcripts. // false // Accession mapped clusters // E	BU202031,CR352726	BU202031 // /DB_XREF=604152573F1 /CLONE=ChEST995b20 // gb // --- // --- /// CR352726 // /DEF=Gallus gallus finished cDNA, clone ChEST995b20. // gb // --- // ---	---	2.45827	2.38053	2.51205	2.42844	2.52166	2.44264	2.60705	2.60286	2.56015
Gga.14331.1.S1_at	Chicken Array	Gallus gallus	2008-03-17	Consensus sequence	GenBank	Gga.14331.1	gb:BU484567 /DB_XREF=gi:25978144 /DB_XREF=603472447F1 /CLONE=ChEST350n11 /TID=Gga.14331.1 /CNT=2 /FEA=mRNA /TIER=ConsEnd /STK=0 /UG=Gga.14331 /UG_TITLE=Finished cDNA, clone ChEST350n11 /REP_ORG=G. gallus	BU484567	Gga.14331	Gga.14331	May 2006 (WUSTL Gallus-gallus-2.1)	chr1:102037492-102038705 (+) // 99.18 //	Finished cDNA, clone ChEST350n11	---	---	---	---	---	---	---	---	---	---	---	---	---	---	---	---	---	---	---	---	---	---	---	This probe set was annotated using the Matching Probes based pipeline to a UniGene identifier using 1 transcripts. // false // Matching Probes // A	CR352534(11)	CR352534 // Gallus gallus finished cDNA, clone ChEST350n11. // gb // 11 // ---	---	2.76151	3.01119	2.55901	2.82294	2.69595	3.07583	2.88563	3.35208	3.12529
Gga.14337.1.A1_at	Chicken Array	Gallus gallus	2008-03-17	Consensus sequence	GenBank	Gga.14337.1	gb:CR352512.1 /DB_XREF=gi:45422149 /TID=Gga.14337.1 /CNT=2 /FEA=mRNA /TIER=ConsEnd /STK=0 /UG=Gga.14337 /UG_TITLE=Finished cDNA, clone ChEST824l5 /DEF=Gallus gallus finished cDNA, clone ChEST824l5. /REP_ORG=G. gallus	CR352512.1	Gga.14337	Gga.14337	May 2006 (WUSTL Gallus-gallus-2.1)	---	Finished cDNA, clone ChEST824l5	---	---	---	---	---	---	---	---	---	---	---	---	---	---	---	---	---	---	---	---	---	---	---	This probe set was annotated using the Accession mapped clusters based pipeline to a UniGene identifier using 2 transcripts. // false // Accession mapped clusters // E	BU480145,CR352512	BU480145 // /DB_XREF=603841922F1 /CLONE=ChEST824l5 // gb // --- // --- /// CR352512 // /DEF=Gallus gallus finished cDNA, clone ChEST824l5. // gb // --- // ---	---	4.28923	4.48304	4.40428	4.43507	4.53178	4.48006	4.61907	4.59405	4.49677
Gga.14388.1.S1_at	Chicken Array	Gallus gallus	2008-03-17	Consensus sequence	GenBank	Gga.14388.1	gb:NM_206990.1 /DB_XREF=gi:46195847 /GEN=LOC404535 /TID=Gga.14388.1 /CNT=2 /FEA=FLmRNA /TIER=FL /STK=2 /LL=404535 /UG=Gga.14388 /DEF=Gallus gallus preprourotensin II (LOC404535), mRNA. /PROD=preprourotensin II /FL=gb:AY563615.1 gb:NM_206990.1 /REP_ORG=G. gallus	NM_206990.1	Gga.14388	Gga.14388	May 2006 (WUSTL Gallus-gallus-2.1)	chr21:256326-259641 (+) // 99.65 //	preprourotensin II	LOC404535	---	full length	ENSGALG00000000556	404535	Q6Q2J6	---	---	NP_996873.1	NM_206990	---	---	---	---	---	---	---	0005576 // extracellular region // inferred from electronic annotation	0005179 // hormone activity // inferred from electronic annotation	---	---	NP_996873.1 // span:5-24 // numtm:1 /// ENSGALP00000000771 // span:5-24 // numtm:1 /// GENSCAN00000036713 // span:5-24 // numtm:1	---	This probe set was annotated using the Matching Probes based pipeline to a Entrez Gene identifier using 2 transcripts. // false // Matching Probes // A	ENSGALT00000000772(11),NM_206990(11)	ENSGALT00000000772 // Gallus gallus preprourotensin II (LOC404535), mRNA. // ensembl_known // 11 // --- /// GENSCAN00000036713 // cdna:Genscan chromosome:WASHUC2:21:256363:259481:1 // ensembl_prediction // 9 // --- /// NM_206990 // Gallus gallus preprourotensin II (LOC404535), mRNA. // refseq // 11 // ---	---	3.26291	3.33714	3.29401	3.33969	3.24038	3.33923	3.28996	3.36557	3.14166
Gga.14397.1.S1_s_at	Chicken Array	Gallus gallus	2008-03-17	Consensus sequence	GenBank	Gga.14397.1	gb:CR353535.1 /DB_XREF=gi:45424865 /TID=Gga.14397.1 /CNT=11 /FEA=mRNA /TIER=ConsEnd /STK=0 /UG=Gga.14397 /UG_TITLE=Finished cDNA, clone ChEST131k7 /DEF=Gallus gallus finished cDNA, clone ChEST131k7. /REP_ORG=G. gallus	CR353535.1	Gga.14397	Gga.42576	May 2006 (WUSTL Gallus-gallus-2.1)	chr3:9966497-9967891 (-) // 88.75 //	sprouty-related, EVH1 domain containing 2	SPRED2	---	---	---	421271	---	---	---	XP_419341.2	XM_419341	---	---	---	---	---	---	0007275 // multicellular organismal development // inferred from electronic annotation /// 0009966 // regulation of signal transduction // inferred from electronic annotation	0016020 // membrane // inferred from electronic annotation	---	---	IPR007875 // Sprouty // 1.7E-14	XP_419341.2 // span:572-594 // numtm:1	---	This probe set was annotated using the Matching Probes based pipeline to a Entrez Gene identifier using 1 transcripts. // false // Matching Probes // A	XM_419341(11)	BX935995 // Gallus gallus finished cDNA, clone ChEST430p11. // gb // 11 // --- /// XM_419341 // PREDICTED: Gallus gallus hypothetical LOC421271 (LOC421271), mRNA. // refseq // 11 // ---	---	7.05047	6.78542	6.54396	6.65023	6.43963	6.58204	6.56155	6.44641	6.5565
Gga.14414.1.S1_at	Chicken Array	Gallus gallus	2008-03-17	Consensus sequence	GenBank	Gga.14414.1	gb:CR354345.1 /DB_XREF=gi:45426674 /TID=Gga.14414.1 /CNT=7 /FEA=mRNA /TIER=ConsEnd /STK=0 /UG=Gga.14414 /UG_TITLE=Finished cDNA, clone ChEST76e12 /DEF=Gallus gallus finished cDNA, clone ChEST76e12. /REP_ORG=G. gallus	CR354345.1	Gga.14414	Gga.37109	May 2006 (WUSTL Gallus-gallus-2.1)	---	Finished cDNA, clone ChEST76e12	---	---	---	---	---	---	---	---	---	---	---	---	---	---	---	---	---	---	---	---	---	---	---	This probe set was annotated using the Matching Probes based pipeline to a UniGene identifier using 1 transcripts. // false // Matching Probes // A	CR354345(11)	CR354345 // Gallus gallus finished cDNA, clone ChEST76e12. // gb // 11 // ---	---	6.58897	6.18054	6.10954	6.07217	5.84546	5.80866	5.94027	5.66766	5.8413
Gga.14420.1.S1_at	Chicken Array	Gallus gallus	2008-03-17	Consensus sequence	GenBank	Gga.14420.1	gb:CR352965.1 /DB_XREF=gi:45423605 /TID=Gga.14420.1 /CNT=2 /FEA=mRNA /TIER=ConsEnd /STK=0 /UG=Gga.14420 /UG_TITLE=Finished cDNA, clone ChEST539h20 /DEF=Gallus gallus finished cDNA, clone ChEST539h20. /REP_ORG=G. gallus	CR352965.1	Gga.14420	Gga.38194	May 2006 (WUSTL Gallus-gallus-2.1)	chr2:46779184-46781483 (+) // 98.67 //	Finished cDNA, clone ChEST539h20	---	---	---	---	---	---	---	---	---	---	---	---	---	---	---	---	---	---	---	---	---	---	---	This probe set was annotated using the Matching Probes based pipeline to a UniGene identifier using 1 transcripts. // false // Matching Probes // A	CR352965(11)	CR352965 // Gallus gallus finished cDNA, clone ChEST539h20. // gb // 11 // ---	---	2.62943	2.53604	2.65109	2.53521	2.92034	2.62116	2.80474	2.655	2.69286
Gga.14483.1.A1_x_at	Chicken Array	Gallus gallus	2008-03-17	Consensus sequence	GenBank	Gga.14483.1	gb:CR387851.1 /DB_XREF=gi:46240610 /TID=Gga.14483.1 /CNT=2 /FEA=mRNA /TIER=ConsEnd /STK=0 /UG=Gga.14483 /UG_TITLE=Finished cDNA, clone ChEST327d20 /DEF=Gallus gallus finished cDNA, clone ChEST327d20. /REP_ORG=G. gallus	CR387851.1	Gga.14483	Gga.14483	May 2006 (WUSTL Gallus-gallus-2.1)	---	Finished cDNA, clone ChEST327d20	---	---	---	---	---	---	---	---	---	---	---	---	---	---	---	---	---	---	---	---	---	---	---	This probe set was annotated using the Accession mapped clusters based pipeline to a UniGene identifier using 2 transcripts. // false // Accession mapped clusters // E	BU234553,CR387851	BU234553 // /DB_XREF=603410774F1 /CLONE=ChEST327d20 // gb // --- // --- /// CR387851 // /DEF=Gallus gallus finished cDNA, clone ChEST327d20. // gb // --- // ---	---	2.42278	2.52722	2.51192	2.49126	2.31201	2.49288	2.52033	2.43782	2.39933
Gga.14556.1.S1_at	Chicken Array	Gallus gallus	2008-03-17	Consensus sequence	GenBank	Gga.14556.1	gb:CR387587.1 /DB_XREF=gi:46240346 /TID=Gga.14556.1 /CNT=1 /FEA=mRNA /TIER=ConsEnd /STK=0 /UG=Gga.14556 /UG_TITLE=Finished cDNA, clone ChEST44e3 /DEF=Gallus gallus finished cDNA, clone ChEST44e3. /REP_ORG=G. gallus	CR387587.1	Gga.14556	Gga.14556	May 2006 (WUSTL Gallus-gallus-2.1)	chr15:11511746-11512055 (-) // 37.15 //	Finished cDNA, clone ChEST44e3	---	---	---	---	---	---	---	---	---	---	---	---	---	---	---	---	---	---	---	---	---	---	---	This probe set was annotated using the Matching Probes based pipeline to a UniGene identifier using 1 transcripts. // false // Matching Probes // A	CR387587(11)	CR387587 // Gallus gallus finished cDNA, clone ChEST44e3. // gb // 11 // ---	---	4.77689	4.98577	4.8723	4.9849	4.83249	4.98125	4.94893	4.88127	4.79105
Gga.14580.1.S1_at	Chicken Array	Gallus gallus	2008-03-17	Consensus sequence	GenBank	Gga.14580.1	gb:BU199350 /DB_XREF=gi:25362615 /DB_XREF=604155828F1 /CLONE=ChEST1003h7 /TID=Gga.14580.1 /CNT=2 /FEA=mRNA /TIER=ConsEnd /STK=0 /UG=Gga.14580 /UG_TITLE=Finished cDNA, clone ChEST13c10 /REP_ORG=G. gallus	BU199350	Gga.14580	Gga.38250	May 2006 (WUSTL Gallus-gallus-2.1)	chr21:6864522-6865354 (+) // 93.11 //	Finished cDNA, clone ChEST13c10	---	---	---	---	---	---	---	---	---	---	---	---	---	---	---	---	---	---	---	---	---	---	---	This probe set was annotated using the Matching Probes based pipeline to a UniGene identifier using 1 transcripts. // false // Matching Probes // A	CR387493(11)	CR387493 // Gallus gallus finished cDNA, clone ChEST13c10. // gb // 11 // ---	---	5.87544	5.66601	6.60885	5.80616	6.59389	6.16671	6.23848	6.34839	6.60001
Gga.14583.1.S1_at	Chicken Array	Gallus gallus	2008-03-17	Consensus sequence	GenBank	Gga.14583.1	gb:BU117106 /DB_XREF=gi:25324554 /DB_XREF=603138519F1 /CLONE=ChEST126f6 /TID=Gga.14583.1 /CNT=9 /FEA=mRNA /TIER=ConsEnd /STK=0 /UG=Gga.14583 /UG_TITLE=Finished cDNA, clone ChEST491d14 /REP_ORG=G. gallus	BU117106	Gga.14583	Gga.14583 /// Gga.15280	May 2006 (WUSTL Gallus-gallus-2.1)	chrZ:52091478-52092730 (+) // 93.32 //	Finished cDNA, clone ChEST491d14 /// Finished cDNA, clone ChEST539d8	---	---	---	---	---	---	---	---	---	---	---	---	---	---	---	---	---	---	---	---	---	---	---	This probe set was annotated using the Genome Consensus/Exemplar Overlap based pipeline to a UniGene identifier using 2 transcripts. // true // Genome Consensus/Exemplar Overlap // C	CR387476,CR385185	CR385185 // Gallus gallus finished cDNA, clone ChEST539d8. // gb // 0 // chrZ:52090063-52091526(+) /// CR387476 // Gallus gallus finished cDNA, clone ChEST491d14. // gb // 0 // chrZ:52091478-52092288(+)	---	2.98256	2.87677	3.17846	2.93147	3.08068	3.03906	3.2713	3.06545	3.27806
Gga.14599.1.S1_at	Chicken Array	Gallus gallus	2008-03-17	Consensus sequence	GenBank	Gga.14599.1	gb:BU104129 /DB_XREF=gi:25304939 /DB_XREF=603004247F1 /CLONE=ChEST19m12 /TID=Gga.14599.1 /CNT=2 /FEA=mRNA /TIER=ConsEnd /STK=0 /UG=Gga.14599 /UG_TITLE=Finished cDNA, clone ChEST19m12 /REP_ORG=G. gallus	BU104129	Gga.14599	Gga.14599	May 2006 (WUSTL Gallus-gallus-2.1)	chrUn_random:30310552-30311665 (-) // 96.73 //	Finished cDNA, clone ChEST19m12	---	---	---	---	---	---	---	---	---	---	---	---	---	---	---	---	---	---	---	---	---	---	---	This probe set was annotated using the Matching Probes based pipeline to a UniGene identifier using 1 transcripts. // false // Matching Probes // A	CR387416(11)	CR387416 // Gallus gallus finished cDNA, clone ChEST19m12. // gb // 11 // ---	---	3.80722	3.6125	3.71018	3.61669	3.61509	3.71413	3.8761	3.68084	3.76863
Gga.14609.1.S1_at	Chicken Array	Gallus gallus	2008-03-17	Consensus sequence	GenBank	Gga.14609.1	gb:CR387384.1 /DB_XREF=gi:46240143 /TID=Gga.14609.1 /CNT=2 /FEA=mRNA /TIER=ConsEnd /STK=0 /UG=Gga.14609 /UG_TITLE=Finished cDNA, clone ChEST278b6 /DEF=Gallus gallus finished cDNA, clone ChEST278b6. /REP_ORG=G. gallus	CR387384.1	Gga.14609	Gga.42459	May 2006 (WUSTL Gallus-gallus-2.1)	chr6:11548721-11556157 (-) // 98.86 //	hect domain and RLD 4	HERC4	---	---	---	423683	Q5F401	---	---	XP_001231234.1	XM_001231233	---	---	---	---	---	---	0006464 // protein modification process // inferred from electronic annotation /// 0006512 // ubiquitin cycle // inferred from electronic annotation	0005622 // intracellular // inferred from electronic annotation	0004842 // ubiquitin-protein ligase activity // inferred from electronic annotation	---	---	---	---	This probe set was annotated using the Matching Probes based pipeline to a Entrez Gene identifier using 1 transcripts. // false // Matching Probes // A	CR387384(11)	CR387384 // Gallus gallus finished cDNA, clone ChEST278b6. // gb // 11 // ---	---	2.85445	2.78935	2.86526	2.80198	3.28174	2.83291	3.00858	2.89221	2.91516
Gga.14629.1.S1_at	Chicken Array	Gallus gallus	2008-03-17	Consensus sequence	GenBank	Gga.14629.1	gb:BU474348 /DB_XREF=gi:25967925 /DB_XREF=603761596F1 /CLONE=ChEST680p23 /TID=Gga.14629.1 /CNT=6 /FEA=mRNA /TIER=ConsEnd /STK=0 /UG=Gga.14629 /UG_TITLE=Finished cDNA, clone ChEST840p1 /REP_ORG=G. gallus	BU474348	Gga.14629	Gga.14629	May 2006 (WUSTL Gallus-gallus-2.1)	chr4:44748756-44750289 (+) // 98.12 //	Finished cDNA, clone ChEST840p1	---	---	---	---	---	---	---	---	---	---	---	---	---	---	---	---	---	---	---	---	---	---	---	This probe set was annotated using the Genome Consensus/Exemplar Overlap based pipeline to a UniGene identifier using 1 transcripts. // false // Genome Consensus/Exemplar Overlap // C	CR387338	CR387338 // Gallus gallus finished cDNA, clone ChEST840p1. // gb // 0 // chr4:44748996-44749761(+)	---	2.31418	2.27429	2.44409	2.30228	2.25379	2.2827	2.4218	2.32997	2.45406
Gga.1463.1.S1_a_at	Chicken Array	Gallus gallus	2008-03-17	Consensus sequence	GenBank	Gga.1463.1	gb:BU280250 /DB_XREF=gi:25729704 /DB_XREF=603866433F1 /CLONE=ChEST886a9 /TID=Gga.1463.1 /CNT=28 /FEA=EST /TIER=ConsEnd /STK=0 /UG=Gga.1463 /UG_TITLE=Transcribed sequence with weak similarity to protein ref:NP_116184.1 (H.sapiens) hypothetical protein FLJ14494 (Homo sapiens) /REP_ORG=G. gallus	BU280250	Gga.1463	Gga.1463	May 2006 (WUSTL Gallus-gallus-2.1)	chr24:313881-318001 (-) // 96.19 //	RNA pseudouridylate synthase domain containing 4	RPUSD4	---	---	ENSGALG00000024326	768808	---	---	---	XP_001231937.1	XM_001231936	---	---	---	---	---	---	0001522 // pseudouridine synthesis // inferred from electronic annotation	---	0003723 // RNA binding // inferred from electronic annotation /// 0009982 // pseudouridine synthase activity // inferred from electronic annotation	---	---	---	---	This probe set was annotated using the Matching Probes based pipeline to a Entrez Gene identifier using 1 transcripts. // false // Matching Probes // A	XM_001231936(11)	ENSGALT00000041115 // cdna:novel chromosome:WASHUC2:24:314052:317941:-1 gene:ENSGALG00000024326 // ensembl_novel // 11 // --- /// XM_001231936 // PREDICTED: Gallus gallus hypothetical protein LOC768808 (LOC768808), mRNA. // refseq // 11 // ---	---	5.36907	5.51413	5.01289	5.36096	5.20911	5.34161	5.03759	5.20025	5.30585
Gga.14636.1.S1_at	Chicken Array	Gallus gallus	2008-03-17	Consensus sequence	GenBank	Gga.14636.1	gb:CR387305.1 /DB_XREF=gi:46240064 /TID=Gga.14636.1 /CNT=9 /FEA=mRNA /TIER=ConsEnd /STK=0 /UG=Gga.14636 /UG_TITLE=Finished cDNA, clone ChEST840o3 /DEF=Gallus gallus finished cDNA, clone ChEST840o3. /REP_ORG=G. gallus	CR387305.1	Gga.14636	Gga.14636	May 2006 (WUSTL Gallus-gallus-2.1)	chr17:10300153-10301497 (+) // 84.36 //	Finished cDNA, clone ChEST840o3	---	---	---	---	---	---	---	---	---	---	---	---	---	---	---	---	---	---	---	---	---	---	---	This probe set was annotated using the Matching Probes based pipeline to a UniGene identifier using 1 transcripts. // false // Matching Probes // A	CR387305(11)	CR387305 // Gallus gallus finished cDNA, clone ChEST840o3. // gb // 11 // ---	---	5.01843	5.04426	5.00774	4.88423	4.7482	4.85271	4.88492	4.78329	5.06586
Gga.14649.1.S1_at	Chicken Array	Gallus gallus	2008-03-17	Consensus sequence	GenBank	Gga.14649.1	gb:CR387258.1 /DB_XREF=gi:46240017 /TID=Gga.14649.1 /CNT=8 /FEA=mRNA /TIER=ConsEnd /STK=0 /UG=Gga.14649 /UG_TITLE=Finished cDNA, clone ChEST139d2 /DEF=Gallus gallus finished cDNA, clone ChEST139d2. /REP_ORG=G. gallus	CR387258.1	Gga.14649	Gga.14649	May 2006 (WUSTL Gallus-gallus-2.1)	chr1:123982975-123984365 (-) // 99.36 //	Finished cDNA, clone ChEST139d2	---	---	---	---	---	---	---	---	---	---	---	---	---	---	---	---	---	---	---	---	---	---	---	This probe set was annotated using the Matching Probes based pipeline to a UniGene identifier using 1 transcripts. // false // Matching Probes // A	CR387258(11)	CR387258 // Gallus gallus finished cDNA, clone ChEST139d2. // gb // 11 // ---	---	3.80268	4.05463	3.88936	3.91424	3.73765	3.88617	3.85911	3.73945	4.15936
Gga.14749.1.S1_at	Chicken Array	Gallus gallus	2008-03-17	Consensus sequence	GenBank	Gga.14749.1	gb:CR386994.1 /DB_XREF=gi:46239753 /TID=Gga.14749.1 /CNT=2 /FEA=mRNA /TIER=ConsEnd /STK=0 /UG=Gga.14749 /UG_TITLE=Finished cDNA, clone ChEST817a9 /DEF=Gallus gallus finished cDNA, clone ChEST817a9. /REP_ORG=G. gallus	CR386994.1	Gga.14749	Gga.14749	May 2006 (WUSTL Gallus-gallus-2.1)	chr9:16481448-16482370 (+) // 99.36 //	Finished cDNA, clone ChEST817a9	---	---	---	---	---	---	---	---	---	---	---	---	---	---	---	---	---	---	---	---	---	---	---	This probe set was annotated using the Matching Probes based pipeline to a UniGene identifier using 1 transcripts. // false // Matching Probes // A	CR386994(11)	CR386994 // Gallus gallus finished cDNA, clone ChEST817a9. // gb // 11 // ---	---	5.46702	5.3344	5.42298	5.40911	5.71626	5.45083	5.53911	5.52356	5.69046
Gga.14774.1.S1_at	Chicken Array	Gallus gallus	2008-03-17	Consensus sequence	GenBank	Gga.14774.1	gb:CR386927.1 /DB_XREF=gi:46239686 /TID=Gga.14774.1 /CNT=13 /FEA=mRNA /TIER=ConsEnd /STK=0 /UG=Gga.14774 /UG_TITLE=Finished cDNA, clone ChEST39l11 /DEF=Gallus gallus finished cDNA, clone ChEST39l11. /REP_ORG=G. gallus	CR386927.1	Gga.14774	Gga.35800	May 2006 (WUSTL Gallus-gallus-2.1)	chr19:2902617-2903861 (-) // 99.6 //	Finished cDNA, clone ChEST39l11	---	---	---	---	---	---	---	---	---	---	---	---	---	---	---	---	---	---	---	---	---	---	---	This probe set was annotated using the Matching Probes based pipeline to a UniGene identifier using 1 transcripts. // false // Matching Probes // A	CR386927(10)	CR386927 // Gallus gallus finished cDNA, clone ChEST39l11. // gb // 10 // ---	---	4.89567	4.76062	5.64265	4.9413	5.58771	5.40254	5.42866	5.49527	6.1638
Gga.1482.1.S1_at	Chicken Array	Gallus gallus	2008-03-17	Consensus sequence	GenBank	Gga.1482.1	gb:BU364952 /DB_XREF=gi:25872953 /DB_XREF=603788350F1 /CLONE=ChEST747d13 /TID=Gga.1482.1 /CNT=26 /FEA=mRNA /TIER=ConsEnd /STK=0 /UG=Gga.1482 /UG_TITLE=Finished cDNA, clone ChEST127m5 /REP_ORG=G. gallus	BU364952	Gga.1482	Gga.6131	May 2006 (WUSTL Gallus-gallus-2.1)	chr1:173577238-173579027 (-) // 97.78 //	karyopherin alpha 3 (importin alpha 4)	KPNA3	---	---	---	418870	---	---	---	XP_417065.2	XM_417065	---	---	---	---	---	---	0006606 // protein import into nucleus // inferred from electronic annotation /// 0006886 // intracellular protein transport // inferred from electronic annotation	0005634 // nucleus // inferred from electronic annotation /// 0005643 // nuclear pore // inferred from electronic annotation /// 0005737 // cytoplasm // inferred from electronic annotation	0005488 // binding // inferred from electronic annotation /// 0008565 // protein transporter activity // inferred from electronic annotation	---	---	---	---	This probe set was annotated using the Matching Probes based pipeline to a Entrez Gene identifier using 1 transcripts. // false // Matching Probes // A	XM_417065(11)	XM_417065 // PREDICTED: Gallus gallus similar to importin alpha Q2 (LOC418870), mRNA. // refseq // 11 // ---	---	8.34484	8.04842	8.33714	8.09851	8.42892	8.44889	8.37819	8.54515	8.8104
Gga.1490.1.S1_at	Chicken Array	Gallus gallus	2008-03-17	Consensus sequence	GenBank	Gga.1490.1	gb:BU344012 /DB_XREF=gi:25852013 /DB_XREF=603522635F1 /CLONE=ChEST464e10 /TID=Gga.1490.1 /CNT=21 /FEA=EST /TIER=ConsEnd /STK=0 /UG=Gga.1490 /UG_TITLE=Transcribed sequence with moderate similarity to protein sp:O43295 (H.sapiens) Y411_HUMAN Hypothetical protein KIAA0411 /REP_ORG=G. gallus	BU344012	---	---	May 2006 (WUSTL Gallus-gallus-2.1)	chr12:19978582-19981224 (-) // 99.13 //	---	---	---	---	ENSGALG00000008378	---	Q5ZLH5	---	---	---	---	---	---	---	---	---	---	0007165 // signal transduction // inferred from electronic annotation	0005622 // intracellular // inferred from electronic annotation	---	---	---	---	---	This probe set was annotated using the Genome Target Overlap based pipeline to a ENSEMBL Transcript,ENSEMBL Prediction identifier using 1 transcripts. // false // Genome Target Overlap // B	GENSCAN00000014591,ENSGALT00000013650	ENSGALT00000013650 // cdna:known chromosome:WASHUC2:12:19981013:20046886:-1 gene:ENSGALG00000008378 // ensembl_known // 0 // chr12:19981012-20046886(-) /// GENSCAN00000014591 // cdna:Genscan chromosome:WASHUC2:12:19980985:20032373:-1 // ensembl_prediction // 0 // chr12:19980984-20032373(-)	---	4.60067	4.71213	4.54818	4.55807	4.8012	4.52294	4.61641	4.49257	4.59643
Gga.14916.1.S1_s_at	Chicken Array	Gallus gallus	2008-03-17	Consensus sequence	GenBank	Gga.14916.1	gb:CR386454.1 /DB_XREF=gi:46239213 /TID=Gga.14916.1 /CNT=5 /FEA=mRNA /TIER=ConsEnd /STK=0 /UG=Gga.14916 /UG_TITLE=Finished cDNA, clone ChEST234i5 /DEF=Gallus gallus finished cDNA, clone ChEST234i5. /REP_ORG=G. gallus	CR386454.1	Gga.14916	Gga.35236	May 2006 (WUSTL Gallus-gallus-2.1)	chr5:60725067-60747191 (-) // 92.42 //	thioredoxin domain containing 16	TXNDC16	---	---	ENSGALG00000012400	423584	---	---	---	XP_421472.2	XM_421472	---	---	---	---	---	---	0045454 // cell redox homeostasis // inferred from electronic annotation	---	---	---	---	---	---	This probe set was annotated using the Matching Probes based pipeline to a Entrez Gene identifier using 2 transcripts. // false // Matching Probes // A	CR386454(11),XM_421472(11)	CR386454 // Gallus gallus finished cDNA, clone ChEST234i5. // gb // 11 // --- /// ENSGALT00000020248 // cdna:novel chromosome:WASHUC2:5:60720722:60757393:-1 gene:ENSGALG00000012400 // ensembl_novel // 11 // --- /// GENSCAN00000037302 // cdna:Genscan chromosome:WASHUC2:5:60712291:60767477:-1 // ensembl_prediction // 9 // --- /// XM_421472 // PREDICTED: Gallus gallus similar to KIAA1344 protein (LO…	---	3.9621	4.05348	3.9968	3.94644	3.78945	3.91537	3.90604	3.87762	3.65772
Gga.14934.1.A1_at	Chicken Array	Gallus gallus	2008-03-17	Consensus sequence	GenBank	Gga.14934.1	gb:CR386413.1 /DB_XREF=gi:46239172 /TID=Gga.14934.1 /CNT=3 /FEA=mRNA /TIER=ConsEnd /STK=0 /UG=Gga.14934 /UG_TITLE=Finished cDNA, clone ChEST937l19 /DEF=Gallus gallus finished cDNA, clone ChEST937l19. /REP_ORG=G. gallus	CR386413.1	Gga.14934	Gga.14934	May 2006 (WUSTL Gallus-gallus-2.1)	chr12:19339557-19340409 (+) // 85.27 //	Finished cDNA, clone ChEST937l19	---	---	---	---	---	---	---	---	---	---	---	---	---	---	---	---	---	---	---	---	---	---	---	This probe set was annotated using the Accession mapped clusters based pipeline to a UniGene identifier using 3 transcripts. // false // Accession mapped clusters // E	BU210437,BU420236,CR386413	BU210437 // /DB_XREF=604154679F1 /CLONE=ChEST1000n19 // gb // --- // --- /// BU420236 // /DB_XREF=603961678F1 /CLONE=ChEST937l19 // gb // --- // --- /// CR386413 // /DEF=Gallus gallus finished cDNA, clone ChEST937l19. // gb // --- // ---	GENSCAN00000005850 // ensembl_prediction // 3 // Negative Strand Matching Probes	3.76372	3.9216	3.96341	3.95856	3.907	3.89062	4.06669	4.06766	3.96963
Gga.14946.1.S1_at	Chicken Array	Gallus gallus	2008-03-17	Consensus sequence	GenBank	Gga.14946.1	gb:CR386376.1 /DB_XREF=gi:46239135 /TID=Gga.14946.1 /CNT=5 /FEA=mRNA /TIER=ConsEnd /STK=0 /UG=Gga.14946 /UG_TITLE=Finished cDNA, clone ChEST229h3 /DEF=Gallus gallus finished cDNA, clone ChEST229h3. /REP_ORG=G. gallus	CR386376.1	Gga.14946	Gga.14946	May 2006 (WUSTL Gallus-gallus-2.1)	chr10:19747342-19748058 (-) // 67.99 //	Finished cDNA, clone ChEST229h3	---	---	---	---	---	---	---	---	---	---	---	---	---	---	---	---	---	---	---	---	---	---	---	This probe set was annotated using the Matching Probes based pipeline to a UniGene identifier using 1 transcripts. // false // Matching Probes // A	CR386376(11)	CR386376 // Gallus gallus finished cDNA, clone ChEST229h3. // gb // 11 // ---	---	3.19001	3.27645	3.42619	3.32699	3.3442	3.32722	3.58871	3.42045	3.42047
Gga.15024.1.A1_at	Chicken Array	Gallus gallus	2008-03-17	Consensus sequence	GenBank	Gga.15024.1	gb:CR386066.1 /DB_XREF=gi:46238825 /TID=Gga.15024.1 /CNT=1 /FEA=mRNA /TIER=ConsEnd /STK=0 /UG=Gga.15024 /UG_TITLE=Finished cDNA, clone ChEST1038d15 /DEF=Gallus gallus finished cDNA, clone ChEST1038d15. /REP_ORG=G. gallus	CR386066.1	Gga.15024	Gga.2769	May 2006 (WUSTL Gallus-gallus-2.1)	chr2:30896230-30896930 (+) // 25.35 //	interleukin 6 (interferon, beta 2)	IL6	---	full length	ENSGALG00000010915	395337	A5A8F3 /// Q90YI0	---	---	NP_989959.1	NM_204628	---	---	---	---	---	---	0006955 // immune response // inferred from electronic annotation	0005576 // extracellular region // inferred from electronic annotation	0005125 // cytokine activity // inferred from electronic annotation /// 0005138 // interleukin-6 receptor binding // inferred from electronic annotation	---	---	---	---	This probe set was annotated using the Genome Consensus/Exemplar Overlap based pipeline to a Entrez Gene identifier using 2 transcripts. // false // Genome Consensus/Exemplar Overlap // C	ENSGALT00000017759,NM_204628	ENSGALT00000017759 // Gallus gallus interleukin 6 (interferon, beta 2) (IL6), mRNA. // ensembl_known // 0 // chr2:30893610-30896305(+) /// NM_204628 // Gallus gallus interleukin 6 (interferon, beta 2) (IL6), mRNA. // refseq // 0 // chr2:30893616-30896305(+)	CR386066 // gb // 11 // Negative Strand Matching Probes	2.58915	2.87796	2.84322	2.86147	2.95509	2.80613	2.98027	2.77522	2.75653
Gga.150.2.S1_a_at	Chicken Array	Gallus gallus	2008-03-17	Consensus sequence	GenBank	Gga.150.2	gb:AB065373.1 /DB_XREF=gi:18652862 /GEN=vegfr-1 soluble form /TID=Gga.150.2 /CNT=8 /FEA=FLmRNA /TIER=FL /STK=1 /LL=374100 /UG=Gga.150 /DEF=Gallus gallus mRNA for soluble vascular endothelial growth factor receptor-1, complete cds. /PROD=soluble vascular endothelial growth factorreceptor-1 /FL=gb:AB065373.1 /REP_ORG=G. gallus	AB065373.1	Gga.150	Gga.150	May 2006 (WUSTL Gallus-gallus-2.1)	chr1:180120508-180187547 (+) // 97.35 //	fms-related tyrosine kinase 1 (vascular endothelial growth factor/vascular permeability factor receptor)	FLT1	---	full length	ENSGALG00000017091	374100	A3E345 /// A3E346 /// Q70UN7 /// Q8QHL3	EC:2.7.10.1	---	NP_989583.1	NM_204252	---	---	---	---	---	---	0001525 // angiogenesis // inferred from electronic annotation /// 0006468 // protein amino acid phosphorylation // inferred from electronic annotation /// 0007169 // transmembrane receptor protein tyrosine kinase signaling pathway // inferred from electronic annotation /// 0007275 // multicellular organismal development // inferred from electronic annotation /// 0030154 // cell differentiation /…	0005576 // extracellular region // inferred from electronic annotation /// 0005886 // plasma membrane // inferred from electronic annotation /// 0016020 // membrane // inferred from electronic annotation /// 0016021 // integral to membrane // inferred from electronic annotation	0000166 // nucleotide binding // inferred from electronic annotation /// 0004672 // protein kinase activity // inferred from electronic annotation /// 0004713 // protein-tyrosine kinase activity // inferred from electronic annotation /// 0004714 // transmembrane receptor protein tyrosine kinase activity // inferred from electronic annotation /// 0004872 // receptor activity // inferred from elect…	---	---	---	---	This probe set was annotated using the Matching Probes based pipeline to a Entrez Gene identifier using 3 transcripts. // false // Matching Probes // A	AB065373(11),ENSGALT00000027608(11),NM_204252(11)	AB065373 // Gallus gallus mRNA for soluble vascular endothelial growth factor receptor-1, complete cds. // gb // 11 // --- /// ENSGALT00000027608 // Gallus gallus fms-related tyrosine kinase 1 (vascular endothelial growth factor/vascular permeability factor receptor) (FLT1), mRNA. // ensembl_known // 11 // --- /// ENSGALT00000036450 // cdna:novel chromosome:WASHUC2:1:180135404:180222351:1 gene:EN…	---	4.18439	4.11427	3.46255	3.91734	4.14793	3.98154	3.64855	3.74544	3.92874
Gga.15045.1.S1_at	Chicken Array	Gallus gallus	2008-03-17	Consensus sequence	GenBank	Gga.15045.1	gb:CR386018.1 /DB_XREF=gi:46238777 /TID=Gga.15045.1 /CNT=2 /FEA=mRNA /TIER=ConsEnd /STK=0 /UG=Gga.15045 /UG_TITLE=Finished cDNA, clone ChEST216p10 /DEF=Gallus gallus finished cDNA, clone ChEST216p10. /REP_ORG=G. gallus	CR386018.1	Gga.15045	Gga.15045	May 2006 (WUSTL Gallus-gallus-2.1)	chr23:234721-236917 (+) // 99.31 //	Finished cDNA, clone ChEST216p10	---	---	---	---	---	---	---	---	---	---	---	---	---	---	---	---	---	---	---	---	---	---	---	This probe set was annotated using the Matching Probes based pipeline to a UniGene identifier using 1 transcripts. // false // Matching Probes // A	CR386018(11)	CR386018 // Gallus gallus finished cDNA, clone ChEST216p10. // gb // 11 // ---	---	2.6776	2.74866	2.71162	2.7294	2.78356	2.75101	2.9449	2.81457	3.0669
Gga.15097.1.S1_s_at	Chicken Array	Gallus gallus	2008-03-17	Consensus sequence	GenBank	Gga.15097.1	gb:CR385859.1 /DB_XREF=gi:46238618 /TID=Gga.15097.1 /CNT=4 /FEA=mRNA /TIER=ConsEnd /STK=0 /UG=Gga.15097 /UG_TITLE=Finished cDNA, clone ChEST206o12 /DEF=Gallus gallus finished cDNA, clone ChEST206o12. /REP_ORG=G. gallus	CR385859.1	Gga.15097	Gga.15097	May 2006 (WUSTL Gallus-gallus-2.1)	chr3:78209379-78213623 (+) // 98.78 //	MDN1, midasin homolog (yeast)	MDN1	---	---	ENSGALG00000015733	421811	---	---	---	XP_419835.2	XM_419835	---	---	---	---	---	---	0043254 // regulation of protein complex assembly // inferred from electronic annotation	0005634 // nucleus // inferred from electronic annotation	0000166 // nucleotide binding // inferred from electronic annotation /// 0017111 // nucleoside-triphosphatase activity // inferred from electronic annotation /// 0031177 // phosphopantetheine binding // inferred from electronic annotation	---	IPR003959 // AAA ATPase, central region // 4.5E-7 /// IPR003959 // AAA ATPase, central region // 4.5E-7	---	---	This probe set was annotated using the Matching Probes based pipeline to a Entrez Gene identifier using 1 transcripts. // false // Matching Probes // A	XM_419835(11)	ENSGALT00000025373 // cdna:novel chromosome:WASHUC2:3:78157298:78252480:1 gene:ENSGALG00000015733 // ensembl_novel // 11 // --- /// GENSCAN00000025466 // cdna:Genscan chromosome:WASHUC2:3:78160874:78252011:1 // ensembl_prediction // 11 // --- /// XM_419835 // PREDICTED: Gallus gallus MDN1, midasin homolog (yeast) (MDN1), mRNA. // refseq // 11 // ---	---	2.36479	2.44413	2.70714	2.55483	2.6149	2.57403	2.74669	2.69014	2.70397
Gga.15214.1.A1_at	Chicken Array	Gallus gallus	2008-03-17	Consensus sequence	GenBank	Gga.15214.1	gb:BU340549 /DB_XREF=gi:25848550 /DB_XREF=603519390F1 /CLONE=ChEST460c23 /TID=Gga.15214.1 /CNT=2 /FEA=mRNA /TIER=ConsEnd /STK=0 /UG=Gga.15214 /UG_TITLE=Finished cDNA, clone ChEST460c23 /REP_ORG=G. gallus	BU340549	Gga.15214	Gga.15214	May 2006 (WUSTL Gallus-gallus-2.1)	chr12:20102720-20103463 (+) // 96.54 //	Finished cDNA, clone ChEST460c23	---	---	---	---	---	---	---	---	---	---	---	---	---	---	---	---	---	---	---	---	---	---	---	This probe set was annotated using the Accession mapped clusters based pipeline to a UniGene identifier using 2 transcripts. // false // Accession mapped clusters // E	BU340549,CR385444	BU340549 // /DB_XREF=603519390F1 /CLONE=ChEST460c23 // gb // --- // --- /// CR385444 // /DEF=Gallus gallus finished cDNA, clone ChEST460c23. // gb // --- // ---	BX934554 // gb // 3 // Negative Strand Matching Probes /// XM_414450 // refseq // 3 // Negative Strand Matching Probes /// ENSGALT00000013715 // ensembl_novel // 3 // Negative Strand Matching Probes /// GENSCAN00000014587 // ensembl_prediction // 3 // Negative Strand Matching Probes	3.85181	3.76354	4.2106	3.95377	3.87545	4.01071	4.36599	4.16699	4.01919
Gga.15225.1.S1_at	Chicken Array	Gallus gallus	2008-03-17	Consensus sequence	GenBank	Gga.15225.1	gb:CR385395.1 /DB_XREF=gi:46238074 /TID=Gga.15225.1 /CNT=2 /FEA=mRNA /TIER=ConsEnd /STK=0 /UG=Gga.15225 /UG_TITLE=Finished cDNA, clone ChEST633l13 /DEF=Gallus gallus finished cDNA, clone ChEST633l13. /REP_ORG=G. gallus	CR385395.1	Gga.15225	Gga.15225	May 2006 (WUSTL Gallus-gallus-2.1)	chrUn_random:837554-838340 (+) // 94.01 // /// chrUn_random:43928080-43928866 (+) // 92.81 // /// chrUn_random:47998100-47998887 (+) // 91.98 // /// chrUn_random:21390469-21391276 (+) // 91.38 // /// chrUn_random:57895307-57898419 (-) // 92.34 //	Finished cDNA, clone ChEST633l13	---	---	---	---	---	---	---	---	---	---	---	---	---	---	---	---	---	---	---	---	---	---	---	This probe set was annotated using the Matching Probes based pipeline to a UniGene identifier using 1 transcripts. // false // Matching Probes // A	CR385395(11)	CR385395 // Gallus gallus finished cDNA, clone ChEST633l13. // gb // 11 // ---	GENSCAN00000015669 // ensembl_prediction // 1 // Negative Strand Matching Probes	2.61021	2.7455	2.97385	2.80994	2.89526	2.88503	2.73414	2.87816	3.0174
Gga.15246.1.S1_at	Chicken Array	Gallus gallus	2008-03-17	Consensus sequence	GenBank	Gga.15246.1	gb:CR385318.1 /DB_XREF=gi:46237983 /TID=Gga.15246.1 /CNT=2 /FEA=mRNA /TIER=ConsEnd /STK=0 /UG=Gga.15246 /UG_TITLE=Finished cDNA, clone ChEST897j13 /DEF=Gallus gallus finished cDNA, clone ChEST897j13. /REP_ORG=G. gallus	CR385318.1	Gga.15246	Gga.15246	May 2006 (WUSTL Gallus-gallus-2.1)	chr7:451974-503410 (+) // 97.35 //	collagen, type V, alpha 2	COL5A2	---	---	---	423986	---	---	---	XP_421846.2	XM_421846	---	---	---	---	---	---	---	0005581 // collagen // inferred from electronic annotation	0005201 // extracellular matrix structural constituent // inferred from electronic annotation	---	---	---	---	This probe set was annotated using the Matching Probes based pipeline to a Entrez Gene identifier using 1 transcripts. // false // Matching Probes // A	XM_421846(11)	XM_421846 // PREDICTED: Gallus gallus collagen, type V, alpha 2 (COL5A2), mRNA. // refseq // 11 // ---	GENSCAN00000026324 // ensembl_prediction // 2 // Cross Hyb Matching Probes	5.12564	5.18346	4.74104	5.01393	4.94237	4.96737	4.73065	4.80045	4.69376
Gga.15278.1.S1_at	Chicken Array	Gallus gallus	2008-03-17	Consensus sequence	GenBank	Gga.15278.1	gb:CR385196.1 /DB_XREF=gi:46237861 /TID=Gga.15278.1 /CNT=5 /FEA=mRNA /TIER=ConsEnd /STK=0 /UG=Gga.15278 /UG_TITLE=Finished cDNA, clone ChEST541n20 /DEF=Gallus gallus finished cDNA, clone ChEST541n20. /REP_ORG=G. gallus	CR385196.1	Gga.15278	Gga.15278	May 2006 (WUSTL Gallus-gallus-2.1)	chr3:32281426-32282731 (+) // 99.01 //	Finished cDNA, clone ChEST541n20	---	---	---	---	---	---	---	---	---	---	---	---	---	---	---	---	---	---	---	---	---	---	---	This probe set was annotated using the Matching Probes based pipeline to a UniGene identifier using 1 transcripts. // false // Matching Probes // A	CR385196(11)	CR385196 // Gallus gallus finished cDNA, clone ChEST541n20. // gb // 11 // ---	---	3.08277	2.70247	2.53711	2.67141	2.36799	2.56256	2.77918	2.43151	2.46818
Gga.15295.1.S1_at	Chicken Array	Gallus gallus	2008-03-17	Consensus sequence	GenBank	Gga.15295.1	gb:BU433078 /DB_XREF=gi:25922389 /DB_XREF=603222181F1 /CLONE=ChEST218a21 /TID=Gga.15295.1 /CNT=9 /FEA=mRNA /TIER=ConsEnd /STK=0 /UG=Gga.15295 /UG_TITLE=Finished cDNA, clone ChEST312g11 /REP_ORG=G. gallus	BU433078	Gga.15295	Gga.15295	May 2006 (WUSTL Gallus-gallus-2.1)	chr1:183383616-183386246 (-) // 98.38 //	zinc finger, MYM-type 2	RCJMB04_9b21	---	---	ENSGALG00000017139	418954	Q5ZKU7	---	---	XP_001233738.1	XM_001233737	---	---	---	---	---	---	---	0005634 // nucleus // inferred from electronic annotation	0008270 // zinc ion binding // inferred from electronic annotation	---	IPR013603 // TRASH transcription regulator C-terminal, archaeal // 1.4E-5 /// IPR013603 // TRASH transcription regulator C-terminal, archaeal // 1.4E-5	---	---	This probe set was annotated using the Genome Target Overlap based pipeline to a Entrez Gene identifier using 2 transcripts. // false // Genome Target Overlap // B	AJ719987,XM_001233737	AJ719987 // Gallus gallus mRNA for hypothetical protein, clone 9b21. // gb // 0 // chr1:183383829-183423523(-) /// ENSGALT00000027684 // cdna:novel chromosome:WASHUC2:1:183330409:183401197:-1 gene:ENSGALG00000017139 // ensembl_novel // 0 // chr1:183330408-183401197(-) /// ENSGALT00000027686 // cdna:known chromosome:WASHUC2:1:183383831:183401344:-1 gene:ENSGALG00000017139 // ensembl_known // 0 // …	---	6.43192	6.48391	7.46741	6.52129	6.5754	6.83449	6.84947	6.96349	7.62585
Gga.1536.1.S1_at	Chicken Array	Gallus gallus	2008-03-17	Consensus sequence	GenBank	Gga.1536.1	gb:AL586320 /DB_XREF=gi:13191354 /DB_XREF=AL586320 /CLONE=ROS039D08 /TID=Gga.1536.1 /CNT=13 /FEA=EST /TIER=ConsEnd /STK=2 /UG=Gga.1536 /UG_TITLE=Transcribed sequence with strong similarity to protein ref:NP_057600.1 (H.sapiens) tumor antigen SLP-8p (Homo sapiens) /REP_ORG=G. gallus	AL586320	Gga.1536	Gga.11872	May 2006 (WUSTL Gallus-gallus-2.1)	chr3:9488936-9493994 (-) // 98.79 //	vacuolar protein sorting 54 homolog (S. cerevisiae)	VPS54	---	---	---	421280	---	---	---	XP_001232039.1 /// XP_419349.2	XM_001232038 /// XM_419349	---	---	---	---	---	---	---	---	---	---	---	---	---	This probe set was annotated using the Matching Probes based pipeline to a Entrez Gene identifier using 2 transcripts. // false // Matching Probes // A	XM_001232038(11),XM_419349(11)	XM_001232038 // PREDICTED: Gallus gallus vacuolar protein sorting 54 (S. cerevisiae), transcript variant 1 (VPS54), mRNA. // refseq // 11 // --- /// XM_419349 // PREDICTED: Gallus gallus vacuolar protein sorting 54 (S. cerevisiae), transcript variant 2 (VPS54), mRNA. // refseq // 11 // ---	---	4.05328	3.80102	4.17314	3.83396	4.13484	3.98911	4.16128	4.02835	4.04923
Gga.15389.1.S1_s_at	Chicken Array	Gallus gallus	2008-03-17	Consensus sequence	GenBank	Gga.15389.1	gb:CR386777.1 /DB_XREF=gi:46239536 /TID=Gga.15389.1 /CNT=16 /FEA=mRNA /TIER=ConsEnd /STK=0 /UG=Gga.15389 /UG_TITLE=Finished cDNA, clone ChEST425o6 /DEF=Gallus gallus finished cDNA, clone ChEST425o6. /REP_ORG=G. gallus	CR386777.1	Gga.15389	Gga.15389	May 2006 (WUSTL Gallus-gallus-2.1)	chr4:5179248-5181552 (+) // 97.22 //	tRNA methyltransferase 12 homolog (S. cerevisiae)	TRMT12	---	---	---	422259	---	---	---	XP_420244.2	XM_420244	---	---	---	---	---	---	---	---	---	---	---	---	---	This probe set was annotated using the Matching Probes based pipeline to a Entrez Gene identifier using 1 transcripts. // false // Matching Probes // A	XM_420244(11)	XM_420244 // PREDICTED: Gallus gallus tRNA methyltranferase 12 homolog (S. cerevisiae) (TRMT12), mRNA. // refseq // 11 // ---	ENSGALT00000010958 // ensembl_novel // 3 // Cross Hyb Matching Probes	4.45702	4.60753	4.71614	4.60802	4.52852	4.52593	4.518	4.48125	4.55724
Gga.15407.1.S1_s_at	Chicken Array	Gallus gallus	2008-03-17	Consensus sequence	GenBank	Gga.15407.1	gb:CN222128 /DB_XREF=gi:46301470 /DB_XREF=RJA082E09.ab1 /TID=Gga.15407.1 /CNT=1 /FEA=EST /TIER=ConsEnd /STK=1 /UG=Gga.15407 /UG_TITLE=Transcribed sequence /REP_ORG=G. gallus	CN222128	Gga.15407	Gga.15407	May 2006 (WUSTL Gallus-gallus-2.1)	chr1:175654745-175655169 (-) // 99.14 //	FRAS1 related extracellular matrix protein 2	FREM2	---	---	ENSGALG00000017041	418893	---	---	---	XP_417087.2	XM_417087	---	---	---	---	---	---	0007154 // cell communication // inferred from electronic annotation /// 0007156 // homophilic cell adhesion // inferred from electronic annotation	0016020 // membrane // inferred from electronic annotation /// 0016021 // integral to membrane // inferred from electronic annotation	0005509 // calcium ion binding // inferred from electronic annotation	---	---	XP_417087.2 // span:3111-3133 // numtm:1 /// ENSGALP00000027482 // span:3127-3149 // numtm:1 /// GENSCAN00000022271 // span:1553-1575,1696-1718 // numtm:2	---	This probe set was annotated using the Matching Probes based pipeline to a Entrez Gene identifier using 1 transcripts. // false // Matching Probes // A	XM_417087(11)	ENSGALT00000027534 // cdna:novel chromosome:WASHUC2:1:175626931:175741842:-1 gene:ENSGALG00000017041 // ensembl_novel // 11 // --- /// GENSCAN00000022271 // cdna:Genscan chromosome:WASHUC2:1:175566485:175690648:-1 // ensembl_prediction // 11 // --- /// XM_417087 // PREDICTED: Gallus gallus similar to Fras1-related extracellular matrix protein 2 (LOC418893), mRNA. // refseq // 11 // ---	---	2.50607	2.73984	2.44029	2.63365	2.58926	2.57244	2.52594	2.36417	2.56261
Gga.15421.1.S1_s_at	Chicken Array	Gallus gallus	2008-03-17	Consensus sequence	GenBank	Gga.15421.1	gb:BU480373 /DB_XREF=gi:25973950 /DB_XREF=603469903F1 /CLONE=ChEST344f2 /TID=Gga.15421.1 /CNT=14 /FEA=mRNA /TIER=ConsEnd /STK=0 /UG=Gga.15421 /UG_TITLE=Finished cDNA, clone ChEST341c17 /REP_ORG=G. gallus	BU480373	Gga.15421	Gga.15421	May 2006 (WUSTL Gallus-gallus-2.1)	chr4:1276670-1284602 (-) // 98.42 //	similar to FNDC3 protein	LOC422151	---	---	---	422151	---	---	---	XP_420152.2	XM_420152	---	---	---	---	---	---	---	---	---	---	---	XP_420152.2 // span:1172-1194 // numtm:1	---	This probe set was annotated using the Matching Probes based pipeline to a Entrez Gene identifier using 1 transcripts. // false // Matching Probes // A	XM_420152(11)	XM_420152 // PREDICTED: Gallus gallus similar to FNDC3 protein (LOC422151), mRNA. // refseq // 11 // ---	---	7.308	7.31073	7.12401	7.27291	7.1149	7.05973	6.46159	7.01866	7.11628
Gga.15424.1.S1_at	Chicken Array	Gallus gallus	2008-03-17	Consensus sequence	GenBank	Gga.15424.1	gb:BU130900 /DB_XREF=gi:25342825 /DB_XREF=603116204F1 /CLONE=ChEST70h1 /TID=Gga.15424.1 /CNT=4 /FEA=EST /TIER=ConsEnd /STK=0 /UG=Gga.15424 /UG_TITLE=Transcribed sequence with weak similarity to protein ref:NP_494781.1 (C.elegans) ribosomal processing protein (Caenorhabditis elegans) /REP_ORG=G. gallus	BU130900	Gga.15424	Gga.15424	May 2006 (WUSTL Gallus-gallus-2.1)	chr2:134885030-134898768 (+) // 92.15 //	WD repeats and SOF1 domain containing /// similar to WD repeats and SOF1 domain containing	LOC770696 /// RCJMB04_5m12	---	full length	ENSGALG00000016073	420263 /// 770696	Q5ZLK1	---	---	NP_001026119.1 /// XP_001234032.1	NM_001030948 /// XM_001234031	---	---	---	---	---	---	0006364 // rRNA processing // inferred from electronic annotation /// 0042254 // ribosome biogenesis and assembly // inferred from electronic annotation	0005634 // nucleus // inferred from electronic annotation /// 0030529 // ribonucleoprotein complex // inferred from electronic annotation	---	---	---	---	---	This probe set was annotated using the Genome Consensus/Exemplar Overlap based pipeline to a Entrez Gene identifier using 3 transcripts. // true // Genome Consensus/Exemplar Overlap // C	NM_001030948,XM_001234031,ENSGALT00000025898,GENSCAN00000014712,GENSCAN00000012545,GENSCAN00000011254	ENSGALT00000025898 // Gallus gallus WD repeats and SOF1 domain containing (WDSOF1), mRNA. // ensembl_known // 0 // chr2:134874924-134898048(+) /// GENSCAN00000011254 // cdna:Genscan chromosome:WASHUC2:2:134873102:134888095:1 // ensembl_prediction // 0 // chr2:134873101-134888095(+) /// GENSCAN00000012545 // cdna:Genscan chromosome:WASHUC2:2:134896585:134897643:1 // ensembl_prediction // 0 // chr2…	---	3.7066	3.939	3.89487	3.86298	3.7824	3.92032	4.01724	3.78918	4.01522
Gga.15480.1.S1_at	Chicken Array	Gallus gallus	2008-03-17	Consensus sequence	GenBank	Gga.15480.1	gb:CN228640 /DB_XREF=gi:46332384 /DB_XREF=RJB092G07.ab1 /TID=Gga.15480.1 /CNT=1 /FEA=EST /TIER=ConsEnd /STK=1 /UG=Gga.15480 /UG_TITLE=Transcribed sequence /REP_ORG=G. gallus	CN228640	Gga.15480	Gga.15480	May 2006 (WUSTL Gallus-gallus-2.1)	chr4:70985371-70989698 (-) // 99.25 //	Transcribed locus	---	---	est	---	---	---	---	---	---	---	---	---	---	---	---	---	---	---	---	---	---	---	---	This probe set was annotated using the Accession mapped clusters based pipeline to a UniGene identifier using 1 transcripts. // false // Accession mapped clusters // E	CN228640	CN228640 // /DB_XREF=RJB092G07.ab1 // gb // --- // ---	---	3.75579	3.72485	3.88662	3.76021	3.99197	3.92675	3.98284	3.87954	3.95563
Gga.15505.1.S1_s_at	Chicken Array	Gallus gallus	2008-03-17	Consensus sequence	GenBank	Gga.15505.1	gb:CN229243 /DB_XREF=gi:46332987 /DB_XREF=RJB068G09.ab1 /TID=Gga.15505.1 /CNT=2 /FEA=EST /TIER=ConsEnd /STK=1 /UG=Gga.15505 /UG_TITLE=Transcribed sequences /REP_ORG=G. gallus	CN229243	Gga.15505	Gga.46502	May 2006 (WUSTL Gallus-gallus-2.1)	chrUn_random:5174060-5175585 (+) // 95.85 // /// chrUn_random:5276896-5278533 (+) // 95.72 // /// chrUn_random:1832668-1834490 (+) // 95.47 // /// chrUn_random:37316797-37348072 (+) // 95.6 // /// chrUn_random:2979940-2985392 (+) // 95.47 // /// chrUn_random:40004250-40005950 (+) // 95.35 // /// chrZ_random:88061-134192 (+) // 96.1 // /// chrUn_random:19395427-19529136 (-) // 96.98 // /// chrUn_r…	similar to MGC80493 protein /// similar to KIAA0712 protein /// hypothetical protein LOC777530	LOC425186 /// LOC770741 /// LOC777530	---	---	ENSGALG00000018621 /// ENSGALG00000022110 /// ENSGALG00000022113 /// ENSGALG00000022450 /// ENSGALG00000024310	425186 /// 770741 /// 777530	---	---	---	XP_001234067.1 /// XP_001236976.1 /// XP_422973.2	XM_001234066 /// XM_001236975 /// XM_422973	---	---	---	---	---	---	0007165 // signal transduction // inferred from electronic annotation	0005622 // intracellular // inferred from electronic annotation	---	---	IPR000198 // RhoGAP // 9.6E-12 /// IPR000198 // RhoGAP // 1.8E-7 /// IPR000198 // RhoGAP // 1.6E-22 /// IPR000198 // RhoGAP // 3.0E-14 /// IPR000198 // RhoGAP // 2.9E-15 /// IPR000198 // RhoGAP // 8.1E-20 /// IPR000198 // RhoGAP // 4.2E-14 /// IPR000198 // RhoGAP // 6.6E-16 /// IPR000198 // RhoGAP // 1.2E-5 /// IPR000198 // RhoGAP // 8.3E-14 /// IPR000198 // RhoGAP // 8.7E-15 /// IPR012890 // GC-…	GENSCAN00000024876 // span:915-937 // numtm:1	---	This probe set was annotated using the Matching Probes based pipeline to a Entrez Gene identifier using 3 transcripts. // true // Matching Probes // A	XM_001236975(11),XM_422973(9),XM_001234066(11),ENSGALT00000029431(9),ENSGALT00000001432(11),ENSGALT00000035655(9),ENSGALT00000029430(9),ENSGALT00000037524(9),ENSGALT00000037523(9),GENSCAN00000037623(9),GENSCAN00000003572(9),GENSCAN00000026052(9),GENSCAN00000014794(9),GENSCAN00000015609(11),GENSCAN00000000062(9),GENSCAN00000000143(11),GENSCAN00000000558(9),GENSCAN00000000598(9),GENSCAN00000000646(…	ENSGALT00000001432 // cdna:novel chromosome:WASHUC2:Un_random:19527468:19529129:-1 gene:ENSGALG00000022450 // ensembl_novel // 11 // --- /// ENSGALT00000029430 // cdna:novel chromosome:WASHUC2:Un_random:48508432:48509647:-1 gene:ENSGALG00000022110 // ensembl_novel // 9 // --- /// ENSGALT00000029431 // cdna:novel chromosome:WASHUC2:Z_random:295983:298694:-1 gene:ENSGALG00000024310 // ensembl_novel…	XM_001234791 // refseq // 4 // Cross Hyb Matching Probes /// XM_001236726 // refseq // 2 // Cross Hyb Matching Probes /// XM_423184 // refseq // 7 // Cross Hyb Matching Probes /// XM_001235950 // refseq // 2 // Cross Hyb Matching Probes /// XM_427418 // refseq // 2 // Cross Hyb Matching Probes /// XM_001235714 // refseq // 2 // Cross Hyb Matching Probes /// XM_427170 // refseq // 2 // Cross Hyb M…	5.97197	5.81798	6.05391	5.94003	5.72302	5.8228	5.92656	5.5567	5.808
Gga.155.1.S1_s_at	Chicken Array	Gallus gallus	2008-03-17	Consensus sequence	GenBank	Gga.155.1	gb:AF479564.1 /DB_XREF=gi:19568745 /TID=Gga.155.1 /CNT=5 /FEA=FLmRNA /TIER=FL /STK=1 /UG=Gga.155 /DEF=Gallus gallus galectin-3TM1 isoform containing transmembrane spanning domain mRNA, complete cds; alternatively spliced. /PROD=galectin-3TM1 isoform containing transmembranespanning domain /FL=gb:AF479564.1 /REP_ORG=G. gallus	AF479564.1	Gga.155	Gga.667	May 2006 (WUSTL Gallus-gallus-2.1)	chr5:58849118-58850842 (-) // 92.44 //	lectin, galactoside-binding, soluble, 3	LGALS3	---	full length	ENSGALG00000012173	373917	A4GTP0 /// Q8QGD8 /// Q8QGD9 /// Q90713	---	---	NP_999756.1	NM_214591	---	---	---	---	---	---	---	0016021 // integral to membrane // inferred from electronic annotation	0005529 // sugar binding // inferred from electronic annotation	---	---	---	---	This probe set was annotated using the Matching Probes based pipeline to a Entrez Gene identifier using 4 transcripts. // false // Matching Probes // A	AF479565(11),ENSGALT00000019880(9),NM_214591(10),U50339(9)	AF479565 // Gallus gallus galectin-3TR1 isoform containing transmembrane domain and truncated carbohydrate recognition domain mRNA, partial cds; alternatively spliced. // gb // 11 // --- /// ENSGALT00000019880 // Gallus gallus lectin, galactoside-binding, soluble, 3 (galectin 3) (LGALS3), mRNA. // ensembl_known // 9 // --- /// ENSGALT00000037299 // cdna:known chromosome:WASHUC2:5:58849111:5885021…	GENSCAN00000003888 // ensembl_prediction // 5 // Cross Hyb Matching Probes	4.55594	4.27452	4.24007	4.43564	5.31546	4.81774	4.35375	5.0219	4.47527
Gga.1553.2.S1_at	Chicken Array	Gallus gallus	2008-03-17	Consensus sequence	GenBank	Gga.1553.2	gb:BU257163 /DB_XREF=gi:25516879 /DB_XREF=603745035F1 /CLONE=ChEST648f10 /TID=Gga.1553.2 /CNT=6 /FEA=EST /TIER=ConsEnd /STK=0 /UG=Gga.1553 /UG_TITLE=Transcribed sequence with moderate similarity to protein ref:NP_115709.1 (H.sapiens) hypothetical protein MGC4248 (Homo sapiens) /REP_ORG=G. gallus	BU257163	Gga.1553	Gga.1553	May 2006 (WUSTL Gallus-gallus-2.1)	chr6:5461329-5472174 (-) // 92.7 //	similar to chromosome 10 open reading frame 58	RCJMB04_30m16	---	---	ENSGALG00000002421	423625	Q5ZI34	---	---	---	XR_026656	---	---	---	---	---	---	---	---	---	---	---	ENSGALP00000003802 // span:10-32 // numtm:1 /// ENSGALP00000040355 // span:7-29 // numtm:1 /// GENSCAN00000014049 // span:650-672 // numtm:1	---	This probe set was annotated using the Genome Consensus/Exemplar Overlap based pipeline to a Entrez Gene identifier using 1 transcripts. // false // Genome Consensus/Exemplar Overlap // C	XR_026656	ENSGALT00000003810 // cdna:known chromosome:WASHUC2:6:5460903:5469226:-1 gene:ENSGALG00000002421 // ensembl_known // 0 // chr6:5460902-5469226(-) /// ENSGALT00000041150 // cdna:known chromosome:WASHUC2:6:5461272:5467116:-1 gene:ENSGALG00000002421 // ensembl_known // 0 // chr6:5461283-5467116(-) /// ENSGALT00000041154 // PREDICTED: Gallus gallus similar to chromosome 10 open reading frame 58 (LOC4…	ENSGALT00000041156 // ensembl_novel // 1 // Negative Strand Matching Probes	3.07247	2.68856	3.12594	2.8372	3.09118	2.99424	3.18513	3.18048	3.16811
Gga.15556.1.S1_at	Chicken Array	Gallus gallus	2008-03-17	Consensus sequence	GenBank	Gga.15556.1	gb:CN230435 /DB_XREF=gi:46334179 /DB_XREF=WLB032E08.ab1 /TID=Gga.15556.1 /CNT=5 /FEA=EST /TIER=ConsEnd /STK=1 /UG=Gga.15556 /UG_TITLE=Transcribed sequences /REP_ORG=G. gallus	CN230435	Gga.15556	Gga.15556	May 2006 (WUSTL Gallus-gallus-2.1)	chr3:23019250-23062695 (+) // 99.47 //	Transcribed locus	---	---	est	---	---	---	---	---	---	---	---	---	---	---	---	---	---	---	---	---	---	---	---	This probe set was annotated using the Accession mapped clusters based pipeline to a UniGene identifier using 5 transcripts. // false // Accession mapped clusters // E	BU391149,BU391782,CN230435,CN231425,CN237414	BU391149 // /DB_XREF=603510870F1 /CLONE=ChEST442l17 // gb // --- // --- /// BU391782 // /DB_XREF=603802028F1 /CLONE=ChEST775g7 // gb // --- // --- /// CN230435 // /DB_XREF=WLB032E08.ab1 // gb // --- // --- /// CN231425 // /DB_XREF=WLB041G04.ab1 // gb // --- // --- /// CN237414 // /DB_XREF=RJB133H01.ab1 // gb // --- // ---	---	3.51441	3.36553	3.62121	3.43838	3.29363	3.5309	3.4284	3.53802	3.30102
Gga.15641.1.S1_at	Chicken Array	Gallus gallus	2008-03-17	Consensus sequence	GenBank	Gga.15641.1	gb:CN236254 /DB_XREF=gi:46339998 /DB_XREF=RJB139F08.ab1 /TID=Gga.15641.1 /CNT=1 /FEA=EST /TIER=ConsEnd /STK=1 /UG=Gga.15641 /UG_TITLE=Transcribed sequence /REP_ORG=G. gallus	CN236254	Gga.15641	Gga.15641	May 2006 (WUSTL Gallus-gallus-2.1)	chr18:9198532-9198690 (+) // 56.61 //	Transcribed locus	---	---	est	---	---	---	---	---	---	---	---	---	---	---	---	---	---	---	---	---	---	---	---	This probe set was annotated using the Accession mapped clusters based pipeline to a UniGene identifier using 1 transcripts. // false // Accession mapped clusters // E	CN236254	CN236254 // /DB_XREF=RJB139F08.ab1 // gb // --- // ---	---	7.69291	7.22683	6.85373	7.60622	6.42246	7.33388	6.78338	6.99666	6.06109
Gga.15642.1.S1_at	Chicken Array	Gallus gallus	2008-03-17	Consensus sequence	GenBank	Gga.15642.1	gb:CN236564 /DB_XREF=gi:46340308 /DB_XREF=RJB123C12.ab1 /TID=Gga.15642.1 /CNT=1 /FEA=EST /TIER=ConsEnd /STK=1 /UG=Gga.15642 /UG_TITLE=Transcribed sequence /REP_ORG=G. gallus	CN236564	Gga.15642	Gga.16221	May 2006 (WUSTL Gallus-gallus-2.1)	chr19:5517215-5527856 (-) // 99.23 //	Smg-6 homolog, nonsense mediated mRNA decay factor (C. elegans)	SMG6	---	---	ENSGALG00000003108	771628	---	---	---	XP_001234885.1	XM_001234884	---	---	---	---	---	---	---	---	0005488 // binding // inferred from electronic annotation	---	---	---	---	This probe set was annotated using the Genome Consensus/Exemplar Overlap based pipeline to a Entrez Gene identifier using 1 transcripts. // false // Genome Consensus/Exemplar Overlap // C	XM_001234884	ENSGALT00000004908 // cdna:novel chromosome:WASHUC2:19:5491827:5581528:-1 gene:ENSGALG00000003108 // ensembl_novel // 0 // chr19:5491826-5581528(-) /// GENSCAN00000024991 // cdna:Genscan chromosome:WASHUC2:19:5487766:5538453:-1 // ensembl_prediction // 0 // chr19:5487765-5538453(-) /// XM_001234884 // PREDICTED: Gallus gallus similar to Smg-6 homolog, nonsense mediated mRNA decay factor (C. elega…	---	2.90867	2.89702	2.96883	2.87558	2.95672	2.89846	2.83944	2.96426	2.91331
Gga.15663.1.S1_at	Chicken Array	Gallus gallus	2008-03-17	Consensus sequence	GenBank	Gga.15663.1	gb:CN228651 /DB_XREF=gi:46332395 /DB_XREF=RJB060A01.ab1 /TID=Gga.15663.1 /CNT=5 /FEA=EST /TIER=ConsEnd /STK=1 /UG=Gga.15663 /UG_TITLE=Transcribed sequences /REP_ORG=G. gallus	CN228651	Gga.15663	Gga.46519	May 2006 (WUSTL Gallus-gallus-2.1)	chr14:8846786-8847905 (-) // 96.11 //	Transcribed locus, strongly similar to XP_001234893.1 PREDICTED: similar to NAD(P) dependent steroid dehydrogenase-like [Gallus gallus]	---	---	est	---	---	---	---	---	---	---	---	---	---	---	---	---	---	---	---	---	---	---	---	This probe set was annotated using the Accession mapped clusters based pipeline to a UniGene identifier using 4 transcripts. // false // Accession mapped clusters // E	CN228651,CN229098,CN229512,CN237097	CN228651 // /DB_XREF=RJB060A01.ab1 // gb // --- // --- /// CN229098 // /DB_XREF=RJB066H02.ab1 // gb // --- // --- /// CN229512 // /DB_XREF=RJB072D08.ab1 // gb // --- // --- /// CN237097 // /DB_XREF=WLB116C11.ab1 // gb // --- // ---	---	3.03035	3.11454	3.24427	3.22562	3.29192	3.26548	3.39019	3.37579	3.32315
Gga.1567.1.S1_a_at	Chicken Array	Gallus gallus	2008-03-17	Consensus sequence	GenBank	Gga.1567.1	gb:BU324881 /DB_XREF=gi:25832882 /DB_XREF=603492422F1 /CLONE=ChEST396l5 /TID=Gga.1567.1 /CNT=8 /FEA=EST /TIER=ConsEnd /STK=0 /UG=Gga.1567 /UG_TITLE=Transcribed sequences /REP_ORG=G. gallus	BU324881	Gga.1567	Gga.1567	May 2006 (WUSTL Gallus-gallus-2.1)	chrUn_random:15239164-15239465 (-) // 54.78 //	hypothetical protein LOC772356	LOC772356	---	---	---	772356	---	---	---	XP_001235505.1	XM_001235504	---	---	---	---	---	---	---	---	---	---	---	XP_001235505.1 // span:15-37 // numtm:1 /// GENSCAN00000032971 // span:309-331,343-365,380-402,409-431 // numtm:4	---	This probe set was annotated using the Genome Target Overlap based pipeline to a Entrez Gene identifier using 1 transcripts. // false // Genome Target Overlap // B	XM_001235504	GENSCAN00000032971 // cdna:Genscan chromosome:WASHUC2:Un_random:15237283:15239893:-1 // ensembl_prediction // 0 // chrUn_random:15237282-15239893(-) /// XM_001235504 // PREDICTED: Gallus gallus hypothetical protein LOC772356 (LOC772356), partial mRNA. // refseq // 0 // chrUn_random:15239164-15242352(-)	---	6.75857	6.51097	5.83569	5.88306	5.77475	5.67818	5.87982	5.10786	5.27337
Gga.15679.1.S1_at	Chicken Array	Gallus gallus	2008-03-17	Consensus sequence	GenBank	Gga.15679.1	gb:CN237811 /DB_XREF=gi:46341555 /DB_XREF=WLB141B04.ab1 /TID=Gga.15679.1 /CNT=1 /FEA=EST /TIER=ConsEnd /STK=1 /UG=Gga.15679 /UG_TITLE=Transcribed sequence /REP_ORG=G. gallus	CN237811	---	---	May 2006 (WUSTL Gallus-gallus-2.1)	chr1:136208456-136208908 (+) // 99.56 //	---	---	---	---	---	---	---	---	---	---	---	---	---	---	---	---	---	---	---	---	---	---	GENSCAN00000022351 // span:1437-1459,1472-1494 // numtm:2	---	This probe set was annotated using the Genome Consensus/Exemplar Overlap based pipeline to a ENSEMBL Prediction identifier using 1 transcripts. // false // Genome Consensus/Exemplar Overlap // C	GENSCAN00000022351	GENSCAN00000022351 // cdna:Genscan chromosome:WASHUC2:1:136181427:136295094:1 // ensembl_prediction // 0 // chr1:136181426-136295094(+)	---	3.31505	3.21021	3.07816	3.26304	3.16766	3.23082	3.10769	3.16031	3.1872
Gga.15699.1.S1_at	Chicken Array	Gallus gallus	2008-03-17	Consensus sequence	GenBank	Gga.15699.1	gb:BU385842 /DB_XREF=gi:25893843 /DB_XREF=603581949F1 /CLONE=ChEST532a13 /TID=Gga.15699.1 /CNT=11 /FEA=mRNA /TIER=ConsEnd /STK=0 /UG=Gga.15699 /UG_TITLE=Finished cDNA, clone ChEST423p4 /REP_ORG=G. gallus	BU385842	Gga.15699	Gga.15699	May 2006 (WUSTL Gallus-gallus-2.1)	chrUn_random:51638554-51649923 (-) // 73.53 //	transportin 3	TNPO3	---	---	ENSGALG00000013823	426277	---	---	---	XP_423940.2	XM_423940	---	---	---	---	---	---	---	---	0005488 // binding // inferred from electronic annotation	---	---	---	---	This probe set was annotated using the Genome Target Overlap based pipeline to a Entrez Gene identifier using 1 transcripts. // false // Genome Target Overlap // B	XM_423940	ENSGALT00000022432 // cdna:novel chromosome:WASHUC2:Un_random:51640537:51655086:-1 gene:ENSGALG00000013823 // ensembl_novel // 0 // chrUn_random:51640536-51655086(-) /// GENSCAN00000004284 // cdna:Genscan chromosome:WASHUC2:Un_random:51640535:51656733:-1 // ensembl_prediction // 0 // chrUn_random:51640534-51656733(-) /// XM_423940 // PREDICTED: Gallus gallus transportin 3 (TNPO3), partial mRNA. /…	CR406278 // gb // 8 // Cross Hyb Matching Probes	3.79551	3.65644	3.94857	3.94943	4.13916	3.9732	3.94111	4.1647	4.15812
Gga.15731.1.S1_at	Chicken Array	Gallus gallus	2008-03-17	Consensus sequence	GenBank	Gga.15731.1	gb:BU229853 /DB_XREF=gi:25470065 /DB_XREF=603797158F1 /CLONE=ChEST762d15 /TID=Gga.15731.1 /CNT=9 /FEA=mRNA /TIER=ConsEnd /STK=0 /UG=Gga.15731 /UG_TITLE=Finished cDNA, clone ChEST170m16 /REP_ORG=G. gallus	BU229853	Gga.15731	Gga.15731	May 2006 (WUSTL Gallus-gallus-2.1)	chr11:12322686-12324243 (-) // 97.01 // /// chr11:12310923-12312480 (-) // 96.54 //	Finished cDNA, clone ChEST170m16	---	---	---	---	---	---	---	---	---	---	---	---	---	---	---	---	---	---	---	---	---	---	---	This probe set was annotated using the Matching Probes based pipeline to a UniGene identifier using 1 transcripts. // false // Matching Probes // A	CR387841(10)	CR387841 // Gallus gallus finished cDNA, clone ChEST170m16. // gb // 10 // ---	GENSCAN00000014875 // ensembl_prediction // 4 // Cross Hyb Matching Probes	3.35275	3.56368	3.34808	3.55726	3.38018	3.44178	3.27773	3.40824	3.32957
Gga.15764.1.S1_at	Chicken Array	Gallus gallus	2008-03-17	Consensus sequence	GenBank	Gga.15764.1	gb:CR387686.1 /DB_XREF=gi:46240445 /TID=Gga.15764.1 /CNT=10 /FEA=mRNA /TIER=ConsEnd /STK=0 /UG=Gga.15764 /UG_TITLE=Finished cDNA, clone ChEST73a6 /DEF=Gallus gallus finished cDNA, clone ChEST73a6. /REP_ORG=G. gallus	CR387686.1	Gga.15764	Gga.15764	May 2006 (WUSTL Gallus-gallus-2.1)	chr11:18772912-18774698 (+) // 95.87 //	Finished cDNA, clone ChEST73a6	---	---	---	---	---	---	---	---	---	---	---	---	---	---	---	---	---	---	---	---	---	---	---	This probe set was annotated using the Matching Probes based pipeline to a UniGene identifier using 1 transcripts. // false // Matching Probes // A	CR387686(11)	CR387686 // Gallus gallus finished cDNA, clone ChEST73a6. // gb // 11 // ---	---	6.71409	6.7602	6.94308	6.66676	6.83539	6.80994	6.88247	6.82524	7.10437
Gga.1579.1.S1_at	Chicken Array	Gallus gallus	2008-03-17	Consensus sequence	GenBank	Gga.1579.1	gb:BU419526 /DB_XREF=gi:25912197 /DB_XREF=603235061F1 /CLONE=ChEST236j16 /TID=Gga.1579.1 /CNT=18 /FEA=EST /TIER=ConsEnd /STK=2 /UG=Gga.1579 /UG_TITLE=Transcribed sequence with weak similarity to protein ref:NP_115498.1 (H.sapiens) hypothetical protein DKFZp564K192; dysbindin (Homo sapiens) /REP_ORG=G. gallus	BU419526	Gga.1579	Gga.1579	May 2006 (WUSTL Gallus-gallus-2.1)	chr20:5064042-5070511 (-) // 97.02 //	similar to My031 protein	LOC419180	---	---	ENSGALG00000003921	419180	---	---	---	XP_417359.2	XM_417359	---	---	---	---	---	---	---	0005737 // cytoplasm // inferred from electronic annotation	0005515 // protein binding // inferred from electronic annotation	---	---	---	---	This probe set was annotated using the Matching Probes based pipeline to a Entrez Gene identifier using 1 transcripts. // false // Matching Probes // A	XM_417359(11)	ENSGALT00000006247 // cdna:novel chromosome:WASHUC2:20:5064048:5070476:-1 gene:ENSGALG00000003921 // ensembl_novel // 11 // --- /// XM_417359 // PREDICTED: Gallus gallus similar to My031 protein (LOC419180), mRNA. // refseq // 11 // ---	GENSCAN00000024958 // ensembl_prediction // 4 // Cross Hyb Matching Probes	8.00746	8.17735	8.15947	8.06069	7.56481	8.06663	7.84216	7.92628	7.74711
Gga.15812.1.S1_at	Chicken Array	Gallus gallus	2008-03-17	Consensus sequence	GenBank	Gga.15812.1	gb:CR387558.1 /DB_XREF=gi:46240317 /TID=Gga.15812.1 /CNT=3 /FEA=mRNA /TIER=ConsEnd /STK=0 /UG=Gga.15812 /UG_TITLE=Finished cDNA, clone ChEST675i6 /DEF=Gallus gallus finished cDNA, clone ChEST675i6. /REP_ORG=G. gallus	CR387558.1	Gga.15812	Gga.43324	May 2006 (WUSTL Gallus-gallus-2.1)	chr1:6075649-6076452 (+) // 84.4 //	Finished cDNA, clone ChEST473f3	---	---	---	---	---	---	---	---	---	---	---	---	---	---	---	---	---	---	---	---	---	---	---	This probe set was annotated using the Matching Probes based pipeline to a UniGene identifier using 1 transcripts. // false // Matching Probes // A	CR387558(11)	CR387558 // Gallus gallus finished cDNA, clone ChEST675i6. // gb // 11 // ---	---	7.10719	6.57696	7.45874	6.39293	6.97982	6.82171	7.31836	6.89879	7.84443
Gga.15829.1.S1_at	Chicken Array	Gallus gallus	2008-03-17	Consensus sequence	GenBank	Gga.15829.1	gb:BU104409 /DB_XREF=gi:25305457 /DB_XREF=603006665F1 /CLONE=ChEST25a18 /TID=Gga.15829.1 /CNT=9 /FEA=mRNA /TIER=ConsEnd /STK=0 /UG=Gga.15829 /UG_TITLE=Finished cDNA, clone ChEST190m4 /REP_ORG=G. gallus	BU104409	Gga.15829	Gga.15829	May 2006 (WUSTL Gallus-gallus-2.1)	chr1:70993379-71056255 (+) // 94.96 //	metallophosphoesterase domain containing 1	MPPED1	---	---	ENSGALG00000014186	418229	---	---	---	XP_416454.1	XM_416454	---	---	---	---	---	---	---	---	---	---	---	---	---	This probe set was annotated using the Genome Target Overlap based pipeline to a Entrez Gene identifier using 2 transcripts. // false // Genome Target Overlap // B	ENSGALT00000022942,XM_416454	ENSGALT00000022942 // metallophosphoesterase domain containing 1 (MPPED1), mRNA // ensembl_novel // 0 // chr1:71008399-71055742(+) /// XM_416454 // PREDICTED: Gallus gallus metallophosphoesterase domain containing 1 (MPPED1), mRNA. // refseq // 0 // chr1:70993379-71055773(+)	---	3.41736	3.59278	3.29302	3.56606	3.3997	3.73808	3.54594	3.81312	3.48635
Gga.15854.1.S1_at	Chicken Array	Gallus gallus	2008-03-17	Consensus sequence	GenBank	Gga.15854.1	gb:CR387543.1 /DB_XREF=gi:46240302 /TID=Gga.15854.1 /CNT=6 /FEA=mRNA /TIER=ConsEnd /STK=0 /UG=Gga.15854 /UG_TITLE=Finished cDNA, clone ChEST249n13 /DEF=Gallus gallus finished cDNA, clone ChEST249n13. /REP_ORG=G. gallus	CR387543.1	Gga.15854	Gga.38249	May 2006 (WUSTL Gallus-gallus-2.1)	chr4:85139729-85140561 (-) // 93.02 //	Finished cDNA, clone ChEST249n13	---	---	---	---	---	---	---	---	---	---	---	---	---	---	---	---	---	---	---	---	---	---	---	This probe set was annotated using the Genome Target Overlap based pipeline to a UniGene identifier using 1 transcripts. // false // Genome Target Overlap // B	CR387543	CR387543 // Gallus gallus finished cDNA, clone ChEST249n13. // gb // 0 // chr4:85139729-85140561(-)	---	4.59765	4.85454	4.9268	4.84401	5.16669	4.75281	4.78207	4.71096	4.87906
Gga.15867.1.S1_at	Chicken Array	Gallus gallus	2008-03-17	Consensus sequence	GenBank	Gga.15867.1	gb:CR386326.1 /DB_XREF=gi:46239085 /TID=Gga.15867.1 /CNT=11 /FEA=mRNA /TIER=ConsEnd /STK=1 /UG=Gga.15867 /UG_TITLE=Finished cDNA, clone ChEST730e13 /DEF=Gallus gallus finished cDNA, clone ChEST730e13. /REP_ORG=G. gallus	CR386326.1	Gga.15867	Gga.15867	May 2006 (WUSTL Gallus-gallus-2.1)	chr17:6867308-6868648 (+) // 81.67 //	Finished cDNA, clone ChEST730e13	---	---	---	---	---	---	---	---	---	---	---	---	---	---	---	---	---	---	---	---	---	---	---	This probe set was annotated using the Matching Probes based pipeline to a UniGene identifier using 1 transcripts. // false // Matching Probes // A	CR386326(11)	CR386326 // Gallus gallus finished cDNA, clone ChEST730e13. // gb // 11 // ---	ENSGALT00000039456 // ensembl_novel // 4 // Cross Hyb Matching Probes /// GENSCAN00000003724 // ensembl_prediction // 2 // Cross Hyb Matching Probes	5.67747	5.90472	5.69095	5.99261	5.71659	5.91793	5.71589	5.77603	5.73658
Gga.15875.1.S1_at	Chicken Array	Gallus gallus	2008-03-17	Consensus sequence	GenBank	Gga.15875.1	gb:CR385247.1 /DB_XREF=gi:46237912 /TID=Gga.15875.1 /CNT=6 /FEA=mRNA /TIER=ConsEnd /STK=0 /UG=Gga.15875 /UG_TITLE=Finished cDNA, clone ChEST546b12 /DEF=Gallus gallus finished cDNA, clone ChEST546b12. /REP_ORG=G. gallus	CR385247.1	Gga.15875	Gga.15875	May 2006 (WUSTL Gallus-gallus-2.1)	chr5:38416844-38419831 (-) // 99.27 //	Finished cDNA, clone ChEST546b12	---	---	---	---	---	---	---	---	---	---	---	---	---	---	---	---	---	---	---	---	---	---	---	This probe set was annotated using the Matching Probes based pipeline to a UniGene identifier using 1 transcripts. // false // Matching Probes // A	CR385247(11)	CR385247 // Gallus gallus finished cDNA, clone ChEST546b12. // gb // 11 // ---	---	3.44051	3.34971	3.57401	3.41334	3.42859	3.54338	3.72617	3.63412	3.52097
Gga.15880.1.S1_at	Chicken Array	Gallus gallus	2008-03-17	Consensus sequence	GenBank	Gga.15880.1	gb:BU216837 /DB_XREF=gi:25397420 /DB_XREF=603754823F1 /CLONE=ChEST664m5 /TID=Gga.15880.1 /CNT=13 /FEA=mRNA /TIER=ConsEnd /STK=0 /UG=Gga.15880 /UG_TITLE=Finished cDNA, clone ChEST267j22 /REP_ORG=G. gallus	BU216837	Gga.15880	Gga.15880	May 2006 (WUSTL Gallus-gallus-2.1)	chr5:19744774-19745466 (+) // 46.5 // /// chr5:19773569-19774953 (-) // 95.52 //	Finished cDNA, clone ChEST267j22	---	---	---	---	---	---	---	---	---	---	---	---	---	---	---	---	---	---	---	---	---	---	---	This probe set was annotated using the Genome Target Overlap based pipeline to a UniGene identifier using 1 transcripts. // false // Genome Target Overlap // B	CR387140	CR387140 // Gallus gallus finished cDNA, clone ChEST267j22. // gb // 0 // chr5:19774148-19774912(-)	---	2.32929	2.44835	2.71196	2.54988	2.70374	2.507	2.56623	2.67423	2.82121
Gga.15884.1.S1_at	Chicken Array	Gallus gallus	2008-03-17	Consensus sequence	GenBank	Gga.15884.1	gb:BX275242 /DB_XREF=gi:28597843 /DB_XREF=BX275242 /CLONE=gcal0007c.b.20 /TID=Gga.15884.1 /CNT=7 /FEA=mRNA /TIER=ConsEnd /STK=0 /UG=Gga.15884 /UG_TITLE=Finished cDNA, clone ChEST84i5 /REP_ORG=G. gallus	BX275242	Gga.15884	Gga.15884	May 2006 (WUSTL Gallus-gallus-2.1)	chr3:47679116-47694546 (-) // 69.17 //	fibronectin type III domain containing 1	FNDC1	---	---	ENSGALG00000011663	421589	---	---	---	XP_419627.2	XM_419627	---	---	---	---	---	---	---	---	---	---	---	---	---	This probe set was annotated using the Matching Probes based pipeline to a Entrez Gene identifier using 1 transcripts. // false // Matching Probes // A	XM_419627(11)	ENSGALT00000019065 // cdna:novel chromosome:WASHUC2:3:47664073:47702596:-1 gene:ENSGALG00000011663 // ensembl_novel // 11 // --- /// GENSCAN00000009796 // cdna:Genscan chromosome:WASHUC2:3:47663042:47702587:-1 // ensembl_prediction // 11 // --- /// XM_419627 // PREDICTED: Gallus gallus similar to fibronectin type III domain containing 1 (LOC421589), mRNA. // refseq // 11 // ---	CR387797 // gb // 1 // Cross Hyb Matching Probes	6.87633	6.20129	5.35144	6.22302	4.83578	5.64606	4.98104	5.73096	4.7317
Gga.15987.1.S1_at	Chicken Array	Gallus gallus	2008-03-17	Consensus sequence	GenBank	Gga.15987.1	gb:BU324765 /DB_XREF=gi:25832766 /DB_XREF=603489510F1 /CLONE=ChEST389d4 /TID=Gga.15987.1 /CNT=21 /FEA=mRNA /TIER=ConsEnd /STK=0 /UG=Gga.15987 /UG_TITLE=Finished cDNA, clone ChEST481o6 /REP_ORG=G. gallus	BU324765	Gga.15987	Gga.15987	May 2006 (WUSTL Gallus-gallus-2.1)	chr1:16404477-16407598 (+) // 98.31 //	Finished cDNA, clone ChEST481o6	---	---	---	---	---	---	---	---	---	---	---	---	---	---	---	---	---	---	---	---	---	---	---	This probe set was annotated using the Genome Consensus/Exemplar Overlap based pipeline to a UniGene identifier using 1 transcripts. // false // Genome Consensus/Exemplar Overlap // C	CR387124	CR387124 // Gallus gallus finished cDNA, clone ChEST481o6. // gb // 0 // chr1:16406301-16406941(+) /// GENSCAN00000031744 // cdna:Genscan chromosome:WASHUC2:1:16404368:16417901:1 // ensembl_prediction // 0 // chr1:16404367-16417901(+)	---	5.69015	5.22654	5.41049	5.14919	4.84579	5.10397	5.1842	5.40261	5.23283
Gga.16009.1.S1_s_at	Chicken Array	Gallus gallus	2008-03-17	Consensus sequence	GenBank	Gga.16009.1	gb:BU303471 /DB_XREF=gi:25753182 /DB_XREF=603610508F1 /CLONE=ChEST599p2 /TID=Gga.16009.1 /CNT=13 /FEA=mRNA /TIER=ConsEnd /STK=0 /UG=Gga.16009 /UG_TITLE=Finished cDNA, clone ChEST631c24 /REP_ORG=G. gallus	BU303471	Gga.16009	Gga.18885	May 2006 (WUSTL Gallus-gallus-2.1)	chr2:14245050-14246544 (+) // 94.23 //	Finished cDNA, clone ChEST1017j16	---	---	---	---	---	---	---	---	---	---	---	---	---	---	---	---	---	---	---	---	---	---	---	This probe set was annotated using the Matching Probes based pipeline to a UniGene identifier using 1 transcripts. // false // Matching Probes // A	CR386468(11)	CR386468 // Gallus gallus finished cDNA, clone ChEST1017j16. // gb // 11 // ---	---	6.27162	6.08279	6.08815	5.8987	6.26535	5.89317	6.43528	5.75465	6.14443
Gga.16022.1.S1_at	Chicken Array	Gallus gallus	2008-03-17	Consensus sequence	GenBank	Gga.16022.1	gb:CR385708.1 /DB_XREF=gi:46238467 /TID=Gga.16022.1 /CNT=9 /FEA=mRNA /TIER=ConsEnd /STK=0 /UG=Gga.16022 /UG_TITLE=Finished cDNA, clone ChEST876d11 /DEF=Gallus gallus finished cDNA, clone ChEST876d11. /REP_ORG=G. gallus	CR385708.1	Gga.16022	Gga.16022	May 2006 (WUSTL Gallus-gallus-2.1)	chr1:15858371-15859207 (+) // 76.46 //	Finished cDNA, clone ChEST876d11	---	---	---	---	---	---	---	---	---	---	---	---	---	---	---	---	---	---	---	---	---	---	---	This probe set was annotated using the Matching Probes based pipeline to a UniGene identifier using 1 transcripts. // false // Matching Probes // A	CR385708(11)	CR385708 // Gallus gallus finished cDNA, clone ChEST876d11. // gb // 11 // ---	---	5.5748	5.59085	5.76772	5.46222	5.25072	5.59617	5.1473	5.30277	5.22084
Gga.16050.1.S1_s_at	Chicken Array	Gallus gallus	2008-03-17	Consensus sequence	GenBank	Gga.16050.1	gb:BU334365 /DB_XREF=gi:25842366 /DB_XREF=603498658F1 /CLONE=ChEST412c16 /TID=Gga.16050.1 /CNT=16 /FEA=mRNA /TIER=ConsEnd /STK=0 /UG=Gga.16050 /UG_TITLE=Finished cDNA, clone ChEST175o13 /REP_ORG=G. gallus	BU334365	Gga.16050	Gga.16050	May 2006 (WUSTL Gallus-gallus-2.1)	chr1:150158398-150160388 (-) // 98.36 //	DnaJ (Hsp40) homolog, subfamily C, member 3	DNAJC3	---	full length	ENSGALG00000016894	418787	Q5ZI13	---	---	NP_001008437.1	NM_001008437	---	---	---	---	---	---	---	0005737 // cytoplasm // inferred from electronic annotation	0005488 // binding // inferred from electronic annotation /// 0031072 // heat shock protein binding // inferred from electronic annotation	---	---	---	---	This probe set was annotated using the Matching Probes based pipeline to a Entrez Gene identifier using 2 transcripts. // false // Matching Probes // A	ENSGALT00000027300(10),NM_001008437(11)	ENSGALT00000027300 // Gallus gallus DnaJ (Hsp40) homolog, subfamily C, member 3 (DNAJC3), mRNA. // ensembl_known // 10 // --- /// NM_001008437 // Gallus gallus DnaJ (Hsp40) homolog, subfamily C, member 3 (DNAJC3), mRNA. // refseq // 11 // ---	---	7.93802	8.15758	8.09002	8.14051	8.13487	8.0057	8.11351	7.94135	8.08815
Gga.16076.1.S1_at	Chicken Array	Gallus gallus	2008-03-17	Consensus sequence	GenBank	Gga.16076.1	gb:BU390264 /DB_XREF=gi:25759302 /DB_XREF=603807092F1 /CLONE=ChEST787h24 /TID=Gga.16076.1 /CNT=15 /FEA=mRNA /TIER=ConsEnd /STK=0 /UG=Gga.16076 /UG_TITLE=Finished cDNA, clone ChEST201k24 /REP_ORG=G. gallus	BU390264	Gga.16076	Gga.16076	May 2006 (WUSTL Gallus-gallus-2.1)	chr5:56403637-56405017 (-) // 98.34 //	Finished cDNA, clone ChEST201k24	---	---	---	---	---	---	---	---	---	---	---	---	---	---	---	---	---	---	---	---	---	---	---	This probe set was annotated using the Matching Probes based pipeline to a UniGene identifier using 1 transcripts. // false // Matching Probes // A	CR385866(11)	CR385866 // Gallus gallus finished cDNA, clone ChEST201k24. // gb // 11 // ---	---	3.05477	3.39489	3.44529	3.35411	2.94766	3.19338	3.36603	3.23664	3.09695
Gga.16088.1.S1_at	Chicken Array	Gallus gallus	2008-03-17	Consensus sequence	GenBank	Gga.16088.1	gb:BU461771 /DB_XREF=gi:25951082 /DB_XREF=603368254F1 /CLONE=ChEST270l13 /TID=Gga.16088.1 /CNT=25 /FEA=mRNA /TIER=ConsEnd /STK=0 /UG=Gga.16088 /UG_TITLE=Finished cDNA, clone ChEST116n5 /REP_ORG=G. gallus	BU461771	Gga.16088	Gga.16088	May 2006 (WUSTL Gallus-gallus-2.1)	chr1:174805535-174828406 (+) // 99.67 //	mitochondrial ribosomal protein S31	MRPS31	---	---	---	418887	---	---	---	XP_417081.1	XM_417081	---	---	---	---	---	---	---	---	---	---	---	---	---	This probe set was annotated using the Matching Probes based pipeline to a Entrez Gene identifier using 1 transcripts. // false // Matching Probes // A	XM_417081(11)	GENSCAN00000021921 // cdna:Genscan chromosome:WASHUC2:1:174805557:174828304:1 // ensembl_prediction // 11 // --- /// XM_417081 // PREDICTED: Gallus gallus mitochondrial ribosomal protein S31 (MRPS31), mRNA. // refseq // 11 // ---	ENSGALT00000027520 // ensembl_novel // 6 // Cross Hyb Matching Probes	9.87059	10.0275	10.2728	10.2656	10.0432	10.1908	10.0606	9.86344	9.78721
Gga.16096.1.S1_at	Chicken Array	Gallus gallus	2008-03-17	Consensus sequence	GenBank	Gga.16096.1	gb:CR385392.1 /DB_XREF=gi:46238071 /TID=Gga.16096.1 /CNT=13 /FEA=mRNA /TIER=ConsEnd /STK=0 /UG=Gga.16096 /UG_TITLE=Finished cDNA, clone ChEST619n19 /DEF=Gallus gallus finished cDNA, clone ChEST619n19. /REP_ORG=G. gallus	CR385392.1	Gga.16096	Gga.34930	May 2006 (WUSTL Gallus-gallus-2.1)	chr4:75450494-75451746 (-) // 99.52 //	Finished cDNA, clone ChEST619n19	---	---	---	---	---	---	---	---	---	---	---	---	---	---	---	---	---	---	---	---	---	---	---	This probe set was annotated using the Matching Probes based pipeline to a UniGene identifier using 1 transcripts. // false // Matching Probes // A	CR385392(11)	CR385392 // Gallus gallus finished cDNA, clone ChEST619n19. // gb // 11 // ---	---	5.64594	5.76521	5.69088	5.57607	5.5862	5.79465	5.84954	5.9441	5.98122
Gga.16099.1.S1_s_at	Chicken Array	Gallus gallus	2008-03-17	Consensus sequence	GenBank	Gga.16099.1	gb:AJ397681 /DB_XREF=gi:7130864 /DB_XREF=AJ397681 /CLONE=30i21r1 /TID=Gga.16099.1 /CNT=8 /FEA=EST /TIER=ConsEnd /STK=0 /UG=Gga.16099 /UG_TITLE=Transcribed sequences /REP_ORG=G. gallus	AJ397681	Gga.16099	Gga.22735	May 2006 (WUSTL Gallus-gallus-2.1)	chr27:3802702-3803429 (-) // 79.48 //	similar to importin beta subunit	LOC426499	---	---	---	426499	---	---	---	---	XR_027119	---	---	---	---	---	---	---	---	---	---	---	---	---	This probe set was annotated using the Matching Probes based pipeline to a Entrez Gene identifier using 1 transcripts. // false // Matching Probes // A	XR_027119(11)	XR_027119 // PREDICTED: Gallus gallus similar to importin beta subunit (LOC426499), mRNA. // refseq // 11 // ---	ENSGALT00000000616 // ensembl_novel // 7 // Cross Hyb Matching Probes	4.39864	4.52937	4.5591	4.58099	4.83362	4.93438	4.61999	5.02009	4.63866
Gga.16175.1.A1_at	Chicken Array	Gallus gallus	2008-03-17	Consensus sequence	GenBank	Gga.16175.1	gb:BU319562 /DB_XREF=gi:25827563 /DB_XREF=603849502F1 /CLONE=ChEST843d1 /TID=Gga.16175.1 /CNT=2 /FEA=mRNA /TIER=ConsEnd /STK=0 /UG=Gga.16175 /UG_TITLE=Finished cDNA, clone ChEST843d1 /REP_ORG=G. gallus	BU319562	---	---	May 2006 (WUSTL Gallus-gallus-2.1)	chr4:56274592-56276148 (-) // 89.82 //	---	---	---	---	---	---	---	---	---	---	---	---	---	---	---	---	---	---	---	---	---	---	GENSCAN00000028192 // span:1133-1155 // numtm:1	---	This probe set was annotated using the Genome Consensus/Exemplar Overlap based pipeline to a ENSEMBL Prediction identifier using 1 transcripts. // false // Genome Consensus/Exemplar Overlap // C	GENSCAN00000028192	GENSCAN00000028192 // cdna:Genscan chromosome:WASHUC2:4:56269993:56297937:-1 // ensembl_prediction // 0 // chr4:56269992-56297937(-)	CR385592 // gb // 11 // Negative Strand Matching Probes	4.93878	5.03745	4.78554	5.10837	5.2272	5.06631	4.93982	4.88237	4.96508
Gga.16206.1.S1_s_at	Chicken Array	Gallus gallus	2008-03-17	Consensus sequence	GenBank	Gga.16206.1	gb:CN237411 /DB_XREF=gi:46341155 /DB_XREF=WLB133E07.ab1 /TID=Gga.16206.1 /CNT=2 /FEA=EST /TIER=ConsEnd /STK=1 /UG=Gga.16206 /UG_TITLE=Transcribed sequence with moderate similarity to protein sp:Q14135 (H.sapiens) Y121_HUMAN Hypothetical protein KIAA0121 /REP_ORG=G. gallus	CN237411	Gga.16206	Gga.15830	May 2006 (WUSTL Gallus-gallus-2.1)	chr12:4697005-4775233 (-) // 83.97 //	vestigial like 4 (Drosophila)	RCJMB04_23f9	---	full length	ENSGALG00000004937	415962	Q5ZIV2	---	---	NP_001025764.1	NM_001030593	---	---	---	---	---	---	---	---	---	---	---	---	---	This probe set was annotated using the Matching Probes based pipeline to a Entrez Gene identifier using 2 transcripts. // false // Matching Probes // A	ENSGALT00000007902(11),NM_001030593(11)	ENSGALT00000007902 // Gallus gallus vestigial like 4 (Drosophila) (VGLL4), mRNA. // ensembl_known // 11 // --- /// GENSCAN00000014317 // cdna:Genscan chromosome:WASHUC2:12:4696920:4703444:-1 // ensembl_prediction // 10 // --- /// NM_001030593 // Gallus gallus vestigial like 4 (Drosophila) (VGLL4), mRNA. // refseq // 11 // ---	GENSCAN00000014311 // ensembl_prediction // 1 // Cross Hyb Matching Probes	6.65061	6.5871	6.17466	6.50698	6.59341	6.38898	6.1166	6.02517	6.30523
Gga.16209.1.S1_at	Chicken Array	Gallus gallus	2008-03-17	Consensus sequence	GenBank	Gga.16209.1	gb:CN232307 /DB_XREF=gi:46336051 /DB_XREF=WLB048G02.ab1 /TID=Gga.16209.1 /CNT=2 /FEA=EST /TIER=ConsEnd /STK=0 /UG=Gga.16209 /UG_TITLE=Transcribed sequences /REP_ORG=G. gallus	CN232307	Gga.16209	Gga.16209	May 2006 (WUSTL Gallus-gallus-2.1)	chr3:82274452-82275200 (+) // 99.6 //	Transcribed locus	---	---	est	---	---	---	---	---	---	---	---	---	---	---	---	---	---	---	---	---	---	---	---	This probe set was annotated using the Accession mapped clusters based pipeline to a UniGene identifier using 2 transcripts. // false // Accession mapped clusters // E	BU385108,CN232307	BU385108 // /DB_XREF=603568555F1 /CLONE=ChEST526m14 // gb // --- // --- /// CN232307 // /DB_XREF=WLB048G02.ab1 // gb // --- // ---	---	4.91382	4.9068	4.54872	4.85464	4.27238	4.9172	4.82926	5.13952	4.98258
Gga.16210.1.S1_at	Chicken Array	Gallus gallus	2008-03-17	Consensus sequence	GenBank	Gga.16210.1	gb:BX934762.1 /DB_XREF=gi:41635290 /TID=Gga.16210.1 /CNT=2 /FEA=mRNA /TIER=ConsEnd /STK=0 /UG=Gga.16210 /UG_TITLE=Finished cDNA, clone ChEST732l19 /DEF=Gallus gallus finished cDNA, clone ChEST732l19. /REP_ORG=G. gallus	BX934762.1	Gga.16210	Gga.37946	May 2006 (WUSTL Gallus-gallus-2.1)	chr5:58457052-58470749 (-) // 99.56 //	hypothetical LOC423551	LOC423551	---	---	ENSGALG00000012118	423551	---	---	---	XP_421443.2	XM_421443	---	---	---	---	---	---	---	---	---	---	---	XP_421443.2 // span:7-29,67-89,96-118,143-165,186-208,218-240,298-317,323-345,365-387 // numtm:9 /// ENSGALP00000019765 // span:7-29,77-99,106-125,129-151,172-194,204-226,284-303,309-331,351-373 // numtm:9	---	This probe set was annotated using the Matching Probes based pipeline to a Entrez Gene identifier using 1 transcripts. // false // Matching Probes // A	XM_421443(11)	ENSGALT00000019792 // cdna:novel chromosome:WASHUC2:5:58457403:58486087:-1 gene:ENSGALG00000012118 // ensembl_novel // 11 // --- /// XM_421443 // PREDICTED: Gallus gallus hypothetical LOC423551 (LOC423551), mRNA. // refseq // 11 // ---	---	2.65553	2.87156	2.53847	2.78013	2.49714	2.79543	2.71477	2.73432	2.71065
Gga.1622.1.S1_at	Chicken Array	Gallus gallus	2008-03-17	Consensus sequence	GenBank	Gga.1622.1	gb:AL587725 /DB_XREF=gi:13192759 /DB_XREF=AL587725 /CLONE=ROS061C11 /TID=Gga.1622.1 /CNT=3 /FEA=EST /TIER=ConsEnd /STK=0 /UG=Gga.1622 /UG_TITLE=Transcribed sequences /REP_ORG=G. gallus	AL587725	Gga.1622	Gga.13162	May 2006 (WUSTL Gallus-gallus-2.1)	chr3:75857853-75858627 (-) // 92.19 //	mannosidase, endo-alpha	MANEA	---	---	---	421807	---	---	---	XP_419831.2	XM_419831	---	---	---	---	---	---	---	---	---	---	---	XP_419831.2 // span:9-26 // numtm:1	---	This probe set was annotated using the Matching Probes based pipeline to a Entrez Gene identifier using 1 transcripts. // false // Matching Probes // A	XM_419831(11)	XM_419831 // PREDICTED: Gallus gallus mannosidase, endo-alpha (MANEA), mRNA. // refseq // 11 // ---	---	3.33619	4.00878	3.73509	4.51177	3.45985	4.60963	3.00658	4.80221	3.1788
Gga.16230.2.S1_a_at	Chicken Array	Gallus gallus	2008-03-17	Consensus sequence	GenBank	Gga.16230.2	gb:BU397942 /DB_XREF=gi:25766998 /DB_XREF=603535422F1 /CLONE=ChEST496k6 /TID=Gga.16230.2 /CNT=2 /FEA=EST /TIER=ConsEnd /STK=0 /UG=Gga.16230 /UG_TITLE=Transcribed sequence with weak similarity to protein ref:NP_057205.1 (H.sapiens) NY-REN-45 antigen (Homo sapiens) /REP_ORG=G. gallus	BU397942	Gga.16230	Gga.44129	May 2006 (WUSTL Gallus-gallus-2.1)	chr3:21869327-21870030 (-) // 90.81 //	potassium channel tetramerisation domain containing 3	KCTD3	---	---	---	421359	---	---	---	XP_419418.2	XM_419418	---	---	---	---	---	---	---	---	---	---	---	---	---	This probe set was annotated using the Matching Probes based pipeline to a Entrez Gene identifier using 1 transcripts. // false // Matching Probes // A	XM_419418(11)	XM_419418 // PREDICTED: Gallus gallus similar to NY-REN-45 antigen (LOC421359), mRNA. // refseq // 11 // ---	ENSGALT00000015752 // ensembl_novel // 2 // Cross Hyb Matching Probes	6.9807	7.05976	7.03895	7.123	7.16465	7.16704	7.36992	7.45366	7.21254
Gga.16234.1.S1_at	Chicken Array	Gallus gallus	2008-03-17	Consensus sequence	GenBank	Gga.16234.1	gb:CR387500.1 /DB_XREF=gi:46240259 /TID=Gga.16234.1 /CNT=31 /FEA=mRNA /TIER=ConsEnd /STK=0 /UG=Gga.16234 /UG_TITLE=Finished cDNA, clone ChEST147b7 /DEF=Gallus gallus finished cDNA, clone ChEST147b7. /REP_ORG=G. gallus	CR387500.1	Gga.16234	Gga.16234	May 2006 (WUSTL Gallus-gallus-2.1)	chr1:28459306-28462974 (+) // 98.54 //	Finished cDNA, clone ChEST147b7	---	---	---	---	---	---	---	---	---	---	---	---	---	---	---	---	---	---	---	---	---	---	---	This probe set was annotated using the Matching Probes based pipeline to a UniGene identifier using 1 transcripts. // false // Matching Probes // A	CR387500(11)	CR387500 // Gallus gallus finished cDNA, clone ChEST147b7. // gb // 11 // ---	---	8.86066	8.88444	8.86478	8.90318	8.83621	8.88113	9.04384	8.84773	9.05061
Gga.16321.1.S1_at	Chicken Array	Gallus gallus	2008-03-17	Consensus sequence	GenBank	Gga.16321.1	gb:BU236527 /DB_XREF=gi:25482786 /DB_XREF=603412241F1 /CLONE=ChEST331a12 /TID=Gga.16321.1 /CNT=19 /FEA=EST /TIER=ConsEnd /STK=0 /UG=Gga.16321 /UG_TITLE=Transcribed sequence with moderate similarity to protein ref:NP_036569.1 (H.sapiens) SNARE associated protein snapin (Homo sapiens) /REP_ORG=G. gallus	BU236527	Gga.16321	Gga.16321	May 2006 (WUSTL Gallus-gallus-2.1)	---	Transcribed locus, strongly similar to NP_001020819.1 SNAP-associated protein [Rattus norvegicus]	---	---	est	---	---	---	---	---	---	---	---	---	---	---	---	---	---	---	---	---	---	---	---	This probe set was annotated using the Accession mapped clusters based pipeline to a UniGene identifier using 19 transcripts. // false // Accession mapped clusters // E	BU200019,BU236527,BU303159,BU321736,BU326705,BU333054,BU337475,BU340671,BU371574,BU371732,BU381289,BU394101,BU409629,BU417791,BU450279,CN228148,CN229287,CN230197,CN230427	BU200019 // /DB_XREF=603950812F1 /CLONE=ChEST910h3 // gb // --- // --- /// BU236527 // /DB_XREF=603412241F1 /CLONE=ChEST331a12 // gb // --- // --- /// BU303159 // /DB_XREF=603609883F1 /CLONE=ChEST597f21 // gb // --- // --- /// BU321736 // /DB_XREF=603486508F1 /CLONE=ChEST382o1 // gb // --- // --- /// BU326705 // /DB_XREF=603490193F1 /CLONE=ChEST391i23 // gb // --- // --- /// BU333054 // /DB_XREF=…	---	6.17341	5.93355	5.92136	5.8304	5.7784	5.90962	5.90004	5.75558	5.79535
Gga.16413.2.S1_a_at	Chicken Array	Gallus gallus	2008-03-17	Consensus sequence	GenBank	Gga.16413.2	gb:AF076982.1 /DB_XREF=gi:3335653 /GEN=NPC2 /TID=Gga.16413.2 /CNT=17 /FEA=FLmRNA /TIER=FL /STK=1 /LL=396515 /UG=Gga.16413 /DEF=Gallus gallus neuroplasticin-2 (NPC2) mRNA, complete cds. /PROD=neuroplasticin-2 /FL=gb:AF076982.1 /REP_ORG=G. gallus	AF076982.1	Gga.16413	Gga.22576	May 2006 (WUSTL Gallus-gallus-2.1)	chr20:9675155-9686922 (+) // 92.27 //	stathmin-like 3	STMN3	---	full length	ENSGALG00000006130	419263	O93388	---	---	NP_001004393.1	NM_001004393	---	---	---	---	---	---	0007242 // intracellular signaling cascade // inferred from electronic annotation	---	---	---	---	---	---	This probe set was annotated using the Matching Probes based pipeline to a Entrez Gene identifier using 4 transcripts. // false // Matching Probes // A	CR352356(11),CR386830(11),ENSGALT00000039431(11),NM_001004393(11)	CR352356 // Gallus gallus finished cDNA, clone ChEST536k13. // gb // 11 // --- /// CR386830 // Gallus gallus finished cDNA, clone ChEST1009l18. // gb // 11 // --- /// ENSGALT00000009893 // cdna:known chromosome:WASHUC2:20:9675163:9686920:1 gene:ENSGALG00000006130 // ensembl_known // 11 // --- /// ENSGALT00000039431 // Gallus gallus stathmin-like 3 (STMN3), mRNA. // ensembl_known // 11 // --- /// …	NM_205509 // refseq // 6 // Negative Strand Matching Probes	3.48081	3.36908	3.62978	3.44917	3.64412	3.53044	3.61789	3.50902	3.36983
Gga.16414.1.S1_at	Chicken Array	Gallus gallus	2008-03-17	Consensus sequence	GenBank	Gga.16414.1	gb:BU105956 /DB_XREF=gi:25307947 /DB_XREF=603006235F1 /CLONE=ChEST24e10 /TID=Gga.16414.1 /CNT=12 /FEA=mRNA /TIER=ConsEnd /STK=0 /UG=Gga.16414 /UG_TITLE=Finished cDNA, clone ChEST10a18 /REP_ORG=G. gallus	BU105956	Gga.16414	Gga.16414	May 2006 (WUSTL Gallus-gallus-2.1)	chr28:4434221-4436009 (-) // 86.34 //	Finished cDNA, clone ChEST10a18	---	---	---	---	---	---	---	---	---	---	---	---	---	---	---	---	---	---	---	---	---	---	---	This probe set was annotated using the Genome Target Overlap based pipeline to a UniGene identifier using 1 transcripts. // false // Genome Target Overlap // B	CR386966	CR386966 // Gallus gallus finished cDNA, clone ChEST10a18. // gb // 0 // chr28:4434888-4436003(-)	---	2.44948	2.56784	2.55533	2.60395	2.86119	2.61719	2.61695	2.7627	2.68347
Gga.16417.1.S1_at	Chicken Array	Gallus gallus	2008-03-17	Consensus sequence	GenBank	Gga.16417.1	gb:BU112826 /DB_XREF=gi:25317159 /DB_XREF=603129147F1 /CLONE=ChEST103m11 /TID=Gga.16417.1 /CNT=35 /FEA=mRNA /TIER=ConsEnd /STK=0 /UG=Gga.16417 /UG_TITLE=Finished cDNA, clone ChEST5k11 /REP_ORG=G. gallus	BU112826	Gga.16417	Gga.10597	May 2006 (WUSTL Gallus-gallus-2.1)	chr8:26044639-26057566 (-) // 98.22 //	ubiquitin specific peptidase 24	USP24	---	---	ENSGALG00000010805	424665	---	---	---	XP_422499.2	XM_422499	---	---	---	---	---	---	0006464 // protein modification process // inferred from electronic annotation /// 0006511 // ubiquitin-dependent protein catabolic process // inferred from electronic annotation /// 0006810 // transport // inferred from electronic annotation	0016020 // membrane // inferred from electronic annotation	0004221 // ubiquitin thiolesterase activity // inferred from electronic annotation /// 0005215 // transporter activity // inferred from electronic annotation	---	---	---	---	This probe set was annotated using the Genome Target Overlap based pipeline to a Entrez Gene identifier using 1 transcripts. // false // Genome Target Overlap // B	XM_422499	ENSGALT00000017568 // cdna:novel chromosome:WASHUC2:8:26045410:26109489:-1 gene:ENSGALG00000010805 // ensembl_novel // 0 // chr8:26045409-26109489(-) /// GENSCAN00000017778 // cdna:Genscan chromosome:WASHUC2:8:26041235:26109489:-1 // ensembl_prediction // 0 // chr8:26041234-26109489(-) /// XM_422499 // PREDICTED: Gallus gallus ubiquitin specific peptidase 24 (USP24), mRNA. // refseq // 0 // chr8:…	---	5.39167	5.18951	5.55631	5.36394	5.32261	5.36478	5.56548	5.48059	5.49541
Gga.16420.1.S1_at	Chicken Array	Gallus gallus	2008-03-17	Consensus sequence	GenBank	Gga.16420.1	gb:BU260324 /DB_XREF=gi:25527591 /DB_XREF=603504452F1 /CLONE=ChEST426h13 /TID=Gga.16420.1 /CNT=21 /FEA=mRNA /TIER=ConsEnd /STK=0 /UG=Gga.16420 /UG_TITLE=Finished cDNA, clone ChEST54d8 /REP_ORG=G. gallus	BU260324	Gga.16420	Gga.16420	May 2006 (WUSTL Gallus-gallus-2.1)	chr11:7842427-7854201 (+) // 98.87 //	Nedd4 binding protein 1	RCJMB04_6i4	---	full length	ENSGALG00000003907	415739	Q5ZLE9	---	---	NP_001025741.1	NM_001030570	---	---	---	---	---	---	---	0005634 // nucleus // inferred from electronic annotation	---	---	---	---	---	This probe set was annotated using the Genome Consensus/Exemplar Overlap based pipeline to a Entrez Gene identifier using 2 transcripts. // false // Genome Consensus/Exemplar Overlap // C	ENSGALT00000006207,NM_001030570	ENSGALT00000006207 // Gallus gallus Nedd4 binding protein 1 (N4BP1), mRNA. // ensembl_known // 0 // chr11:7834472-7853944(+) /// ENSGALT00000039610 // cdna:novel chromosome:WASHUC2:11:7834532:7853939:1 gene:ENSGALG00000003907 // ensembl_novel // 0 // chr11:7834531-7853939(+) /// GENSCAN00000030498 // cdna:Genscan chromosome:WASHUC2:11:7834572:7853755:1 // ensembl_prediction // 0 // chr11:7834571-…	---	2.04818	2.01494	2.15861	2.00209	2.11877	2.18469	2.07223	2.23951	2.03341
Gga.16427.1.S1_at	Chicken Array	Gallus gallus	2008-03-17	Consensus sequence	GenBank	Gga.16427.1	gb:CR386239.1 /DB_XREF=gi:46238998 /TID=Gga.16427.1 /CNT=34 /FEA=mRNA /TIER=ConsEnd /STK=0 /UG=Gga.16427 /UG_TITLE=Finished cDNA, clone ChEST11i4 /DEF=Gallus gallus finished cDNA, clone ChEST11i4. /REP_ORG=G. gallus	CR386239.1	Gga.16427	Gga.16427	May 2006 (WUSTL Gallus-gallus-2.1)	chr2:105299168-105316773 (-) // 88.51 //	ubiquitin specific peptidase 14 (tRNA-guanine transglycosylase)	USP14	---	---	---	421063	---	---	---	XP_419150.1	XM_419150	---	---	---	---	---	---	---	---	---	---	---	---	---	This probe set was annotated using the Matching Probes based pipeline to a Entrez Gene identifier using 1 transcripts. // false // Matching Probes // A	XM_419150(11)	XM_419150 // PREDICTED: Gallus gallus similar to tRNA-Guanine Transglycosylase (LOC421063), mRNA. // refseq // 11 // ---	CR386239 // gb // 7 // Cross Hyb Matching Probes /// ENSGALT00000024064 // ensembl_novel // 7 // Cross Hyb Matching Probes	6.77972	6.69475	7.36425	7.06509	7.56133	7.37089	7.40962	7.47284	7.43245
Gga.16445.1.S1_a_at	Chicken Array	Gallus gallus	2008-03-17	Consensus sequence	GenBank	Gga.16445.1	gb:CR390181.1 /DB_XREF=gi:46428826 /TID=Gga.16445.1 /CNT=5 /FEA=mRNA /TIER=ConsEnd /STK=0 /UG=Gga.16445 /UG_TITLE=Finished cDNA, clone ChEST68l19 /DEF=Gallus gallus finished cDNA, clone ChEST939b15. /REP_ORG=G. gallus	CR390181.1	Gga.16445	Gga.39950	May 2006 (WUSTL Gallus-gallus-2.1)	chr1:82576668-82612312 (+) // 98.98 // /// chr1:82597501-82603856 (+) // 71.29 //	hypothetical protein LOC769733	LOC769733	---	---	ENSGALG00000014816	769733	---	---	---	XP_001233019.1	XM_001233018	---	---	---	---	---	---	---	---	0003677 // DNA binding // inferred from electronic annotation	---	---	---	---	This probe set was annotated using the Matching Probes based pipeline to a Entrez Gene identifier using 1 transcripts. // false // Matching Probes // A	XM_001233018(11)	CR385116 // Gallus gallus finished cDNA, clone ChEST398c21. // gb // 11 // --- /// CR390181 // Gallus gallus finished cDNA, clone ChEST939b15. // gb // 11 // --- /// ENSGALT00000023923 // cdna:novel chromosome:WASHUC2:1:82564762:82603736:1 gene:ENSGALG00000014816 // ensembl_novel // 10 // --- /// XM_001233018 // PREDICTED: Gallus gallus hypothetical protein LOC769733 (LOC769733), mRNA. // refseq …	---	4.59589	4.63871	4.55281	4.64542	4.65844	4.63146	4.57034	4.69702	4.66363
Gga.16452.1.A1_at	Chicken Array	Gallus gallus	2008-03-17	Consensus sequence	GenBank	Gga.16452.1	gb:CR387671.1 /DB_XREF=gi:46240430 /TID=Gga.16452.1 /CNT=3 /FEA=mRNA /TIER=ConsEnd /STK=0 /UG=Gga.16452 /UG_TITLE=Finished cDNA, clone ChEST73a4 /DEF=Gallus gallus finished cDNA, clone ChEST73a4. /REP_ORG=G. gallus	CR387671.1	Gga.16452	Gga.16452	May 2006 (WUSTL Gallus-gallus-2.1)	chr15:1969754-1971242 (+) // 97.81 //	Finished cDNA, clone ChEST73a4	---	---	---	---	---	---	---	---	---	---	---	---	---	---	---	---	---	---	---	---	---	---	---	This probe set was annotated using the Accession mapped clusters based pipeline to a UniGene identifier using 3 transcripts. // false // Accession mapped clusters // E	AL585106,BU132237,CR387671	AL585106 // /DB_XREF=AL585106 /CLONE=ROS018H10 // gb // --- // --- /// BU132237 // /DB_XREF=603117209F1 /CLONE=ChEST73a4 // gb // --- // --- /// CR387671 // /DEF=Gallus gallus finished cDNA, clone ChEST73a4. // gb // --- // ---	---	2.98116	3.10294	3.00192	3.06646	2.91411	3.07281	3.15678	3.04755	3.00832
Gga.16564.1.S1_a_at	Chicken Array	Gallus gallus	2008-03-17	Consensus sequence	GenBank	Gga.16564.1	gb:CD735960 /DB_XREF=gi:32286809 /DB_XREF=4017150 /CLONE=1GAL_72L08 /TID=Gga.16564.1 /CNT=8 /FEA=mRNA /TIER=ConsEnd /STK=0 /LL=395181 /UG_GENE=LOC395181 /UG=Gga.16564 /UG_TITLE=DMRT1 isoform e /REP_ORG=G. gallus	CD735960	Gga.16564	Gga.34355	May 2006 (WUSTL Gallus-gallus-2.1)	chr2:44378641-44380740 (-) // 74.05 //	ribosomal protein SA	RPSA	---	---	ENSGALG00000011951	395181	P50890 /// Q6SVA6	---	---	XP_001235320.1 /// XP_418817.1	XM_001235319 /// XM_418817	---	---	---	---	---	---	0006355 // regulation of transcription, DNA-dependent // inferred from electronic annotation /// 0006412 // translation // inferred from electronic annotation /// 0007507 // heart development // inferred from sequence or structural similarity /// 0007548 // sex differentiation // inferred from electronic annotation	0005622 // intracellular // inferred from electronic annotation /// 0005634 // nucleus // inferred from electronic annotation /// 0005719 // nuclear euchromatin // inferred from sequence or structural similarity /// 0005737 // cytoplasm // inferred from electronic annotation /// 0005840 // ribosome // inferred from electronic annotation /// 0015935 // small ribosomal subunit // inferred from elec…	0003677 // DNA binding // inferred from electronic annotation /// 0003700 // transcription factor activity // inferred from electronic annotation /// 0003735 // structural constituent of ribosome // inferred from electronic annotation	---	---	---	---	This probe set was annotated using the Matching Probes based pipeline to a Entrez Gene identifier using 3 transcripts. // false // Matching Probes // A	AY448022(11),XM_001235319(11),XM_418817(11)	AY448022 // Gallus gallus DMRT1 isoform e mRNA, partial cds, alternatively spliced. // gb // 11 // --- /// ENSGALT00000019495 // cdna:known chromosome:WASHUC2:2:44378631:44383329:-1 gene:ENSGALG00000011951 // ensembl_known // 11 // --- /// ENSGALT00000037553 // cdna:known chromosome:WASHUC2:2:44378640:44380739:-1 gene:ENSGALG00000011951 // ensembl_known // 11 // --- /// GENSCAN00000019821 // cdna…	---	12.1401	12.1015	11.6382	11.8607	11.5601	11.7679	11.7296	11.6083	11.5596
Gga.16564.3.S1_s_at	Chicken Array	Gallus gallus	2008-03-17	Consensus sequence	GenBank	Gga.16564.3	gb:CR386598.1 /DB_XREF=gi:46239357 /TID=Gga.16564.3 /CNT=2 /FEA=mRNA /TIER=ConsEnd /STK=0 /LL=395181 /UG_GENE=LOC395181 /UG=Gga.16564 /UG_TITLE=DMRT1 isoform e /DEF=Gallus gallus finished cDNA, clone ChEST293g10. /REP_ORG=G. gallus	CR386598.1	Gga.16564	Gga.34355	May 2006 (WUSTL Gallus-gallus-2.1)	chr2:44378642-44383316 (-) // 99.35 //	ribosomal protein SA	RPSA	---	---	ENSGALG00000011951	395181	P50890 /// Q6SVA6	---	---	XP_001235320.1 /// XP_418817.1	XM_001235319 /// XM_418817	---	---	---	---	---	---	0006355 // regulation of transcription, DNA-dependent // inferred from electronic annotation /// 0006412 // translation // inferred from electronic annotation /// 0007507 // heart development // inferred from sequence or structural similarity /// 0007548 // sex differentiation // inferred from electronic annotation	0005622 // intracellular // inferred from electronic annotation /// 0005634 // nucleus // inferred from electronic annotation /// 0005719 // nuclear euchromatin // inferred from sequence or structural similarity /// 0005737 // cytoplasm // inferred from electronic annotation /// 0005840 // ribosome // inferred from electronic annotation /// 0015935 // small ribosomal subunit // inferred from elec…	0003677 // DNA binding // inferred from electronic annotation /// 0003700 // transcription factor activity // inferred from electronic annotation /// 0003735 // structural constituent of ribosome // inferred from electronic annotation	---	---	---	---	This probe set was annotated using the Matching Probes based pipeline to a Entrez Gene identifier using 3 transcripts. // false // Matching Probes // A	AY448022(11),XM_001235319(11),XM_418817(11)	AY448022 // Gallus gallus DMRT1 isoform e mRNA, partial cds, alternatively spliced. // gb // 11 // --- /// ENSGALT00000019495 // cdna:known chromosome:WASHUC2:2:44378631:44383329:-1 gene:ENSGALG00000011951 // ensembl_known // 11 // --- /// ENSGALT00000037553 // cdna:known chromosome:WASHUC2:2:44378640:44380739:-1 gene:ENSGALG00000011951 // ensembl_known // 10 // --- /// GENSCAN00000019821 // cdna…	---	12.1824	12.0583	11.838	11.9012	11.6682	11.8754	11.7438	11.6972	11.6838
Gga.16573.1.S1_at	Chicken Array	Gallus gallus	2008-03-17	Consensus sequence	GenBank	Gga.16573.1	gb:BU284957 /DB_XREF=gi:25734413 /DB_XREF=603602585F1 /CLONE=ChEST579j22 /TID=Gga.16573.1 /CNT=27 /FEA=mRNA /TIER=ConsEnd /STK=0 /UG=Gga.16573 /UG_TITLE=Finished cDNA, clone ChEST537d16 /REP_ORG=G. gallus	BU284957	Gga.16573	Gga.16573	May 2006 (WUSTL Gallus-gallus-2.1)	chr1:47026310-47027996 (+) // 99.41 //	Finished cDNA, clone ChEST537d16	---	---	---	---	---	---	---	---	---	---	---	---	---	---	---	---	---	---	---	---	---	---	---	This probe set was annotated using the Genome Target Overlap based pipeline to a UniGene identifier using 1 transcripts. // false // Genome Target Overlap // B	CR387757	CR387757 // Gallus gallus finished cDNA, clone ChEST537d16. // gb // 0 // chr1:47026533-47027647(+)	---	4.6861	4.73258	4.88969	4.84142	5.06296	4.95466	5.07848	5.13701	4.46109
Gga.16583.1.S1_at	Chicken Array	Gallus gallus	2008-03-17	Consensus sequence	GenBank	Gga.16583.1	gb:BU139667 /DB_XREF=gi:25354088 /DB_XREF=603134834F1 /CLONE=ChEST117c10 /TID=Gga.16583.1 /CNT=5 /FEA=mRNA /TIER=ConsEnd /STK=0 /UG=Gga.16583 /UG_TITLE=Finished cDNA, clone ChEST942k22 /REP_ORG=G. gallus	BU139667	Gga.16583	Gga.16583	May 2006 (WUSTL Gallus-gallus-2.1)	chr2:55381273-55384692 (+) // 97.32 //	cullin 1	CUL1	---	---	ENSGALG00000012402	420783	---	---	---	XP_418878.2	XM_418878	---	---	---	---	---	---	0006511 // ubiquitin-dependent protein catabolic process // inferred from electronic annotation	0031461 // cullin-RING ubiquitin ligase complex // inferred from electronic annotation	0031625 // ubiquitin protein ligase binding // inferred from electronic annotation	---	---	ENSGALP00000020225 // span:196-214 // numtm:1	---	This probe set was annotated using the Genome Consensus/Exemplar Overlap based pipeline to a Entrez Gene identifier using 1 transcripts. // false // Genome Consensus/Exemplar Overlap // C	XM_418878	CR386747 // Gallus gallus finished cDNA, clone ChEST942k22. // gb // 0 // chr2:55381273-55381999(+) /// ENSGALT00000020252 // cdna:novel chromosome:WASHUC2:2:55353349:55391287:1 gene:ENSGALG00000012402 // ensembl_novel // 0 // chr2:55353348-55391287(+) /// GENSCAN00000026017 // cdna:Genscan chromosome:WASHUC2:2:55375212:55390740:1 // ensembl_prediction // 0 // chr2:55375211-55390740(+) /// XM_418…	---	4.70603	4.2943	4.60545	4.39348	4.59604	4.29271	4.3385	4.25448	4.76243
Gga.16635.1.S1_at	Chicken Array	Gallus gallus	2008-03-17	Consensus sequence	GenBank	Gga.16635.1	gb:CN236589 /DB_XREF=gi:46340333 /DB_XREF=RJB123E04.ab1 /TID=Gga.16635.1 /CNT=4 /FEA=EST /TIER=ConsEnd /STK=0 /UG=Gga.16635 /UG_TITLE=Transcribed sequence with weak similarity to protein ref:NP_003107.1 (H.sapiens) sperm associated antigen 4 (Homo sapiens) /REP_ORG=G. gallus	CN236589	Gga.16635	Gga.16635	May 2006 (WUSTL Gallus-gallus-2.1)	chr25:690032-691949 (-) // 75.18 //	sperm associated antigen 4	SPAG4	---	---	ENSGALG00000000443	426655	---	---	---	XP_424281.1	XM_424281	---	---	---	---	---	---	---	---	---	---	---	XP_424281.1 // span:15-36 // numtm:1 /// GENSCAN00000036150 // span:107-129,150-167 // numtm:2	---	This probe set was annotated using the Matching Probes based pipeline to a Entrez Gene identifier using 1 transcripts. // false // Matching Probes // A	XM_424281(11)	ENSGALT00000000600 // cdna:novel chromosome:WASHUC2:25:689185:691949:-1 gene:ENSGALG00000000443 // ensembl_novel // 10 // --- /// GENSCAN00000036150 // cdna:Genscan chromosome:WASHUC2:25:690210:694899:-1 // ensembl_prediction // 10 // --- /// XM_424281 // PREDICTED: Gallus gallus hypothetical LOC426655 (LOC426655), mRNA. // refseq // 11 // ---	XM_001236665 // refseq // 6 // Cross Hyb Matching Probes /// GENSCAN00000007747 // ensembl_prediction // 5 // Cross Hyb Matching Probes /// GENSCAN00000008374 // ensembl_prediction // 1 // Cross Hyb Matching Probes /// GENSCAN00000038672 // ensembl_prediction // 2 // Cross Hyb Matching Probes	3.49689	3.52893	3.9741	3.61222	4.09225	3.6375	3.84761	3.6604	4.05821
Gga.16655.1.S1_at	Chicken Array	Gallus gallus	2008-03-17	Consensus sequence	GenBank	Gga.16655.1	gb:CR385170.1 /DB_XREF=gi:46237835 /TID=Gga.16655.1 /CNT=20 /FEA=mRNA /TIER=ConsEnd /STK=0 /UG=Gga.16655 /UG_TITLE=Finished cDNA, clone ChEST545h17 /DEF=Gallus gallus finished cDNA, clone ChEST545h17. /REP_ORG=G. gallus	CR385170.1	Gga.16655	Gga.16655	May 2006 (WUSTL Gallus-gallus-2.1)	chr28:2399235-2400195 (+) // 99.79 //	histocompatibility (minor) HA-1	RCJMB04_3i16	---	full length	---	420102	Q5F441	---	---	NP_001026108.1	NM_001030937	---	---	---	---	---	---	0007165 // signal transduction // inferred from electronic annotation /// 0007242 // intracellular signaling cascade // inferred from electronic annotation	0005622 // intracellular // inferred from electronic annotation	0008270 // zinc ion binding // inferred from electronic annotation /// 0046872 // metal ion binding // inferred from electronic annotation	---	---	---	---	This probe set was annotated using the Matching Probes based pipeline to a Entrez Gene identifier using 1 transcripts. // false // Matching Probes // A	NM_001030937(10)	NM_001030937 // Gallus gallus histocompatibility (minor) HA-1 (HMHA1), mRNA. // refseq // 10 // ---	---	3.80891	3.48357	3.77527	4.12351	3.98991	4.43687	4.44778	4.82296	4.77508
Gga.16663.1.S1_at	Chicken Array	Gallus gallus	2008-03-17	Consensus sequence	GenBank	Gga.16663.1	gb:BU406817 /DB_XREF=gi:25775873 /DB_XREF=603482103F1 /CLONE=ChEST371e1 /TID=Gga.16663.1 /CNT=2 /FEA=mRNA /TIER=ConsEnd /STK=0 /UG=Gga.16663 /UG_TITLE=Finished cDNA, clone ChEST371e1 /REP_ORG=G. gallus	BU406817	Gga.16663	Gga.16394	May 2006 (WUSTL Gallus-gallus-2.1)	---	Complement C4	C4	---	full length	---	426611	Q076D6	---	---	NP_001070701.1 /// XP_001231361.1	NM_001077233 /// XM_001231360	---	---	---	---	---	---	---	0005576 // extracellular region // inferred from electronic annotation	0004866 // endopeptidase inhibitor activity // inferred from electronic annotation /// 0005515 // protein binding // inferred from electronic annotation	---	---	---	---	This probe set was annotated using the Accession mapped clusters based pipeline to a UniGene identifier using 2 transcripts. // false // Accession mapped clusters // E	BU406817,CR385546	BU406817 // /DB_XREF=603482103F1 /CLONE=ChEST371e1 // gb // --- // --- /// CR385546 // /DEF=Gallus gallus finished cDNA, clone ChEST371e1. // gb // --- // ---	NM_001077233 // refseq // 7 // Cross Hyb Matching Probes /// XM_001231360 // refseq // 1 // Cross Hyb Matching Probes /// ENSGALT00000041225 // ensembl_novel // 4 // Cross Hyb Matching Probes /// GENSCAN00000007113 // ensembl_prediction // 1 // Cross Hyb Matching Probes	3.82732	3.78915	4.08451	3.81777	4.1552	4.01751	3.8636	3.99046	3.7361
Gga.16691.1.S1_at	Chicken Array	Gallus gallus	2008-03-17	Consensus sequence	GenBank	Gga.16691.1	gb:CR406149.1 /DB_XREF=gi:47021683 /TID=Gga.16691.1 /CNT=6 /FEA=mRNA /TIER=ConsEnd /STK=0 /UG=Gga.16691 /UG_TITLE=Finished cDNA, clone ChEST383m23 /DEF=Gallus gallus finished cDNA, clone ChEST857d20. /REP_ORG=G. gallus	CR406149.1	Gga.16691	Gga.8950	May 2006 (WUSTL Gallus-gallus-2.1)	chr1:134680361-134689701 (+) // 99.4 //	hect domain and RLD 2	HERC2	---	---	ENSGALG00000016739	418682	---	---	---	XP_001233308.1	XM_001233307	---	---	---	---	---	---	0006464 // protein modification process // inferred from electronic annotation /// 0006468 // protein amino acid phosphorylation // inferred from electronic annotation /// 0006512 // ubiquitin cycle // inferred from electronic annotation	0005622 // intracellular // inferred from electronic annotation	0004672 // protein kinase activity // inferred from electronic annotation /// 0004842 // ubiquitin-protein ligase activity // inferred from electronic annotation /// 0005524 // ATP binding // inferred from electronic annotation /// 0008270 // zinc ion binding // inferred from electronic annotation /// 0020037 // heme binding // inferred from electronic annotation	---	---	---	---	This probe set was annotated using the Matching Probes based pipeline to a Entrez Gene identifier using 1 transcripts. // false // Matching Probes // A	XM_001233307(10)	ENSGALT00000027018 // cdna:novel chromosome:WASHUC2:1:134617867:134722073:1 gene:ENSGALG00000016739 // ensembl_novel // 10 // --- /// ENSGALT00000036596 // cdna:novel chromosome:WASHUC2:1:134617867:134722073:1 gene:ENSGALG00000016739 // ensembl_novel // 10 // --- /// GENSCAN00000037065 // cdna:Genscan chromosome:WASHUC2:1:134630216:134721723:1 // ensembl_prediction // 9 // --- /// XM_001233307 //…	---	5.07694	4.74119	4.83718	4.80066	4.6694	4.64102	4.08827	4.37931	4.54682
Gga.16693.1.S1_at	Chicken Array	Gallus gallus	2008-03-17	Consensus sequence	GenBank	Gga.16693.1	gb:BU317266 /DB_XREF=gi:25825267 /DB_XREF=603849492F1 /CLONE=ChEST843h24 /TID=Gga.16693.1 /CNT=8 /FEA=mRNA /TIER=ConsEnd /STK=0 /UG=Gga.16693 /UG_TITLE=Finished cDNA, clone ChEST835n24 /REP_ORG=G. gallus	BU317266	Gga.16693	Gga.16693	May 2006 (WUSTL Gallus-gallus-2.1)	chr14:13290176-13291077 (-) // 98.57 //	hypothetical gene supported by CR389067; CR406161	LOC416668	---	---	---	416668	---	---	---	XP_429448.1	XM_429448	---	---	---	---	---	---	---	---	---	---	---	---	---	This probe set was annotated using the Matching Probes based pipeline to a Entrez Gene identifier using 1 transcripts. // false // Matching Probes // A	CR406161(11)	CR406161 // Gallus gallus finished cDNA, clone ChEST846e21. // gb // 11 // ---	GENSCAN00000013857 // ensembl_prediction // 11 // Negative Strand Matching Probes	4.82212	4.52679	4.92118	4.70321	5.20504	4.68658	4.8472	4.84623	4.96982
Gga.16694.1.S1_at	Chicken Array	Gallus gallus	2008-03-17	Consensus sequence	GenBank	Gga.16694.1	gb:CR385606.1 /DB_XREF=gi:46238365 /TID=Gga.16694.1 /CNT=19 /FEA=mRNA /TIER=ConsEnd /STK=0 /UG=Gga.16694 /UG_TITLE=Finished cDNA, clone ChEST384f13 /DEF=Gallus gallus finished cDNA, clone ChEST384f13. /REP_ORG=G. gallus	CR385606.1	Gga.16694	Gga.16694	May 2006 (WUSTL Gallus-gallus-2.1)	chr1:179519978-179551313 (+) // 99.47 //	katanin p60 subunit A-like 1	KATNAL1	---	---	---	418920	---	---	---	XP_417114.1	XM_417114	---	---	---	---	---	---	---	---	---	---	---	---	---	This probe set was annotated using the Matching Probes based pipeline to a Entrez Gene identifier using 1 transcripts. // false // Matching Probes // A	CR385606(11)	CR385606 // Gallus gallus finished cDNA, clone ChEST384f13. // gb // 11 // ---	---	4.80828	4.99356	4.61766	4.87986	4.40769	4.85551	4.73395	4.80878	4.41925
Gga.16739.1.S1_at	Chicken Array	Gallus gallus	2008-03-17	Consensus sequence	GenBank	Gga.16739.1	gb:BU110454 /DB_XREF=gi:25313962 /DB_XREF=603126368F1 /CLONE=ChEST96g17 /TID=Gga.16739.1 /CNT=25 /FEA=mRNA /TIER=ConsEnd /STK=0 /UG=Gga.16739 /UG_TITLE=Finished cDNA, clone ChEST218b21 /REP_ORG=G. gallus	BU110454	Gga.16739	Gga.16739	May 2006 (WUSTL Gallus-gallus-2.1)	chr1:62359724-62371620 (-) // 98.73 //	jumonji, AT rich interactive domain 1A	JARID1A	---	---	ENSGALG00000012986	418148	---	---	---	XP_416379.2	XM_416379	---	---	---	---	---	---	---	0005622 // intracellular // inferred from electronic annotation	0003677 // DNA binding // inferred from electronic annotation /// 0005515 // protein binding // inferred from electronic annotation /// 0008270 // zinc ion binding // inferred from electronic annotation	---	---	GENSCAN00000023043 // span:1934-1956,1988-2010,2070-2092 // numtm:3	---	This probe set was annotated using the Genome Target Overlap based pipeline to a Entrez Gene identifier using 1 transcripts. // false // Genome Target Overlap // B	XM_416379	ENSGALT00000021199 // cdna:novel chromosome:WASHUC2:1:62361514:62407509:-1 gene:ENSGALG00000012986 // ensembl_novel // 0 // chr1:62361513-62407509(-) /// GENSCAN00000023043 // cdna:Genscan chromosome:WASHUC2:1:62339669:62408329:-1 // ensembl_prediction // 0 // chr1:62339668-62407635(-) /// XM_416379 // PREDICTED: Gallus gallus jumonji, AT rich interactive domain 1A (JARID1A), mRNA. // refseq // 0…	---	6.20515	6.36818	6.00118	6.30498	5.86155	6.27426	6.18542	6.03455	5.99053
Gga.16742.1.S1_s_at	Chicken Array	Gallus gallus	2008-03-17	Consensus sequence	GenBank	Gga.16742.1	gb:CR385943.1 /DB_XREF=gi:46238702 /TID=Gga.16742.1 /CNT=2 /FEA=mRNA /TIER=ConsEnd /STK=0 /UG=Gga.16742 /UG_TITLE=Finished cDNA, clone ChEST568e12 /DEF=Gallus gallus finished cDNA, clone ChEST568e12. /REP_ORG=G. gallus	CR385943.1	Gga.16742	Gga.16742	May 2006 (WUSTL Gallus-gallus-2.1)	chr4:33906975-33944630 (+) // 100.0 //	doublecortin-like kinase 2	DCLK2	---	---	ENSGALG00000010040	422473	---	---	---	XP_420439.2	XM_420439	---	---	---	---	---	---	0006468 // protein amino acid phosphorylation // inferred from electronic annotation /// 0007242 // intracellular signaling cascade // inferred from electronic annotation	---	0004674 // protein serine/threonine kinase activity // inferred from electronic annotation /// 0005524 // ATP binding // inferred from electronic annotation	---	IPR001245 // Tyrosine protein kinase // 8.4E-19 /// IPR001245 // Tyrosine protein kinase // 8.4E-19 /// IPR001245 // Tyrosine protein kinase // 8.4E-19 /// IPR001245 // Tyrosine protein kinase // 3.9E-14	---	---	This probe set was annotated using the Matching Probes based pipeline to a Entrez Gene identifier using 2 transcripts. // false // Matching Probes // A	CR385943(11),XM_420439(11)	CR385943 // Gallus gallus finished cDNA, clone ChEST568e12. // gb // 11 // --- /// ENSGALT00000016309 // cdna:novel chromosome:WASHUC2:4:33892014:33967919:1 gene:ENSGALG00000010040 // ensembl_novel // 11 // --- /// ENSGALT00000027554 // cdna:novel chromosome:WASHUC2:4:33892014:33968275:1 gene:ENSGALG00000010040 // ensembl_novel // 11 // --- /// GENSCAN00000020809 // cdna:Genscan chromosome:WASHUC…	---	3.59558	3.84377	3.57287	3.76093	3.68848	3.89661	3.54302	3.98982	3.75699
Gga.16808.1.S1_at	Chicken Array	Gallus gallus	2008-03-17	Consensus sequence	GenBank	Gga.16808.1	gb:BU467335 /DB_XREF=gi:25960912 /DB_XREF=603373629F1 /CLONE=ChEST284i8 /TID=Gga.16808.1 /CNT=23 /FEA=mRNA /TIER=ConsEnd /STK=0 /UG=Gga.16808 /UG_TITLE=Finished cDNA, clone ChEST985h21 /REP_ORG=G. gallus	BU467335	Gga.16808	Gga.16808	May 2006 (WUSTL Gallus-gallus-2.1)	chr1:193500909-193502357 (+) // 73.23 //	Finished cDNA, clone ChEST728a19	---	---	---	---	---	---	---	---	---	---	---	---	---	---	---	---	---	---	---	---	---	---	---	This probe set was annotated using the Matching Probes based pipeline to a UniGene identifier using 1 transcripts. // false // Matching Probes // A	CR406822(11)	CR406822 // Gallus gallus finished cDNA, clone ChEST728a19. // gb // 11 // ---	---	7.99429	8.15901	7.48575	7.74815	7.39	7.21111	7.43486	6.9944	7.05861
Gga.16820.1.S1_at	Chicken Array	Gallus gallus	2008-03-17	Consensus sequence	GenBank	Gga.16820.1	gb:CR406396.1 /DB_XREF=gi:47021930 /TID=Gga.16820.1 /CNT=22 /FEA=mRNA /TIER=ConsEnd /STK=0 /UG=Gga.16820 /UG_TITLE=Finished cDNA, clone ChEST887l12 /DEF=Gallus gallus finished cDNA, clone ChEST175e13. /REP_ORG=G. gallus	CR406396.1	Gga.16820	Gga.16820	May 2006 (WUSTL Gallus-gallus-2.1)	chr21:537138-538383 (-) // 97.2 //	PHD finger protein 13	PHF13	---	---	---	428174	---	---	---	XP_425732.2	XM_425732	---	---	---	---	---	---	---	---	0005515 // protein binding // inferred from electronic annotation /// 0008270 // zinc ion binding // inferred from electronic annotation	---	---	---	---	This probe set was annotated using the Matching Probes based pipeline to a Entrez Gene identifier using 1 transcripts. // false // Matching Probes // A	XM_425732(11)	XM_425732 // PREDICTED: Gallus gallus similar to PHD finger protein 13 (LOC428174), mRNA. // refseq // 11 // ---	---	6.44049	6.28657	6.33295	6.27182	5.90405	6.14211	5.74538	6.07698	6.00915
Gga.16829.1.S1_at	Chicken Array	Gallus gallus	2008-03-17	Consensus sequence	GenBank	Gga.16829.1	gb:BU349402 /DB_XREF=gi:25857403 /DB_XREF=603523995F1 /CLONE=ChEST467n24 /TID=Gga.16829.1 /CNT=37 /FEA=mRNA /TIER=ConsEnd /STK=0 /UG=Gga.16829 /UG_TITLE=Finished cDNA, clone ChEST368b23 /REP_ORG=G. gallus	BU349402	Gga.16829	Gga.16829	May 2006 (WUSTL Gallus-gallus-2.1)	chr1:48563745-48565768 (+) // 95.53 //	Finished cDNA, clone ChEST368b23	---	---	---	---	---	---	---	---	---	---	---	---	---	---	---	---	---	---	---	---	---	---	---	This probe set was annotated using the Matching Probes based pipeline to a UniGene identifier using 1 transcripts. // false // Matching Probes // A	CR390817(11)	CR390817 // Gallus gallus finished cDNA, clone ChEST368b23. // gb // 11 // ---	---	9.1969	8.67709	8.50428	8.7219	8.27266	8.56594	8.56832	8.44156	8.41266
Gga.16844.1.S1_a_at	Chicken Array	Gallus gallus	2008-03-17	Consensus sequence	GenBank	Gga.16844.1	gb:U07974.1 /DB_XREF=gi:520456 /GEN=COL3A1 /TID=Gga.16844.1 /CNT=2 /FEA=FLmRNA /TIER=FL /STK=1 /LL=396340 /UG=Gga.16844 /DEF=Gallus gallus (COL3A1) mRNA, alternative partial cds, and ORF1 and ORF3 mRNA, complete cds. /PROD=unknown /FL=gb:U07974.1 /REP_ORG=G. gallus	U07974.1	Gga.16844	Gga.47127	May 2006 (WUSTL Gallus-gallus-2.1)	chr7:575798-582094 (-) // 93.5 //	collagen, type III, alpha 1 (Ehlers-Danlos syndrome type IV, autosomal dominant)	COL3A1	---	---	ENSGALG00000002552	396340	P12105 /// Q90612 /// Q90613 /// Q90760 /// Q90793 /// Q9PW09	---	---	XP_421847.2	XM_421847	---	---	---	---	---	---	0006817 // phosphate transport // inferred from electronic annotation	0005576 // extracellular region // inferred from electronic annotation /// 0005578 // proteinaceous extracellular matrix // inferred from electronic annotation /// 0005581 // collagen // inferred from electronic annotation /// 0005737 // cytoplasm // inferred from electronic annotation	0005198 // structural molecule activity // inferred from electronic annotation /// 0005201 // extracellular matrix structural constituent // inferred from electronic annotation	---	IPR001007 // von Willebrand factor, type C // 8.1E-24 /// IPR001007 // von Willebrand factor, type C // 8.1E-24 /// IPR001007 // von Willebrand factor, type C // 8.1E-24	---	---	This probe set was annotated using the Matching Probes based pipeline to a Entrez Gene identifier using 2 transcripts. // false // Matching Probes // A	L31344(11),XM_421847(11)	ENSGALT00000004032 // cdna:known chromosome:WASHUC2:7:567181:617038:-1 gene:ENSGALG00000002552 // ensembl_known // 11 // --- /// ENSGALT00000004033 // cdna:known chromosome:WASHUC2:7:566639:603731:-1 gene:ENSGALG00000002552 // ensembl_known // 11 // --- /// ENSGALT00000040216 // cdna:known chromosome:WASHUC2:7:575799:582100:-1 gene:ENSGALG00000002552 // ensembl_known // 11 // --- /// GENSCAN00000…	---	11.276	11.1682	10.3233	10.5876	10.3549	10.3678	10.1067	9.9825	10.1346
Gga.16869.1.S1_at	Chicken Array	Gallus gallus	2008-03-17	Consensus sequence	GenBank	Gga.16869.1	gb:CR389946.1 /DB_XREF=gi:46428591 /TID=Gga.16869.1 /CNT=14 /FEA=mRNA /TIER=ConsEnd /STK=0 /UG=Gga.16869 /UG_TITLE=Finished cDNA, clone ChEST998d6 /DEF=Gallus gallus finished cDNA, clone ChEST998d6. /REP_ORG=G. gallus	CR389946.1	Gga.16869	Gga.34620	May 2006 (WUSTL Gallus-gallus-2.1)	chr6:21988401-21991077 (+) // 98.63 // /// chrUn_random:1251028-1252887 (+) // 68.62 //	Finished cDNA, clone ChEST998d6	---	---	---	---	---	---	---	---	---	---	---	---	---	---	---	---	---	---	---	---	---	---	---	This probe set was annotated using the Matching Probes based pipeline to a UniGene identifier using 1 transcripts. // false // Matching Probes // A	CR389946(11)	CR389946 // Gallus gallus finished cDNA, clone ChEST998d6. // gb // 11 // ---	---	3.65024	3.8224	4.27808	4.19785	4.37277	4.33788	3.96148	4.55958	4.44643
Gga.1693.1.S1_s_at	Chicken Array	Gallus gallus	2008-03-17	Consensus sequence	GenBank	Gga.1693.1	gb:CN224437 /DB_XREF=gi:46327928 /DB_XREF=WLA056E07.ab1 /TID=Gga.1693.1 /CNT=37 /FEA=EST /TIER=ConsEnd /STK=1 /UG=Gga.1693 /UG_TITLE=Transcribed sequence with weak similarity to protein ref:NP_543012.1 (H.sapiens) candidate tumor suppressor OVCA2 (Homo sapiens) /REP_ORG=G. gallus	CN224437	Gga.1693	Gga.1693	May 2006 (WUSTL Gallus-gallus-2.1)	chr19:5485792-5487076 (+) // 98.99 //	DPH1 homolog (S. cerevisiae)	RCJMB04_32d16	---	full length	---	417564	Q5ZHX9	---	---	NP_001025887.1	NM_001030716	---	---	---	---	---	---	---	0005634 // nucleus // inferred from electronic annotation /// 0005737 // cytoplasm // inferred from electronic annotation	---	---	---	---	---	This probe set was annotated using the Matching Probes based pipeline to a Entrez Gene identifier using 1 transcripts. // false // Matching Probes // A	NM_001030716(11)	NM_001030716 // Gallus gallus DPH1 homolog (S. cerevisiae) (DPH1), mRNA. // refseq // 11 // ---	GENSCAN00000024996 // ensembl_prediction // 2 // Cross Hyb Matching Probes	5.00856	5.23392	4.73864	5.29339	4.73638	5.11681	4.98378	5.14534	5.08913
Gga.16970.1.S1_at	Chicken Array	Gallus gallus	2008-03-17	Consensus sequence	GenBank	Gga.16970.1	gb:BU455257 /DB_XREF=gi:25944568 /DB_XREF=603772679F1 /CLONE=ChEST708n20 /TID=Gga.16970.1 /CNT=10 /FEA=mRNA /TIER=ConsEnd /STK=0 /UG=Gga.16970 /UG_TITLE=Finished cDNA, clone ChEST280j17 /REP_ORG=G. gallus	BU455257	Gga.16970	Gga.42587	May 2006 (WUSTL Gallus-gallus-2.1)	chr3:103088853-103090565 (+) // 93.19 //	Gen homolog 1, endonuclease (Drosophila)	GEN1	---	---	---	421951	---	---	---	XP_419963.1	XM_419963	---	---	---	---	---	---	0006281 // DNA repair // inferred from electronic annotation	0005634 // nucleus // inferred from electronic annotation	0003677 // DNA binding // inferred from electronic annotation /// 0003824 // catalytic activity // inferred from electronic annotation /// 0004518 // nuclease activity // inferred from electronic annotation	---	---	---	---	This probe set was annotated using the Genome Consensus/Exemplar Overlap based pipeline to a Entrez Gene identifier using 2 transcripts. // false // Genome Consensus/Exemplar Overlap // C	CR389136,XM_419963	CR389136 // Gallus gallus finished cDNA, clone ChEST280j17. // gb // 0 // chr3:103088853-103089523(+) /// GENSCAN00000030561 // cdna:Genscan chromosome:WASHUC2:3:103077350:103089325:1 // ensembl_prediction // 0 // chr3:103077349-103089325(+) /// XM_419963 // PREDICTED: Gallus gallus similar to RIKEN cDNA 5830483C08 gene (LOC421951), mRNA. // refseq // 0 // chr3:103072412-103089325(+)	---	2.95031	2.58343	2.3691	2.45493	2.60145	2.36939	2.4422	2.38299	2.4329
Gga.17032.1.S1_a_at	Chicken Array	Gallus gallus	2008-03-17	Consensus sequence	GenBank	Gga.17032.1	gb:AJ442989 /DB_XREF=gi:20210210 /DB_XREF=AJ442989 /CLONE=32m5r1 /TID=Gga.17032.1 /CNT=5 /FEA=mRNA /TIER=ConsEnd /STK=0 /UG=Gga.17032 /UG_TITLE=Finished cDNA, clone ChEST212m10 /REP_ORG=G. gallus	AJ442989	Gga.17032	Gga.17032	May 2006 (WUSTL Gallus-gallus-2.1)	chrZ:67024046-67025401 (-) // 94.52 //	Finished cDNA, clone ChEST653d12	---	---	---	---	---	---	---	---	---	---	---	---	---	---	---	---	---	---	---	---	---	---	---	This probe set was annotated using the Matching Probes based pipeline to a UniGene identifier using 1 transcripts. // false // Matching Probes // A	CR391736(11)	CR391736 // Gallus gallus finished cDNA, clone ChEST212m10. // gb // 11 // ---	---	2.74529	2.72836	2.98192	2.85838	2.92961	3.04278	3.12786	3.06038	3.16876
Gga.17033.1.S1_at	Chicken Array	Gallus gallus	2008-03-17	Consensus sequence	GenBank	Gga.17033.1	gb:BU276280 /DB_XREF=gi:25725734 /DB_XREF=603864402F1 /CLONE=ChEST881c1 /TID=Gga.17033.1 /CNT=23 /FEA=mRNA /TIER=ConsEnd /STK=0 /UG=Gga.17033 /UG_TITLE=Finished cDNA, clone ChEST460l18 /REP_ORG=G. gallus	BU276280	Gga.17033	Gga.38449	May 2006 (WUSTL Gallus-gallus-2.1)	chr4:4384462-4386254 (-) // 95.45 //	Finished cDNA, clone ChEST460l18	---	---	---	---	---	---	---	---	---	---	---	---	---	---	---	---	---	---	---	---	---	---	---	This probe set was annotated using the Genome Target Overlap based pipeline to a UniGene identifier using 1 transcripts. // false // Genome Target Overlap // B	CR390812	CR390812 // Gallus gallus finished cDNA, clone ChEST460l18. // gb // 0 // chr4:4385555-4386209(-)	---	6.92962	7.26281	7.08116	7.25166	6.83884	7.34056	7.39443	7.45015	7.31147
Gga.17059.1.S1_at	Chicken Array	Gallus gallus	2008-03-17	Consensus sequence	GenBank	Gga.17059.1	gb:BU426654 /DB_XREF=gi:25919330 /DB_XREF=603233738F1 /CLONE=ChEST233k10 /TID=Gga.17059.1 /CNT=8 /FEA=mRNA /TIER=ConsEnd /STK=0 /UG=Gga.17059 /UG_TITLE=Finished cDNA, clone ChEST418j6 /REP_ORG=G. gallus	BU426654	Gga.17059	Gga.17059	May 2006 (WUSTL Gallus-gallus-2.1)	chr28:4239358-4241176 (+) // 94.15 //	Finished cDNA, clone ChEST418j6	---	---	---	---	---	---	---	---	---	---	---	---	---	---	---	---	---	---	---	---	---	---	---	This probe set was annotated using the Genome Consensus/Exemplar Overlap based pipeline to a UniGene identifier using 1 transcripts. // false // Genome Consensus/Exemplar Overlap // C	CR391658	CR391658 // Gallus gallus finished cDNA, clone ChEST418j6. // gb // 0 // chr28:4239358-4240532(+)	---	6.5136	6.32259	5.98131	6.14417	5.88528	5.82141	5.81567	5.76563	5.91745
Gga.17065.1.S1_at	Chicken Array	Gallus gallus	2008-03-17	Consensus sequence	GenBank	Gga.17065.1	gb:CR390147.1 /DB_XREF=gi:46428792 /TID=Gga.17065.1 /CNT=9 /FEA=mRNA /TIER=ConsEnd /STK=0 /UG=Gga.17065 /UG_TITLE=Finished cDNA, clone ChEST107g11 /DEF=Gallus gallus finished cDNA, clone ChEST107g11. /REP_ORG=G. gallus	CR390147.1	Gga.17065	Gga.17065	May 2006 (WUSTL Gallus-gallus-2.1)	chr12:8620342-8627329 (+) // 92.43 //	Coiled-coil domain containing 66	CCDC66	---	---	---	415997	---	---	---	XP_414339.2	XM_414339	---	---	---	---	---	---	---	---	---	---	---	---	---	This probe set was annotated using the Matching Probes based pipeline to a UniGene identifier using 1 transcripts. // false // Matching Probes // A	CR390147(11)	CR390147 // Gallus gallus finished cDNA, clone ChEST107g11. // gb // 11 // ---	XM_414339 // refseq // 7 // Cross Hyb Matching Probes /// ENSGALT00000008746 // ensembl_novel // 7 // Cross Hyb Matching Probes /// GENSCAN00000030087 // ensembl_prediction // 7 // Cross Hyb Matching Probes	4.5422	4.73628	4.69431	4.91469	4.30869	4.69564	4.15753	4.45726	4.42055
Gga.17092.1.S1_at	Chicken Array	Gallus gallus	2008-03-17	Consensus sequence	GenBank	Gga.17092.1	gb:CR390747.1 /DB_XREF=gi:46429392 /TID=Gga.17092.1 /CNT=1 /FEA=mRNA /TIER=ConsEnd /STK=0 /UG=Gga.17092 /UG_TITLE=Finished cDNA, clone ChEST639k7 /DEF=Gallus gallus finished cDNA, clone ChEST639k7. /REP_ORG=G. gallus	CR390747.1	Gga.17092	Gga.17092	May 2006 (WUSTL Gallus-gallus-2.1)	chr19:8282975-8284168 (-) // 91.23 //	Finished cDNA, clone ChEST639k7	---	---	---	---	---	---	---	---	---	---	---	---	---	---	---	---	---	---	---	---	---	---	---	This probe set was annotated using the Matching Probes based pipeline to a UniGene identifier using 1 transcripts. // false // Matching Probes // A	CR390747(11)	CR390747 // Gallus gallus finished cDNA, clone ChEST639k7. // gb // 11 // ---	---	2.77537	2.72141	3.12282	2.96209	3.01713	2.86929	3.19861	3.23357	3.07178
Gga.17163.1.S1_at	Chicken Array	Gallus gallus	2008-03-17	Consensus sequence	GenBank	Gga.17163.1	gb:BU274234 /DB_XREF=gi:25545184 /DB_XREF=603533222F1 /CLONE=ChEST490l5 /TID=Gga.17163.1 /CNT=17 /FEA=mRNA /TIER=ConsEnd /STK=0 /UG=Gga.17163 /UG_TITLE=Finished cDNA, clone ChEST446g3 /REP_ORG=G. gallus	BU274234	Gga.17163	Gga.38480	May 2006 (WUSTL Gallus-gallus-2.1)	chr12:2066458-2068479 (+) // 95.15 //	Finished cDNA, clone ChEST446g3	---	---	---	---	---	---	---	---	---	---	---	---	---	---	---	---	---	---	---	---	---	---	---	This probe set was annotated using the Genome Consensus/Exemplar Overlap based pipeline to a UniGene identifier using 1 transcripts. // false // Genome Consensus/Exemplar Overlap // C	CR390461	CR390461 // Gallus gallus finished cDNA, clone ChEST446g3. // gb // 0 // chr12:2066793-2067316(+)	---	2.53688	2.63543	2.52544	2.60561	2.53386	2.48495	2.54835	2.46908	2.55275
Gga.17168.1.S1_at	Chicken Array	Gallus gallus	2008-03-17	Consensus sequence	GenBank	Gga.17168.1	gb:BU391654 /DB_XREF=gi:25760692 /DB_XREF=603404703F1 /CLONE=ChEST305e1 /TID=Gga.17168.1 /CNT=7 /FEA=mRNA /TIER=ConsEnd /STK=0 /UG=Gga.17168 /UG_TITLE=Finished cDNA, clone ChEST540n22 /REP_ORG=G. gallus	BU391654	Gga.17168	Gga.17168	May 2006 (WUSTL Gallus-gallus-2.1)	chr13:15549256-15550572 (-) // 99.85 //	hypothetical LOC416306	LOC416306	---	---	---	416306	---	---	---	XP_414624.2	XM_414624	---	---	---	---	---	---	---	---	---	---	---	---	---	This probe set was annotated using the Matching Probes based pipeline to a Entrez Gene identifier using 1 transcripts. // false // Matching Probes // A	XM_414624(11)	XM_414624 // PREDICTED: Gallus gallus hypothetical LOC416306 (LOC416306), mRNA. // refseq // 11 // ---	---	7.57503	7.47896	7.92212	7.52762	7.88023	7.6108	7.74865	7.66831	8.15033
Gga.17176.1.S1_at	Chicken Array	Gallus gallus	2008-03-17	Consensus sequence	GenBank	Gga.17176.1	gb:BU443298 /DB_XREF=gi:25932609 /DB_XREF=604142494F1 /CLONE=ChEST977k24 /TID=Gga.17176.1 /CNT=2 /FEA=mRNA /TIER=ConsEnd /STK=0 /UG=Gga.17176 /UG_TITLE=Finished cDNA, clone ChEST977k24 /REP_ORG=G. gallus	BU443298	Gga.17176	Gga.17176	May 2006 (WUSTL Gallus-gallus-2.1)	chr14:6951441-6952351 (-) // 94.46 //	Finished cDNA, clone ChEST977k24	---	---	---	---	---	---	---	---	---	---	---	---	---	---	---	---	---	---	---	---	---	---	---	This probe set was annotated using the Matching Probes based pipeline to a UniGene identifier using 1 transcripts. // false // Matching Probes // A	CR389428(11)	CR389428 // Gallus gallus finished cDNA, clone ChEST977k24. // gb // 11 // ---	ENSGALT00000009868 // ensembl_novel // 2 // Negative Strand Matching Probes	6.12311	5.23515	5.77024	5.46323	6.09607	5.72187	5.70262	5.65787	6.19719
Gga.17236.1.S1_at	Chicken Array	Gallus gallus	2008-03-17	Consensus sequence	GenBank	Gga.17236.1	gb:BU337459 /DB_XREF=gi:25845460 /DB_XREF=603514434F1 /CLONE=ChEST451d9 /TID=Gga.17236.1 /CNT=5 /FEA=mRNA /TIER=ConsEnd /STK=0 /UG=Gga.17236 /UG_TITLE=Finished cDNA, clone ChEST575k5 /REP_ORG=G. gallus	BU337459	Gga.17236	Gga.17236	May 2006 (WUSTL Gallus-gallus-2.1)	chr2:145485057-145486315 (+) // 96.23 //	Finished cDNA, clone ChEST575k5	---	---	---	---	---	---	---	---	---	---	---	---	---	---	---	---	---	---	---	---	---	---	---	This probe set was annotated using the Genome Consensus/Exemplar Overlap based pipeline to a UniGene identifier using 1 transcripts. // false // Genome Consensus/Exemplar Overlap // C	CR388741	CR388741 // Gallus gallus finished cDNA, clone ChEST575k5. // gb // 0 // chr2:145485057-145485715(+)	---	6.15699	5.86513	5.89318	5.6467	6.30086	5.86581	6.59224	6.11446	6.44722
Gga.17257.1.S1_at	Chicken Array	Gallus gallus	2008-03-17	Consensus sequence	GenBank	Gga.17257.1	gb:CR391210.1 /DB_XREF=gi:46429855 /TID=Gga.17257.1 /CNT=8 /FEA=mRNA /TIER=ConsEnd /STK=0 /UG=Gga.17257 /UG_TITLE=Finished cDNA, clone ChEST200c1 /DEF=Gallus gallus finished cDNA, clone ChEST200c1. /REP_ORG=G. gallus	CR391210.1	Gga.17257	Gga.17257	May 2006 (WUSTL Gallus-gallus-2.1)	chr7:14882177-14886082 (+) // 99.2 //	hypothetical gene supported by CR391210	LOC424111	---	---	---	424111	---	---	---	XP_430127.1	XM_430127	---	---	---	---	---	---	---	---	---	---	---	---	---	This probe set was annotated using the Matching Probes based pipeline to a Entrez Gene identifier using 2 transcripts. // false // Matching Probes // A	CR391210(11),XM_430127(9)	CR391210 // Gallus gallus finished cDNA, clone ChEST200c1. // gb // 11 // --- /// GENSCAN00000036042 // cdna:Genscan chromosome:WASHUC2:7:14870975:14885969:1 // ensembl_prediction // 9 // --- /// XM_430127 // PREDICTED: Gallus gallus hypothetical gene supported by CR391210 (LOC424111), mRNA. // refseq // 9 // ---	ENSGALT00000014310 // ensembl_novel // 8 // Cross Hyb Matching Probes	4.36619	4.6608	4.35015	4.47156	4.04132	4.43228	4.41877	4.18337	3.9911
Gga.17272.1.S1_at	Chicken Array	Gallus gallus	2008-03-17	Consensus sequence	GenBank	Gga.17272.1	gb:AJ396115 /DB_XREF=gi:7127723 /DB_XREF=AJ396115 /CLONE=25f10r1 /TID=Gga.17272.1 /CNT=13 /FEA=mRNA /TIER=ConsEnd /STK=0 /UG=Gga.17272 /UG_TITLE=Finished cDNA, clone ChEST335p23 /REP_ORG=G. gallus	AJ396115	Gga.17272	Gga.14510	May 2006 (WUSTL Gallus-gallus-2.1)	chr2:57515173-57579436 (-) // 93.81 //	CTD (carboxy-terminal domain, RNA polymerase II, polypeptide A) phosphatase, subunit 1	CTDP1	---	---	---	420813	---	---	---	XP_418905.2	XM_418905	---	---	---	---	---	---	0006118 // electron transport // inferred from electronic annotation /// 0006508 // proteolysis // inferred from electronic annotation	0016020 // membrane // inferred from electronic annotation	0008121 // ubiquinol-cytochrome-c reductase activity // inferred from electronic annotation /// 0008237 // metallopeptidase activity // inferred from electronic annotation /// 0008270 // zinc ion binding // inferred from electronic annotation	---	---	---	---	This probe set was annotated using the Matching Probes based pipeline to a Entrez Gene identifier using 1 transcripts. // false // Matching Probes // A	XM_418905(11)	XM_418905 // PREDICTED: Gallus gallus similar to FCP1 serine phosphatase (LOC420813), mRNA. // refseq // 11 // ---	---	6.53539	6.23656	6.54392	6.35365	6.56303	6.46806	6.5496	6.52382	6.65978
Gga.17290.1.S1_at	Chicken Array	Gallus gallus	2008-03-17	Consensus sequence	GenBank	Gga.17290.1	gb:BU268202 /DB_XREF=gi:25539152 /DB_XREF=603817322F1 /CLONE=ChEST813k6 /TID=Gga.17290.1 /CNT=14 /FEA=mRNA /TIER=ConsEnd /STK=0 /UG=Gga.17290 /UG_TITLE=Finished cDNA, clone ChEST723i2 /REP_ORG=G. gallus	BU268202	Gga.17290	Gga.32599	May 2006 (WUSTL Gallus-gallus-2.1)	chr3:13985153-13986647 (-) // 98.13 //	BTB (POZ) domain containing 3	BTBD3	---	---	---	427688	---	---	---	XP_425262.2	XM_425262	---	---	---	---	---	---	---	---	0005515 // protein binding // inferred from electronic annotation	---	---	---	---	This probe set was annotated using the Matching Probes based pipeline to a Entrez Gene identifier using 1 transcripts. // false // Matching Probes // A	XM_425262(11)	XM_425262 // PREDICTED: Gallus gallus BTB (POZ) domain containing 3 (BTBD3), mRNA. // refseq // 11 // ---	---	5.68316	5.56678	6.14831	5.69176	5.87584	5.67079	6.27474	5.7351	6.26628
Gga.17291.1.S1_at	Chicken Array	Gallus gallus	2008-03-17	Consensus sequence	GenBank	Gga.17291.1	gb:CR390157.1 /DB_XREF=gi:46428802 /TID=Gga.17291.1 /CNT=7 /FEA=mRNA /TIER=ConsEnd /STK=0 /UG=Gga.17291 /UG_TITLE=Finished cDNA, clone ChEST735d20 /DEF=Gallus gallus finished cDNA, clone ChEST735d20. /REP_ORG=G. gallus	CR390157.1	Gga.17291	Gga.17291	May 2006 (WUSTL Gallus-gallus-2.1)	chr8:26556399-26575167 (-) // 97.69 //	similar to FYN binding protein FYB-130	LOC424668	---	---	---	424668	---	---	---	XP_422501.1	XM_422501	---	---	---	---	---	---	---	---	---	---	---	---	---	This probe set was annotated using the Accession mapped clusters based pipeline to a Entrez Gene identifier using 1 transcripts. // false // Accession mapped clusters // E	CR390157	CR390157 // /DEF=Gallus gallus finished cDNA, clone ChEST735d20. // gb // --- // ---	XM_422501 // refseq // 8 // Cross Hyb Matching Probes /// ENSGALT00000017622 // ensembl_novel // 8 // Cross Hyb Matching Probes /// GENSCAN00000017782 // ensembl_prediction // 5 // Cross Hyb Matching Probes	2.40649	2.37142	2.6399	2.45713	2.59217	2.45936	2.5347	2.58982	2.49746
Gga.17299.1.S1_a_at	Chicken Array	Gallus gallus	2008-03-17	Consensus sequence	GenBank	Gga.17299.1	gb:CN227994 /DB_XREF=gi:46331738 /DB_XREF=RJB035G05.ab1 /TID=Gga.17299.1 /CNT=9 /FEA=mRNA /TIER=ConsEnd /STK=0 /UG=Gga.17299 /UG_TITLE=Finished cDNA, clone ChEST305a1 /REP_ORG=G. gallus	CN227994	Gga.17299	Gga.43134	May 2006 (WUSTL Gallus-gallus-2.1)	chr1:58983894-58985335 (+) // 80.69 //	NADH dehydrogenase (ubiquinone) 1 beta subcomplex, 2, 8kDa	NDUFB2	---	---	ENSGALG00000023078	418118	---	---	---	XP_416351.1	XM_416351	---	---	---	---	---	---	---	---	---	---	---	---	---	This probe set was annotated using the Matching Probes based pipeline to a Entrez Gene identifier using 2 transcripts. // false // Matching Probes // A	BX930452(11),XM_416351(10)	BX930452 // Gallus gallus finished cDNA, clone ChEST598n12. // gb // 11 // --- /// CR353359 // Gallus gallus finished cDNA, clone ChEST280m16. // gb // 11 // --- /// ENSGALT00000037594 // cdna:novel chromosome:WASHUC2:1:58983898:58985343:1 gene:ENSGALG00000023078 // ensembl_novel // 10 // --- /// GENSCAN00000015778 // cdna:Genscan chromosome:WASHUC2:1:58983907:58993507:1 // ensembl_prediction // …	ENSGALT00000020979 // ensembl_novel // 8 // Negative Strand Matching Probes	9.70284	10.2088	9.63078	9.83178	9.42847	9.68687	9.71474	9.49363	9.45846
Gga.17309.1.S1_at	Chicken Array	Gallus gallus	2008-03-17	Consensus sequence	GenBank	Gga.17309.1	gb:BX935639.1 /DB_XREF=gi:41636167 /TID=Gga.17309.1 /CNT=1 /FEA=mRNA /TIER=ConsEnd /STK=0 /UG=Gga.17309 /UG_TITLE=Finished cDNA, clone ChEST166b19 /DEF=Gallus gallus finished cDNA, clone ChEST166b19. /REP_ORG=G. gallus	BX935639.1	Gga.17309	Gga.37933	May 2006 (WUSTL Gallus-gallus-2.1)	chr2:92101426-92108644 (-) // 92.14 //	Cappuccino homolog (mouse)	CNO	---	---	---	421000	---	---	---	XP_419086.2	XM_419086	---	---	---	---	---	---	---	---	---	---	---	---	---	This probe set was annotated using the Matching Probes based pipeline to a UniGene identifier using 1 transcripts. // false // Matching Probes // A	BX935639(11)	BX935639 // Gallus gallus finished cDNA, clone ChEST166b19. // gb // 11 // ---	XM_419086 // refseq // 2 // Cross Hyb Matching Probes /// ENSGALT00000022115 // ensembl_novel // 2 // Cross Hyb Matching Probes	2.96341	2.9637	3.11231	3.16141	2.94045	3.29844	3.2	3.39517	3.16513
Gga.17343.1.S1_at	Chicken Array	Gallus gallus	2008-03-17	Consensus sequence	GenBank	Gga.17343.1	gb:BU211887 /DB_XREF=gi:25386056 /DB_XREF=603103421F1 /CLONE=ChEST38j5 /TID=Gga.17343.1 /CNT=6 /FEA=mRNA /TIER=ConsEnd /STK=0 /UG=Gga.17343 /UG_TITLE=Finished cDNA, clone ChEST577g4 /REP_ORG=G. gallus	BU211887	Gga.17343	Gga.17343	May 2006 (WUSTL Gallus-gallus-2.1)	chr5:28838881-28839789 (+) // 99.23 //	Finished cDNA, clone ChEST577g4	---	---	---	---	---	---	---	---	---	---	---	---	---	---	---	---	---	---	---	---	---	---	---	This probe set was annotated using the Matching Probes based pipeline to a UniGene identifier using 1 transcripts. // false // Matching Probes // A	CR388687(11)	CR388687 // Gallus gallus finished cDNA, clone ChEST577g4. // gb // 11 // ---	---	4.94417	5.13665	5.34767	5.16636	5.32834	5.2601	5.3932	5.2985	5.38858
Gga.17393.1.S1_at	Chicken Array	Gallus gallus	2008-03-17	Consensus sequence	GenBank	Gga.17393.1	gb:BU138611 /DB_XREF=gi:25352826 /DB_XREF=603008066F1 /CLONE=ChEST29c18 /TID=Gga.17393.1 /CNT=18 /FEA=mRNA /TIER=ConsEnd /STK=0 /UG=Gga.17393 /UG_TITLE=Finished cDNA, clone ChEST279k8 /REP_ORG=G. gallus	BU138611	Gga.17393	Gga.9536	May 2006 (WUSTL Gallus-gallus-2.1)	chr1:38219772-38226397 (-) // 94.75 //	coiled-coil domain containing 131	CCDC131	---	---	---	417855	---	---	---	XP_416097.2	XM_416097	---	---	---	---	---	---	0006396 // RNA processing // inferred from electronic annotation	0005622 // intracellular // inferred from electronic annotation	0005488 // binding // inferred from electronic annotation	---	---	---	---	This probe set was annotated using the Matching Probes based pipeline to a Entrez Gene identifier using 1 transcripts. // false // Matching Probes // A	XM_416097(10)	XM_416097 // PREDICTED: Gallus gallus coiled-coil domain containing 131 (CCDC131), mRNA. // refseq // 10 // ---	ENSGALT00000016545 // ensembl_novel // 5 // Cross Hyb Matching Probes /// GENSCAN00000032639 // ensembl_prediction // 5 // Cross Hyb Matching Probes	7.55245	7.52167	7.05408	7.13896	7.08795	7.0473	7.08579	6.8775	6.81146
Gga.1741.1.S1_at	Chicken Array	Gallus gallus	2008-03-17	Consensus sequence	GenBank	Gga.1741.1	gb:BU130213 /DB_XREF=gi:25342124 /DB_XREF=603117576F1 /CLONE=ChEST74g19 /TID=Gga.1741.1 /CNT=3 /FEA=EST /TIER=ConsEnd /STK=0 /UG=Gga.1741 /UG_TITLE=Transcribed sequences /REP_ORG=G. gallus	BU130213	Gga.1741	Gga.9055	May 2006 (WUSTL Gallus-gallus-2.1)	chr20:9914502-9915348 (+) // 88.09 //	Finished cDNA, clone ChEST517a17	---	---	---	---	---	---	---	---	---	---	---	---	---	---	---	---	---	---	---	---	---	---	---	This probe set was annotated using the Genome Target Overlap based pipeline to a UniGene identifier using 1 transcripts. // false // Genome Target Overlap // B	CR388801	CR388801 // Gallus gallus finished cDNA, clone ChEST517a17. // gb // 0 // chr20:9915344-9916187(+)	---	5.43695	5.50477	5.7177	5.51735	5.56924	5.5648	5.53606	5.59702	5.30436
Gga.17416.1.S1_at	Chicken Array	Gallus gallus	2008-03-17	Consensus sequence	GenBank	Gga.17416.1	gb:BU239640 /DB_XREF=gi:25485704 /DB_XREF=603323112F1 /CLONE=ChEST251h3 /TID=Gga.17416.1 /CNT=6 /FEA=mRNA /TIER=ConsEnd /STK=0 /UG=Gga.17416 /UG_TITLE=Finished cDNA, clone ChEST212p20 /REP_ORG=G. gallus	BU239640	Gga.17416	Gga.17416	May 2006 (WUSTL Gallus-gallus-2.1)	chr18:4846145-4847769 (+) // 62.39 //	Finished cDNA, clone ChEST212p20	---	---	---	---	---	---	---	---	---	---	---	---	---	---	---	---	---	---	---	---	---	---	---	This probe set was annotated using the Genome Consensus/Exemplar Overlap based pipeline to a UniGene identifier using 1 transcripts. // false // Genome Consensus/Exemplar Overlap // C	CR391682	CR391682 // Gallus gallus finished cDNA, clone ChEST212p20. // gb // 0 // chr18:4846145-4846822(+)	---	5.03442	5.04081	4.90566	5.05434	5.05405	4.93298	5.21249	5.34984	5.37269
Gga.174.1.S1_at	Chicken Array	Gallus gallus	2008-03-17	Consensus sequence	GenBank	Gga.174.1	gb:NM_204349.1 /DB_XREF=gi:45383455 /GEN=MBL1 /TID=Gga.174.1 /CNT=6 /FEA=FLmRNA /TIER=FL /STK=2 /LL=374267 /UG=Gga.174 /DEF=Gallus gallus mannose binding lectin, liver (A) (MBL1), mRNA. /PROD=mannose binding lectin, liver (A) /FL=gb:NM_204349.1 gb:AF231714.1 /REP_ORG=G. gallus	NM_204349.1	Gga.174	Gga.174	May 2006 (WUSTL Gallus-gallus-2.1)	chr6:5569916-5578097 (-) // 98.78 //	mannose-binding lectin (protein C) 2, soluble	MBL2	---	full length	---	374267	O57451 /// Q98TA4	---	---	NP_989680.1	NM_204349	---	---	---	---	---	---	0006817 // phosphate transport // inferred from electronic annotation	0005737 // cytoplasm // inferred from electronic annotation	0005529 // sugar binding // inferred from electronic annotation	---	IPR008160 // Collagen triple helix repeat // 1.5E-5	---	---	This probe set was annotated using the Matching Probes based pipeline to a Entrez Gene identifier using 1 transcripts. // false // Matching Probes // A	NM_204349(11)	NM_204349 // Gallus gallus mannose-binding lectin (protein C) 2, soluble (MBL2), mRNA. // refseq // 11 // ---	ENSGALT00000041145 // ensembl_known // 7 // Cross Hyb Matching Probes	2.50772	2.54542	2.35174	2.53167	2.46713	2.42157	2.56578	2.36633	2.32281
Gga.17446.1.S1_at	Chicken Array	Gallus gallus	2008-03-17	Consensus sequence	GenBank	Gga.17446.1	gb:BU370242 /DB_XREF=gi:25878243 /DB_XREF=603568030F1 /CLONE=ChEST524k7 /TID=Gga.17446.1 /CNT=18 /FEA=mRNA /TIER=ConsEnd /STK=0 /UG=Gga.17446 /UG_TITLE=Finished cDNA, clone ChEST913b21 /REP_ORG=G. gallus	BU370242	Gga.17446	Gga.17446	May 2006 (WUSTL Gallus-gallus-2.1)	chr23:5356789-5358126 (+) // 98.59 //	Finished cDNA, clone ChEST913b21	---	---	---	---	---	---	---	---	---	---	---	---	---	---	---	---	---	---	---	---	---	---	---	This probe set was annotated using the Matching Probes based pipeline to a UniGene identifier using 1 transcripts. // false // Matching Probes // A	CR389978(10)	CR389978 // Gallus gallus finished cDNA, clone ChEST913b21. // gb // 10 // ---	GENSCAN00000012403 // ensembl_prediction // 8 // Negative Strand Matching Probes	5.43317	5.31243	5.46118	5.27143	5.2161	5.26095	5.31069	5.17326	5.13331
Gga.1745.4.S1_a_at	Chicken Array	Gallus gallus	2008-03-17	Consensus sequence	GenBank	Gga.1745.4	gb:BX935196.2 /DB_XREF=gi:46018507 /TID=Gga.1745.4 /CNT=2 /FEA=mRNA /TIER=ConsEnd /STK=0 /UG=Gga.1745 /UG_TITLE=Finished cDNA, clone ChEST326l4 /DEF=Gallus gallus finished cDNA, clone ChEST531d4. /REP_ORG=G. gallus	BX935196.2	Gga.1745	Gga.1745	May 2006 (WUSTL Gallus-gallus-2.1)	chr14:13938034-13942659 (+) // 91.07 //	similar to hypothetical protein MGC2494	LOC416404	---	---	ENSGALG00000021364	416404	---	---	---	XP_414719.2	XM_414719	---	---	---	---	---	---	---	---	---	---	---	GENSCAN00000027252 // span:20-42 // numtm:1	---	This probe set was annotated using the Genome Target Overlap based pipeline to a Entrez Gene identifier using 1 transcripts. // false // Genome Target Overlap // B	XM_414719	ENSGALT00000034473 // cdna:novel chromosome:WASHUC2:14:13938040:13942419:1 gene:ENSGALG00000021364 // ensembl_novel // 0 // chr14:13938039-13942419(+) /// GENSCAN00000027252 // cdna:Genscan chromosome:WASHUC2:14:13938040:13939746:1 // ensembl_prediction // 0 // chr14:13938039-13939746(+) /// XM_414719 // PREDICTED: Gallus gallus similar to hypothetical protein MGC2494 (LOC416404), mRNA. // refseq…	CR385153 // gb // 8 // Negative Strand Matching Probes	7.80975	7.96216	7.93415	8.22106	8.06027	8.37185	8.1905	8.41219	7.97092
Gga.17463.1.S1_at	Chicken Array	Gallus gallus	2008-03-17	Consensus sequence	GenBank	Gga.17463.1	gb:BU217561 /DB_XREF=gi:25399196 /DB_XREF=603759093F1 /CLONE=ChEST674j24 /TID=Gga.17463.1 /CNT=9 /FEA=mRNA /TIER=ConsEnd /STK=0 /UG=Gga.17463 /UG_TITLE=Finished cDNA, clone ChEST437n17 /REP_ORG=G. gallus	BU217561	Gga.17463	Gga.34920	May 2006 (WUSTL Gallus-gallus-2.1)	chrZ:62407957-62413230 (-) // 84.17 //	zinc finger, CCHC domain containing 9	ZCCHC9	---	---	ENSGALG00000015603	427320	---	---	---	XP_424900.1	XM_424900	---	---	---	---	---	---	---	---	0003676 // nucleic acid binding // inferred from electronic annotation /// 0008270 // zinc ion binding // inferred from electronic annotation	---	---	---	---	This probe set was annotated using the Genome Target Overlap based pipeline to a Entrez Gene identifier using 1 transcripts. // false // Genome Target Overlap // B	XM_424900	ENSGALT00000025157 // cdna:novel chromosome:WASHUC2:Z:62409154:62414637:-1 gene:ENSGALG00000015603 // ensembl_novel // 0 // chrZ:62409153-62414637(-) /// GENSCAN00000020527 // cdna:Genscan chromosome:WASHUC2:Z:62408202:62414637:-1 // ensembl_prediction // 0 // chrZ:62408201-62414637(-) /// XM_424900 // PREDICTED: Gallus gallus similar to Zinc finger, CCHC domain containing 9 (LOC427320), mRNA. //…	CR389668 // gb // 1 // Cross Hyb Matching Probes	4.00429	3.66551	4.06406	3.88838	4.07366	3.96688	4.29974	4.07427	4.20473
Gga.17475.1.S1_at	Chicken Array	Gallus gallus	2008-03-17	Consensus sequence	GenBank	Gga.17475.1	gb:BU371827 /DB_XREF=gi:25879828 /DB_XREF=603568305F1 /CLONE=ChEST525i2 /TID=Gga.17475.1 /CNT=10 /FEA=mRNA /TIER=ConsEnd /STK=0 /UG=Gga.17475 /UG_TITLE=Finished cDNA, clone ChEST867g5 /REP_ORG=G. gallus	BU371827	Gga.17475	Gga.35145	May 2006 (WUSTL Gallus-gallus-2.1)	chr14:10141333-10143073 (-) // 97.21 //	hypothetical protein LOC771818	LOC771818	---	---	---	771818	---	---	---	XP_001235044.1	XM_001235043	---	---	---	---	---	---	---	---	---	---	---	---	---	This probe set was annotated using the Matching Probes based pipeline to a Entrez Gene identifier using 1 transcripts. // false // Matching Probes // A	XM_001235043(11)	XM_001235043 // PREDICTED: Gallus gallus hypothetical protein LOC771818 (LOC771818), mRNA. // refseq // 11 // ---	---	3.50644	3.62133	3.71246	3.66695	3.73694	3.81741	4.01532	4.00453	4.14943
[truncated: 1,952 more rows]
[truncated: 4 more columns]
