# Supplementary material for: Systematic identification of genes involved in divergent skeletal muscle growth rates of broiler and layer chickens
Source: BMC Genomics. 2009 Feb 22;10:87. doi: 10.1186/1471-2164-10-87 (PMC2656524; doi:10.1186/1471-2164-10-87)
Supplement: Additional file 10 — Enriched KEGG pathways among the 543 differentially expressed genes between broilers and layers. This file lists the enriched KEGG pathways among the 543 differentially expressed genes between broilers and layers. Pathways with FDR less than 0.1 are included. [file 1471-2164-10-87-S10.xls]

## Sheet: enriched_path_DE
Additional file 10. Enriched KEGG pathways among the 543 differentially expressed genes between broilers and layers.
Pathway_name	Title	No. of DE genes	DE KEGG-genes	lod-score	FDR
path:gga00480	Glutathione metabolism	3	gga:423374 // gga:418302 // gga:421894	2.75393	0.0421012
path:gga00643	Styrene degradation	1	gga:423374	3.97633	0.0421012
path:gga00910	Nitrogen metabolism	2	gga:396257 // gga:417647	2.6544	0.0421012
path:gga00860	Porphyrin and chlorophyll metabolism	2	gga:420776 // gga:771940	2.31336	0.0547544
path:gga00061	Fatty acid biosynthesis	1	gga:420656	3.23936	0.0421012
path:gga00072	Synthesis and degradation of ketone bodies	1	gga:427190	2.97633	0.0526895
path:gga00100	Biosynthesis of steroids	2	gga:424367 // gga:422302	2.75393	0.0421012
path:gga00521	Streptomycin biosynthesis	1	gga:421032	2.97633	0.0526895
path:gga00350	Tyrosine metabolism	3	gga:424071 // gga:416783 // gga:423374	2.19205	0.0421012
path:gga00830	Retinol metabolism	1	gga:395844	3.56129	0.0421012
path:gga00750	Vitamin B6 metabolism	1	gga:424071	3.97633	0.0421012
path:gga00980	Metabolism of xenobiotics by cytochrome P450	2	gga:418302 // gga:423374	2.03773	0.0877538
path:gga00600	Sphingolipid metabolism	3	gga:374033 // gga:422529 // gga:378907	2.28827	0.0421012
path:gga00730	Thiamine metabolism	1	gga:422731	3.23936	0.0421012
path:gga01040	Biosynthesis of unsaturated fatty acids	2	gga:424491 // gga:428772	2.75393	0.0421012
